# Supplementary material for: Generation of new inhibitors of selected cytochrome P450 subtypes– In silico study
Source: Comput Struct Biotechnol J. 2022 Oct 6;20:5639–51. doi: 10.1016/j.csbj.2022.10.005 (PMC9582735; doi:10.1016/j.csbj.2022.10.005)
Supplement: Supplementary data 2 — Library of new potential CYP inhibitors generated separately for each crystal structure considered in the study. Within each file, the compounds are sorted according to the decreasing difference in the docking score values between the generated compound and the original structure. [file mmc2.zip]

Archive with 8 entries (8 files):
- CYP2C8_2NNI_dsdiff.csv
- CYP2C8_2PQ2_dsdiff.csv
- CYP2C9_1OG2_dsdiff.csv
- CYP2C9_4NZ2_dsdiff.csv
- CYP2D6_2F9Q_dsdiff.csv
- CYP2D6_3QM4_dsdiff.csv
- CYP3A4_1W0E_dsdiff.csv
- CYP3A4_1W0G_dsdiff.csv
