# Supplementary material for: Generation of new inhibitors of selected cytochrome P450 subtypes– In silico study
Source: Comput Struct Biotechnol J. 2022 Oct 6;20:5639–51. doi: 10.1016/j.csbj.2022.10.005 (PMC9582735; doi:10.1016/j.csbj.2022.10.005)
Supplement: Supplementary data 2 — Library of new potential CYP inhibitors generated separately for each crystal structure considered in the study. Within each file, the compounds are sorted according to the decreasing difference in the docking score values between the generated compound and the original structure. [file mmc2.zip › CYP2C8_2NNI_dsdiff.csv]

	smiles_P	smiles	docking_score	docking_score_P	modification	Molecule Name	Molecule Max Phase	Molecular Weight	#RO5 Violations	AlogP	Compound Key	Smiles	Standard Type	Standard Relation	Standard Value	Standard Units	pChEMBL Value	Data Validity Comment	Comment	Uo Units	Ligand Efficiency BEI	Ligand Efficiency LE	Ligand Efficiency LLE	Ligand Efficiency SEI	Potential Duplicate	Assay ChEMBL ID	Assay Description	Assay Type	BAO Format ID	BAO Label	Assay Organism	Assay Tissue ChEMBL ID	Assay Tissue Name	Assay Cell Type	Assay Subcellular Fraction	Target ChEMBL ID	Target Name	Target Organism	Target Type	Document ChEMBL ID	Source ID	Source Description	Document Journal	Document Year	Cell ChEMBL ID	diff
0	Cc1ccc(-c2c(-c3nn(C)c4ncnc(N5CC[C@H](N6CCCCC6)C5)c34)cnn2C)cc1	COCC1[C@@H](N2CCCCC2)CCN1c1ncnc2c1c(-c1cnn(C)c1-c1ccc(C)cc1)nn2C	-6.56969	-10.13504	COC		0	456.6	0	3.80	CYP3cide, PF-04981517	Cc1ccc(-c2c(-c3nn(C)c4ncnc(N5CC[C@H](N6CCCCC6)C5)c34)cnn2C)cc1	Inhibition	'='	13.0	%				UO_0000187					False	CHEMBL3532657	Time dependent inhibition of human CYP2C8 paclitaxel 6alpha-hydroxylase activity assessed as decrease in enzyme activity at 100 uM preincubated for 30 mins by IC25-shift assay	A	BAO_0000357	single protein format	Homo sapiens	None	None	None	None	CHEMBL3721	Cytochrome P450 2C8	Homo sapiens	SINGLE PROTEIN	CHEMBL3526089	1	Scientific Literature	Drug Metab. Dispos.	2012	None	3.5653500000000005
1	CCNc1cc(S(C)(=O)=O)ccc1C(=O)N1CCOc2ccc(-c3ccc4nc[nH]c4c3)cc2C1	CCNc1cc(S(C)(=O)=O)ccc1C(=O)N1CCOc2c(F)cc(-c3ccc4nc[nH]c4c3)cc2C1	-11.53183	-7.97221	F		0	490.59	0	4.10	21	CCNc1cc(S(C)(=O)=O)ccc1C(=O)N1CCOc2ccc(-c3ccc4nc[nH]c4c3)cc2C1	Inhibition						Not Determined						False	CHEMBL2342499	Inhibition of CYP2C8 (unknown origin)	A	BAO_0000357	single protein format	Homo sapiens	None	None	None	None	CHEMBL3721	Cytochrome P450 2C8	Homo sapiens	SINGLE PROTEIN	CHEMBL2331117	1	Scientific Literature	J. Med. Chem.	2013	None	3.55962
2	Cc1ccc(-c2c(-c3nn(C)c4ncnc(N5CC[C@H](N6CCCCC6)C5)c34)cnn2C)cc1	COCC1CCN([C@H]2CCN(c3ncnc4c3c(-c3cnn(C)c3-c3ccc(C)cc3)nn4C)C2)CC1	-6.6200600000000005	-10.13504	COC		0	456.6	0	3.80	CYP3cide, PF-04981517	Cc1ccc(-c2c(-c3nn(C)c4ncnc(N5CC[C@H](N6CCCCC6)C5)c34)cnn2C)cc1	Inhibition	'='	13.0	%				UO_0000187					False	CHEMBL3532657	Time dependent inhibition of human CYP2C8 paclitaxel 6alpha-hydroxylase activity assessed as decrease in enzyme activity at 100 uM preincubated for 30 mins by IC25-shift assay	A	BAO_0000357	single protein format	Homo sapiens	None	None	None	None	CHEMBL3721	Cytochrome P450 2C8	Homo sapiens	SINGLE PROTEIN	CHEMBL3526089	1	Scientific Literature	Drug Metab. Dispos.	2012	None	3.5149799999999995
3	COc1cccc(NC[C@H](F)Cn2c3ccc(Br)cc3c3cc(Br)ccc32)n1	COc1cc(C(=O)O)cc(NC[C@H](F)Cn2c3ccc(Br)cc3c3cc(Br)ccc32)n1	-10.44602	-6.9535800000000005	C(=O)O		0	507.2	2	6.17	(-)-(S)-15, (-)-P7C3-S243	COc1cccc(NC[C@H](F)Cn2c3ccc(Br)cc3c3cc(Br)ccc32)n1	Inhibition						Active						False	CHEMBL3266308	Inhibition of CYP2C8 (unknown origin)	A	BAO_0000357	single protein format	Homo sapiens	None	None	None	None	CHEMBL3721	Cytochrome P450 2C8	Homo sapiens	SINGLE PROTEIN	CHEMBL3259666	1	Scientific Literature	J. Med. Chem.	2014	None	3.49244
4	CCNc1cc(S(C)(=O)=O)ccc1C(=O)N1CCOc2ccc(-c3ccc4nc[nH]c4c3)cc2C1	CCNc1cc(S(C)(=O)=O)ccc1C(=O)N1CCOc2ccc(-c3ccc4nc[nH]c4c3)cc2C1I	-11.39742	-7.97221	I		0	490.59	0	4.10	21	CCNc1cc(S(C)(=O)=O)ccc1C(=O)N1CCOc2ccc(-c3ccc4nc[nH]c4c3)cc2C1	Inhibition						Not Determined						False	CHEMBL2342499	Inhibition of CYP2C8 (unknown origin)	A	BAO_0000357	single protein format	Homo sapiens	None	None	None	None	CHEMBL3721	Cytochrome P450 2C8	Homo sapiens	SINGLE PROTEIN	CHEMBL2331117	1	Scientific Literature	J. Med. Chem.	2013	None	3.4252100000000008
5	CCNc1cc(S(C)(=O)=O)ccc1C(=O)N1CCOc2ccc(-c3ccc4nc[nH]c4c3)cc2C1	CCNc1cc(S(C)(=O)=O)c(O)cc1C(=O)N1CCOc2ccc(-c3ccc4nc[nH]c4c3)cc2C1	-11.38622	-7.97221	O		0	490.59	0	4.10	21	CCNc1cc(S(C)(=O)=O)ccc1C(=O)N1CCOc2ccc(-c3ccc4nc[nH]c4c3)cc2C1	Inhibition						Not Determined						False	CHEMBL2342499	Inhibition of CYP2C8 (unknown origin)	A	BAO_0000357	single protein format	Homo sapiens	None	None	None	None	CHEMBL3721	Cytochrome P450 2C8	Homo sapiens	SINGLE PROTEIN	CHEMBL2331117	1	Scientific Literature	J. Med. Chem.	2013	None	3.41401
6	COc1nccc2ccc(C(=O)N3CCC4(CC3)Cc3cn(C(C)(C)C)nc3C(=O)N4)cc12	COc1nccc2ccc(C(=O)N3CCC4(CC3)NC(=O)c3nn(C(C)(C)C)cc3C4I)cc12	-5.32618	-8.633	I		0	447.54	0	3.16	22	COc1nccc2ccc(C(=O)N3CCC4(CC3)Cc3cn(C(C)(C)C)nc3C(=O)N4)cc12	Inhibition						Not Active						False	CHEMBL2422741	Inhibition of human CYP2C8 at 10 uM	B	BAO_0000357	single protein format	Homo sapiens	None	None	None	None	CHEMBL3721	Cytochrome P450 2C8	Homo sapiens	SINGLE PROTEIN	CHEMBL2417512	1	Scientific Literature	J. Med. Chem.	2013	None	3.306819999999999
7	CCNc1cc(S(C)(=O)=O)ccc1C(=O)N1CCOc2ccc(-c3ccc4nc[nH]c4c3)cc2C1	CCNc1cc(S(C)(=O)=O)ccc1C(=O)N1CCOc2ccc(-c3ccc4nc[nH]c4c3Cl)cc2C1	-11.27578	-7.97221	Cl		0	490.59	0	4.10	21	CCNc1cc(S(C)(=O)=O)ccc1C(=O)N1CCOc2ccc(-c3ccc4nc[nH]c4c3)cc2C1	Inhibition						Not Determined						False	CHEMBL2342499	Inhibition of CYP2C8 (unknown origin)	A	BAO_0000357	single protein format	Homo sapiens	None	None	None	None	CHEMBL3721	Cytochrome P450 2C8	Homo sapiens	SINGLE PROTEIN	CHEMBL2331117	1	Scientific Literature	J. Med. Chem.	2013	None	3.3035699999999997
8	Cc1ccc(-c2c(-c3nn(C)c4ncnc(N5CC[C@H](N6CCCCC6)C5)c34)cnn2C)cc1	COCC1C[C@H](N2CCCCC2)CN1c1ncnc2c1c(-c1cnn(C)c1-c1ccc(C)cc1)nn2C	-6.8533100000000005	-10.13504	COC		0	456.6	0	3.80	CYP3cide, PF-04981517	Cc1ccc(-c2c(-c3nn(C)c4ncnc(N5CC[C@H](N6CCCCC6)C5)c34)cnn2C)cc1	Inhibition	'='	13.0	%				UO_0000187					False	CHEMBL3532657	Time dependent inhibition of human CYP2C8 paclitaxel 6alpha-hydroxylase activity assessed as decrease in enzyme activity at 100 uM preincubated for 30 mins by IC25-shift assay	A	BAO_0000357	single protein format	Homo sapiens	None	None	None	None	CHEMBL3721	Cytochrome P450 2C8	Homo sapiens	SINGLE PROTEIN	CHEMBL3526089	1	Scientific Literature	Drug Metab. Dispos.	2012	None	3.2817299999999996
9	CCNc1cc(S(C)(=O)=O)ccc1C(=O)N1CCOc2ccc(-c3ccc4nc[nH]c4c3)cc2C1	CCNc1cc(S(C)(=O)=O)ccc1C(=O)N1CCOc2ccc(-c3ccc4nc[nH]c4c3)c(F)c2C1	-11.22356	-7.97221	F		0	490.59	0	4.10	21	CCNc1cc(S(C)(=O)=O)ccc1C(=O)N1CCOc2ccc(-c3ccc4nc[nH]c4c3)cc2C1	Inhibition						Not Determined						False	CHEMBL2342499	Inhibition of CYP2C8 (unknown origin)	A	BAO_0000357	single protein format	Homo sapiens	None	None	None	None	CHEMBL3721	Cytochrome P450 2C8	Homo sapiens	SINGLE PROTEIN	CHEMBL2331117	1	Scientific Literature	J. Med. Chem.	2013	None	3.2513500000000013
10	CCNc1cc(S(C)(=O)=O)ccc1C(=O)N1CCOc2ccc(-c3ccc4nc[nH]c4c3)cc2C1	CCNc1cc(S(C)(=O)=O)ccc1C(=O)N1CCOc2ccc(-c3ccc4nc[nH]c4c3CO)cc2C1	-11.17973	-7.97221	CO		0	490.59	0	4.10	21	CCNc1cc(S(C)(=O)=O)ccc1C(=O)N1CCOc2ccc(-c3ccc4nc[nH]c4c3)cc2C1	Inhibition						Not Determined						False	CHEMBL2342499	Inhibition of CYP2C8 (unknown origin)	A	BAO_0000357	single protein format	Homo sapiens	None	None	None	None	CHEMBL3721	Cytochrome P450 2C8	Homo sapiens	SINGLE PROTEIN	CHEMBL2331117	1	Scientific Literature	J. Med. Chem.	2013	None	3.2075199999999997
11	CCCc1cc(S(C)(=O)=O)ccc1C(=O)N1CCOc2ccc(-c3ccc4nc[nH]c4c3)cc2C1	CCCc1cc(S(C)(=O)=O)ccc1C(=O)N1CCOc2ccc(-c3ccc4nc[nH]c4c3)cc2C1I	-11.18112	-8.0226	I		0	489.6	0	4.62	20	CCCc1cc(S(C)(=O)=O)ccc1C(=O)N1CCOc2ccc(-c3ccc4nc[nH]c4c3)cc2C1	Inhibition						Not Determined						False	CHEMBL2342499	Inhibition of CYP2C8 (unknown origin)	A	BAO_0000357	single protein format	Homo sapiens	None	None	None	None	CHEMBL3721	Cytochrome P450 2C8	Homo sapiens	SINGLE PROTEIN	CHEMBL2331117	1	Scientific Literature	J. Med. Chem.	2013	None	3.1585199999999993
12	CCNc1cc(S(C)(=O)=O)ccc1C(=O)N1CCOc2ccc(-c3ccc4nc[nH]c4c3)cc2C1	CCNc1cc(S(C)(=O)=O)ccc1C(=O)N1CCOc2ccc(-c3ccc4nc[nH]c4c3)cc2C1CO	-11.10797	-7.97221	CO		0	490.59	0	4.10	21	CCNc1cc(S(C)(=O)=O)ccc1C(=O)N1CCOc2ccc(-c3ccc4nc[nH]c4c3)cc2C1	Inhibition						Not Determined						False	CHEMBL2342499	Inhibition of CYP2C8 (unknown origin)	A	BAO_0000357	single protein format	Homo sapiens	None	None	None	None	CHEMBL3721	Cytochrome P450 2C8	Homo sapiens	SINGLE PROTEIN	CHEMBL2331117	1	Scientific Literature	J. Med. Chem.	2013	None	3.1357600000000003
13	COc1nccc2ccc(C(=O)N3CCC4(CC3)Cc3cn(C(C)(C)C)nc3C(=O)N4)cc12	COc1nccc2cc(Br)c(C(=O)N3CCC4(CC3)Cc3cn(C(C)(C)C)nc3C(=O)N4)cc12	-5.50162	-8.633	Br		0	447.54	0	3.16	22	COc1nccc2ccc(C(=O)N3CCC4(CC3)Cc3cn(C(C)(C)C)nc3C(=O)N4)cc12	Inhibition						Not Active						False	CHEMBL2422741	Inhibition of human CYP2C8 at 10 uM	B	BAO_0000357	single protein format	Homo sapiens	None	None	None	None	CHEMBL3721	Cytochrome P450 2C8	Homo sapiens	SINGLE PROTEIN	CHEMBL2417512	1	Scientific Literature	J. Med. Chem.	2013	None	3.131379999999999
14	CCNc1cc(S(C)(=O)=O)ccc1C(=O)N1CCOc2ccc(-c3ccc4nc[nH]c4c3)cc2C1	CCNc1cc(S(C)(=O)=O)ccc1C(=O)N1CCOc2ccc(-c3ccc4nc[nH]c4c3I)cc2C1	-11.07653	-7.97221	I		0	490.59	0	4.10	21	CCNc1cc(S(C)(=O)=O)ccc1C(=O)N1CCOc2ccc(-c3ccc4nc[nH]c4c3)cc2C1	Inhibition						Not Determined						False	CHEMBL2342499	Inhibition of CYP2C8 (unknown origin)	A	BAO_0000357	single protein format	Homo sapiens	None	None	None	None	CHEMBL3721	Cytochrome P450 2C8	Homo sapiens	SINGLE PROTEIN	CHEMBL2331117	1	Scientific Literature	J. Med. Chem.	2013	None	3.1043200000000004
15	COc1nccc2ccc(C(=O)N3CCC4(CC3)Cc3cn(C(C)(C)C)nc3C(=O)N4)cc12	COc1nccc2cc(Cl)c(C(=O)N3CCC4(CC3)Cc3cn(C(C)(C)C)nc3C(=O)N4)cc12	-5.54764	-8.633	Cl		0	447.54	0	3.16	22	COc1nccc2ccc(C(=O)N3CCC4(CC3)Cc3cn(C(C)(C)C)nc3C(=O)N4)cc12	Inhibition						Not Active						False	CHEMBL2422741	Inhibition of human CYP2C8 at 10 uM	B	BAO_0000357	single protein format	Homo sapiens	None	None	None	None	CHEMBL3721	Cytochrome P450 2C8	Homo sapiens	SINGLE PROTEIN	CHEMBL2417512	1	Scientific Literature	J. Med. Chem.	2013	None	3.0853599999999988
16	Cc1ccc(-c2c(-c3nn(C)c4ncnc(N5CC[C@H](N6CCCCC6)C5)c34)cnn2C)cc1	COC1CCCN([C@H]2CCN(c3ncnc4c3c(-c3cnn(C)c3-c3ccc(C)cc3)nn4C)C2)C1	-7.05227	-10.13504	OC		0	456.6	0	3.80	CYP3cide, PF-04981517	Cc1ccc(-c2c(-c3nn(C)c4ncnc(N5CC[C@H](N6CCCCC6)C5)c34)cnn2C)cc1	Inhibition	'='	13.0	%				UO_0000187					False	CHEMBL3532657	Time dependent inhibition of human CYP2C8 paclitaxel 6alpha-hydroxylase activity assessed as decrease in enzyme activity at 100 uM preincubated for 30 mins by IC25-shift assay	A	BAO_0000357	single protein format	Homo sapiens	None	None	None	None	CHEMBL3721	Cytochrome P450 2C8	Homo sapiens	SINGLE PROTEIN	CHEMBL3526089	1	Scientific Literature	Drug Metab. Dispos.	2012	None	3.08277
17	COc1cccc(NC[C@H](F)Cn2c3ccc(Br)cc3c3cc(Br)ccc32)n1	COc1cc(CO)cc(NC[C@H](F)Cn2c3ccc(Br)cc3c3cc(Br)ccc32)n1	-10.03102	-6.9535800000000005	CO		0	507.2	2	6.17	(-)-(S)-15, (-)-P7C3-S243	COc1cccc(NC[C@H](F)Cn2c3ccc(Br)cc3c3cc(Br)ccc32)n1	Inhibition						Active						False	CHEMBL3266308	Inhibition of CYP2C8 (unknown origin)	A	BAO_0000357	single protein format	Homo sapiens	None	None	None	None	CHEMBL3721	Cytochrome P450 2C8	Homo sapiens	SINGLE PROTEIN	CHEMBL3259666	1	Scientific Literature	J. Med. Chem.	2014	None	3.0774399999999993
18	CCNc1cc(S(C)(=O)=O)ccc1C(=O)N1CCOc2ccc(-c3ccc4nc[nH]c4c3)cc2C1	CCNc1cc(S(C)(=O)=O)ccc1C(=O)N1CCOc2ccc(-c3ccc4nc[nH]c4c3Br)cc2C1	-11.0489	-7.97221	Br		0	490.59	0	4.10	21	CCNc1cc(S(C)(=O)=O)ccc1C(=O)N1CCOc2ccc(-c3ccc4nc[nH]c4c3)cc2C1	Inhibition						Not Determined						False	CHEMBL2342499	Inhibition of CYP2C8 (unknown origin)	A	BAO_0000357	single protein format	Homo sapiens	None	None	None	None	CHEMBL3721	Cytochrome P450 2C8	Homo sapiens	SINGLE PROTEIN	CHEMBL2331117	1	Scientific Literature	J. Med. Chem.	2013	None	3.07669
19	CCNc1cc(S(C)(=O)=O)ccc1C(=O)N1CCOc2ccc(-c3ccc4nc[nH]c4c3)cc2C1	CCNc1cc(S(C)(=O)=O)ccc1C(=O)N1CCOc2ccc(-c3ccc4nc[nH]c4c3OC)cc2C1	-11.00784	-7.97221	OC		0	490.59	0	4.10	21	CCNc1cc(S(C)(=O)=O)ccc1C(=O)N1CCOc2ccc(-c3ccc4nc[nH]c4c3)cc2C1	Inhibition						Not Determined						False	CHEMBL2342499	Inhibition of CYP2C8 (unknown origin)	A	BAO_0000357	single protein format	Homo sapiens	None	None	None	None	CHEMBL3721	Cytochrome P450 2C8	Homo sapiens	SINGLE PROTEIN	CHEMBL2331117	1	Scientific Literature	J. Med. Chem.	2013	None	3.0356300000000003
20	Cc1ccc(-c2c(-c3nn(C)c4ncnc(N5CC[C@H](N6CCCCC6)C5)c34)cnn2C)cc1	Cc1ccc(-c2c(-c3nn(C)c4ncnc(N5CC[C@H](N6CCC(S)CC6)C5)c34)cnn2C)cc1	-7.12736	-10.13504	S		0	456.6	0	3.80	CYP3cide, PF-04981517	Cc1ccc(-c2c(-c3nn(C)c4ncnc(N5CC[C@H](N6CCCCC6)C5)c34)cnn2C)cc1	Inhibition	'='	13.0	%				UO_0000187					False	CHEMBL3532657	Time dependent inhibition of human CYP2C8 paclitaxel 6alpha-hydroxylase activity assessed as decrease in enzyme activity at 100 uM preincubated for 30 mins by IC25-shift assay	A	BAO_0000357	single protein format	Homo sapiens	None	None	None	None	CHEMBL3721	Cytochrome P450 2C8	Homo sapiens	SINGLE PROTEIN	CHEMBL3526089	1	Scientific Literature	Drug Metab. Dispos.	2012	None	3.0076799999999997
21	Cc1ccc(-c2c(-c3nn(C)c4ncnc(N5CC[C@H](N6CCCCC6)C5)c34)cnn2C)cc1	Cc1ccc(-c2c(-c3nn(C)c4ncnc(N5CC[C@H](N6CCCCC6)C5)c34)c(C(C)C)nn2C)cc1	-7.1384300000000005	-10.13504	C(C)C		0	456.6	0	3.80	CYP3cide, PF-04981517	Cc1ccc(-c2c(-c3nn(C)c4ncnc(N5CC[C@H](N6CCCCC6)C5)c34)cnn2C)cc1	Inhibition	'='	13.0	%				UO_0000187					False	CHEMBL3532657	Time dependent inhibition of human CYP2C8 paclitaxel 6alpha-hydroxylase activity assessed as decrease in enzyme activity at 100 uM preincubated for 30 mins by IC25-shift assay	A	BAO_0000357	single protein format	Homo sapiens	None	None	None	None	CHEMBL3721	Cytochrome P450 2C8	Homo sapiens	SINGLE PROTEIN	CHEMBL3526089	1	Scientific Literature	Drug Metab. Dispos.	2012	None	2.9966099999999996
22	CCNc1cc(S(C)(=O)=O)ccc1C(=O)N1CCOc2ccc(-c3ccc4nc[nH]c4c3)cc2C1	CCNc1cc(S(C)(=O)=O)ccc1C(=O)N1CCOc2ccc(-c3ccc4nc[nH]c4c3F)cc2C1	-10.95196	-7.97221	F		0	490.59	0	4.10	21	CCNc1cc(S(C)(=O)=O)ccc1C(=O)N1CCOc2ccc(-c3ccc4nc[nH]c4c3)cc2C1	Inhibition						Not Determined						False	CHEMBL2342499	Inhibition of CYP2C8 (unknown origin)	A	BAO_0000357	single protein format	Homo sapiens	None	None	None	None	CHEMBL3721	Cytochrome P450 2C8	Homo sapiens	SINGLE PROTEIN	CHEMBL2331117	1	Scientific Literature	J. Med. Chem.	2013	None	2.97975
23	Cc1ccc(-c2c(-c3nn(C)c4ncnc(N5CC[C@H](N6CCCCC6)C5)c34)cnn2C)cc1	Cc1ccc(-c2c(-c3nn(C)c4nc(I)nc(N5CC[C@H](N6CCCCC6)C5)c34)cnn2C)cc1	-7.16522	-10.13504	I		0	456.6	0	3.80	CYP3cide, PF-04981517	Cc1ccc(-c2c(-c3nn(C)c4ncnc(N5CC[C@H](N6CCCCC6)C5)c34)cnn2C)cc1	Inhibition	'='	13.0	%				UO_0000187					False	CHEMBL3532657	Time dependent inhibition of human CYP2C8 paclitaxel 6alpha-hydroxylase activity assessed as decrease in enzyme activity at 100 uM preincubated for 30 mins by IC25-shift assay	A	BAO_0000357	single protein format	Homo sapiens	None	None	None	None	CHEMBL3721	Cytochrome P450 2C8	Homo sapiens	SINGLE PROTEIN	CHEMBL3526089	1	Scientific Literature	Drug Metab. Dispos.	2012	None	2.9698200000000003
24	Cc1ccc(-c2c(-c3nn(C)c4ncnc(N5CC[C@H](N6CCCCC6)C5)c34)cnn2C)cc1	Cc1ccc(-c2c(-c3nn(C)c4ncnc(N5CC[C@H](N6CCCCC6)C5)c34)c(O)nn2C)cc1	-7.16654	-10.13504	O		0	456.6	0	3.80	CYP3cide, PF-04981517	Cc1ccc(-c2c(-c3nn(C)c4ncnc(N5CC[C@H](N6CCCCC6)C5)c34)cnn2C)cc1	Inhibition	'='	13.0	%				UO_0000187					False	CHEMBL3532657	Time dependent inhibition of human CYP2C8 paclitaxel 6alpha-hydroxylase activity assessed as decrease in enzyme activity at 100 uM preincubated for 30 mins by IC25-shift assay	A	BAO_0000357	single protein format	Homo sapiens	None	None	None	None	CHEMBL3721	Cytochrome P450 2C8	Homo sapiens	SINGLE PROTEIN	CHEMBL3526089	1	Scientific Literature	Drug Metab. Dispos.	2012	None	2.9684999999999997
25	COc1nccc2ccc(C(=O)N3CCC4(CC3)Cc3cn(C(C)(C)C)nc3C(=O)N4)cc12	COc1nc(Br)cc2ccc(C(=O)N3CCC4(CC3)Cc3cn(C(C)(C)C)nc3C(=O)N4)cc12	-5.66734	-8.633	Br		0	447.54	0	3.16	22	COc1nccc2ccc(C(=O)N3CCC4(CC3)Cc3cn(C(C)(C)C)nc3C(=O)N4)cc12	Inhibition						Not Active						False	CHEMBL2422741	Inhibition of human CYP2C8 at 10 uM	B	BAO_0000357	single protein format	Homo sapiens	None	None	None	None	CHEMBL3721	Cytochrome P450 2C8	Homo sapiens	SINGLE PROTEIN	CHEMBL2417512	1	Scientific Literature	J. Med. Chem.	2013	None	2.965659999999999
26	COc1nccc2ccc(C(=O)N3CCC4(CC3)Cc3cn(C(C)(C)C)nc3C(=O)N4)cc12	COc1nccc2ccc(C(=O)N3CCC4(CC3)Cc3c(nn(C(C)(C)C)c3C(C)=O)C(=O)N4)cc12	-5.68057	-8.633	C(=O)C		0	447.54	0	3.16	22	COc1nccc2ccc(C(=O)N3CCC4(CC3)Cc3cn(C(C)(C)C)nc3C(=O)N4)cc12	Inhibition						Not Active						False	CHEMBL2422741	Inhibition of human CYP2C8 at 10 uM	B	BAO_0000357	single protein format	Homo sapiens	None	None	None	None	CHEMBL3721	Cytochrome P450 2C8	Homo sapiens	SINGLE PROTEIN	CHEMBL2417512	1	Scientific Literature	J. Med. Chem.	2013	None	2.9524299999999988
27	CCNc1cc(S(C)(=O)=O)ccc1C(=O)N1CCOc2ccc(-c3ccc4nc[nH]c4c3)cc2C1	CCNc1cc(S(C)(=O)=O)ccc1C(=O)N1CCOc2c(N)cc(-c3ccc4nc[nH]c4c3)cc2C1	-10.89784	-7.97221	N		0	490.59	0	4.10	21	CCNc1cc(S(C)(=O)=O)ccc1C(=O)N1CCOc2ccc(-c3ccc4nc[nH]c4c3)cc2C1	Inhibition						Not Determined						False	CHEMBL2342499	Inhibition of CYP2C8 (unknown origin)	A	BAO_0000357	single protein format	Homo sapiens	None	None	None	None	CHEMBL3721	Cytochrome P450 2C8	Homo sapiens	SINGLE PROTEIN	CHEMBL2331117	1	Scientific Literature	J. Med. Chem.	2013	None	2.925630000000001
28	COc1cccc(NC[C@H](F)Cn2c3ccc(Br)cc3c3cc(Br)ccc32)n1	COc1cccc(NC[C@H](F)Cn2c3ccc(Br)cc3c3cc(Br)c(C(C)C)cc32)n1	-9.86271	-6.9535800000000005	C(C)C		0	507.2	2	6.17	(-)-(S)-15, (-)-P7C3-S243	COc1cccc(NC[C@H](F)Cn2c3ccc(Br)cc3c3cc(Br)ccc32)n1	Inhibition						Active						False	CHEMBL3266308	Inhibition of CYP2C8 (unknown origin)	A	BAO_0000357	single protein format	Homo sapiens	None	None	None	None	CHEMBL3721	Cytochrome P450 2C8	Homo sapiens	SINGLE PROTEIN	CHEMBL3259666	1	Scientific Literature	J. Med. Chem.	2014	None	2.9091299999999993
29	Cc1ccc(-c2c(-c3nn(C)c4ncnc(N5CC[C@H](N6CCCCC6)C5)c34)cnn2C)cc1	Cc1ccc(-c2c(-c3nn(C)c4nc(Br)nc(N5CC[C@H](N6CCCCC6)C5)c34)cnn2C)cc1	-7.250839999999998	-10.13504	Br		0	456.6	0	3.80	CYP3cide, PF-04981517	Cc1ccc(-c2c(-c3nn(C)c4ncnc(N5CC[C@H](N6CCCCC6)C5)c34)cnn2C)cc1	Inhibition	'='	13.0	%				UO_0000187					False	CHEMBL3532657	Time dependent inhibition of human CYP2C8 paclitaxel 6alpha-hydroxylase activity assessed as decrease in enzyme activity at 100 uM preincubated for 30 mins by IC25-shift assay	A	BAO_0000357	single protein format	Homo sapiens	None	None	None	None	CHEMBL3721	Cytochrome P450 2C8	Homo sapiens	SINGLE PROTEIN	CHEMBL3526089	1	Scientific Literature	Drug Metab. Dispos.	2012	None	2.8842000000000017
30	CCCc1cc(S(C)(=O)=O)ccc1C(=O)N1CCOc2ccc(-c3ccc4nc[nH]c4c3)cc2C1	CCCc1cc(S(C)(=O)=O)ccc1C(=O)N1Cc2cc(-c3ccc4nc[nH]c4c3)ccc2OCC1C	-10.90426	-8.0226	C		0	489.6	0	4.62	20	CCCc1cc(S(C)(=O)=O)ccc1C(=O)N1CCOc2ccc(-c3ccc4nc[nH]c4c3)cc2C1	Inhibition						Not Determined						False	CHEMBL2342499	Inhibition of CYP2C8 (unknown origin)	A	BAO_0000357	single protein format	Homo sapiens	None	None	None	None	CHEMBL3721	Cytochrome P450 2C8	Homo sapiens	SINGLE PROTEIN	CHEMBL2331117	1	Scientific Literature	J. Med. Chem.	2013	None	2.88166
31	CCNc1cc(S(C)(=O)=O)ccc1C(=O)N1CCOc2ccc(-c3ccc4nc[nH]c4c3)cc2C1	CCNc1cc(S(C)(=O)=O)ccc1C(=O)N1CCOc2ccc(-c3cc(N)c4nc[nH]c4c3)cc2C1	-10.85323	-7.97221	N		0	490.59	0	4.10	21	CCNc1cc(S(C)(=O)=O)ccc1C(=O)N1CCOc2ccc(-c3ccc4nc[nH]c4c3)cc2C1	Inhibition						Not Determined						False	CHEMBL2342499	Inhibition of CYP2C8 (unknown origin)	A	BAO_0000357	single protein format	Homo sapiens	None	None	None	None	CHEMBL3721	Cytochrome P450 2C8	Homo sapiens	SINGLE PROTEIN	CHEMBL2331117	1	Scientific Literature	J. Med. Chem.	2013	None	2.8810200000000004
32	CCNc1cc(S(C)(=O)=O)ccc1C(=O)N1CCOc2ccc(-c3ccc4nc[nH]c4c3)cc2C1	CCNc1cc(S(C)(=O)=O)ccc1C(=O)N1CCOc2ccc(-c3ccc4nc[nH]c4c3)c(OC)c2C1	-10.79745	-7.97221	OC		0	490.59	0	4.10	21	CCNc1cc(S(C)(=O)=O)ccc1C(=O)N1CCOc2ccc(-c3ccc4nc[nH]c4c3)cc2C1	Inhibition						Not Determined						False	CHEMBL2342499	Inhibition of CYP2C8 (unknown origin)	A	BAO_0000357	single protein format	Homo sapiens	None	None	None	None	CHEMBL3721	Cytochrome P450 2C8	Homo sapiens	SINGLE PROTEIN	CHEMBL2331117	1	Scientific Literature	J. Med. Chem.	2013	None	2.82524
33	COc1nccc2ccc(C(=O)N3CCC4(CC3)Cc3cn(C(C)(C)C)nc3C(=O)N4)cc12	COc1nccc2ccc(C(=O)N3CCC4(CC3)NC(=O)c3nn(C(C)(C)C)cc3C4S)cc12	-5.82145	-8.633	S		0	447.54	0	3.16	22	COc1nccc2ccc(C(=O)N3CCC4(CC3)Cc3cn(C(C)(C)C)nc3C(=O)N4)cc12	Inhibition						Not Active						False	CHEMBL2422741	Inhibition of human CYP2C8 at 10 uM	B	BAO_0000357	single protein format	Homo sapiens	None	None	None	None	CHEMBL3721	Cytochrome P450 2C8	Homo sapiens	SINGLE PROTEIN	CHEMBL2417512	1	Scientific Literature	J. Med. Chem.	2013	None	2.8115499999999995
34	COc1cccc(NC[C@H](F)Cn2c3ccc(Br)cc3c3cc(Br)ccc32)n1	CCc1c(Br)ccc2c1c1cc(Br)ccc1n2C[C@@H](F)CNc1cccc(OC)n1	-9.76334	-6.9535800000000005	CC		0	507.2	2	6.17	(-)-(S)-15, (-)-P7C3-S243	COc1cccc(NC[C@H](F)Cn2c3ccc(Br)cc3c3cc(Br)ccc32)n1	Inhibition						Active						False	CHEMBL3266308	Inhibition of CYP2C8 (unknown origin)	A	BAO_0000357	single protein format	Homo sapiens	None	None	None	None	CHEMBL3721	Cytochrome P450 2C8	Homo sapiens	SINGLE PROTEIN	CHEMBL3259666	1	Scientific Literature	J. Med. Chem.	2014	None	2.809759999999999
35	CCNc1cc(S(C)(=O)=O)ccc1C(=O)N1CCOc2ccc(-c3ccc4nc[nH]c4c3)cc2C1	CCNc1cc(S(C)(=O)=O)ccc1C(=O)N1CCOc2c(Cl)cc(-c3ccc4nc[nH]c4c3)cc2C1	-10.77423	-7.97221	Cl		0	490.59	0	4.10	21	CCNc1cc(S(C)(=O)=O)ccc1C(=O)N1CCOc2ccc(-c3ccc4nc[nH]c4c3)cc2C1	Inhibition						Not Determined						False	CHEMBL2342499	Inhibition of CYP2C8 (unknown origin)	A	BAO_0000357	single protein format	Homo sapiens	None	None	None	None	CHEMBL3721	Cytochrome P450 2C8	Homo sapiens	SINGLE PROTEIN	CHEMBL2331117	1	Scientific Literature	J. Med. Chem.	2013	None	2.8020199999999997
36	CCCc1cc(S(C)(=O)=O)ccc1C(=O)N1CCOc2ccc(-c3ccc4nc[nH]c4c3)cc2C1	CCCc1cc(S(C)(=O)=O)ccc1C(=O)N1Cc2cc(-c3ccc4nc[nH]c4c3)ccc2OCC1CC	-10.82337	-8.0226	CC		0	489.6	0	4.62	20	CCCc1cc(S(C)(=O)=O)ccc1C(=O)N1CCOc2ccc(-c3ccc4nc[nH]c4c3)cc2C1	Inhibition						Not Determined						False	CHEMBL2342499	Inhibition of CYP2C8 (unknown origin)	A	BAO_0000357	single protein format	Homo sapiens	None	None	None	None	CHEMBL3721	Cytochrome P450 2C8	Homo sapiens	SINGLE PROTEIN	CHEMBL2331117	1	Scientific Literature	J. Med. Chem.	2013	None	2.80077
37	CCCc1cc(S(C)(=O)=O)ccc1C(=O)N1CCOc2ccc(-c3ccc4nc[nH]c4c3)cc2C1	CCCc1cc(S(C)(=O)=O)cc(N)c1C(=O)N1CCOc2ccc(-c3ccc4nc[nH]c4c3)cc2C1	-10.82208	-8.0226	N		0	489.6	0	4.62	20	CCCc1cc(S(C)(=O)=O)ccc1C(=O)N1CCOc2ccc(-c3ccc4nc[nH]c4c3)cc2C1	Inhibition						Not Determined						False	CHEMBL2342499	Inhibition of CYP2C8 (unknown origin)	A	BAO_0000357	single protein format	Homo sapiens	None	None	None	None	CHEMBL3721	Cytochrome P450 2C8	Homo sapiens	SINGLE PROTEIN	CHEMBL2331117	1	Scientific Literature	J. Med. Chem.	2013	None	2.799479999999999
38	COc1cccc(NC[C@H](F)Cn2c3ccc(Br)cc3c3cc(Br)ccc32)n1	COc1cccc(NC[C@H](F)Cn2c3ccc(Br)cc3c3c(C(C)C)c(Br)ccc32)n1	-9.74468	-6.9535800000000005	C(C)C		0	507.2	2	6.17	(-)-(S)-15, (-)-P7C3-S243	COc1cccc(NC[C@H](F)Cn2c3ccc(Br)cc3c3cc(Br)ccc32)n1	Inhibition						Active						False	CHEMBL3266308	Inhibition of CYP2C8 (unknown origin)	A	BAO_0000357	single protein format	Homo sapiens	None	None	None	None	CHEMBL3721	Cytochrome P450 2C8	Homo sapiens	SINGLE PROTEIN	CHEMBL3259666	1	Scientific Literature	J. Med. Chem.	2014	None	2.7911
39	CCNc1cc(S(C)(=O)=O)ccc1C(=O)N1CCOc2ccc(-c3ccc4nc[nH]c4c3)cc2C1	CCNc1cc(S(C)(=O)=O)ccc1C(=O)N1CCOc2ccc(-c3cc(OC)c4nc[nH]c4c3)cc2C1	-10.76056	-7.97221	OC		0	490.59	0	4.10	21	CCNc1cc(S(C)(=O)=O)ccc1C(=O)N1CCOc2ccc(-c3ccc4nc[nH]c4c3)cc2C1	Inhibition						Not Determined						False	CHEMBL2342499	Inhibition of CYP2C8 (unknown origin)	A	BAO_0000357	single protein format	Homo sapiens	None	None	None	None	CHEMBL3721	Cytochrome P450 2C8	Homo sapiens	SINGLE PROTEIN	CHEMBL2331117	1	Scientific Literature	J. Med. Chem.	2013	None	2.7883500000000003
40	CCNc1cc(S(C)(=O)=O)ccc1C(=O)N1CCOc2ccc(-c3ccc4nc[nH]c4c3)cc2C1	CCNc1cc(S(C)(=O)=O)ccc1C(=O)N1CCOc2ccc(-c3cc4[nH]cnc4cc3F)cc2C1	-10.7565	-7.97221	F		0	490.59	0	4.10	21	CCNc1cc(S(C)(=O)=O)ccc1C(=O)N1CCOc2ccc(-c3ccc4nc[nH]c4c3)cc2C1	Inhibition						Not Determined						False	CHEMBL2342499	Inhibition of CYP2C8 (unknown origin)	A	BAO_0000357	single protein format	Homo sapiens	None	None	None	None	CHEMBL3721	Cytochrome P450 2C8	Homo sapiens	SINGLE PROTEIN	CHEMBL2331117	1	Scientific Literature	J. Med. Chem.	2013	None	2.7842900000000013
41	Cc1ccc(-c2c(-c3nn(C)c4ncnc(N5CC[C@H](N6CCCCC6)C5)c34)cnn2C)cc1	COC1[C@@H](N2CCCCC2)CCN1c1ncnc2c1c(-c1cnn(C)c1-c1ccc(C)cc1)nn2C	-7.3598	-10.13504	OC		0	456.6	0	3.80	CYP3cide, PF-04981517	Cc1ccc(-c2c(-c3nn(C)c4ncnc(N5CC[C@H](N6CCCCC6)C5)c34)cnn2C)cc1	Inhibition	'='	13.0	%				UO_0000187					False	CHEMBL3532657	Time dependent inhibition of human CYP2C8 paclitaxel 6alpha-hydroxylase activity assessed as decrease in enzyme activity at 100 uM preincubated for 30 mins by IC25-shift assay	A	BAO_0000357	single protein format	Homo sapiens	None	None	None	None	CHEMBL3721	Cytochrome P450 2C8	Homo sapiens	SINGLE PROTEIN	CHEMBL3526089	1	Scientific Literature	Drug Metab. Dispos.	2012	None	2.77524
42	COc1cccc(NC[C@H](F)Cn2c3ccc(Br)cc3c3cc(Br)ccc32)n1	COc1cccc(NC[C@H](F)Cn2c3ccc(Br)cc3c3c(I)c(Br)ccc32)n1	-9.72633	-6.9535800000000005	I		0	507.2	2	6.17	(-)-(S)-15, (-)-P7C3-S243	COc1cccc(NC[C@H](F)Cn2c3ccc(Br)cc3c3cc(Br)ccc32)n1	Inhibition						Active						False	CHEMBL3266308	Inhibition of CYP2C8 (unknown origin)	A	BAO_0000357	single protein format	Homo sapiens	None	None	None	None	CHEMBL3721	Cytochrome P450 2C8	Homo sapiens	SINGLE PROTEIN	CHEMBL3259666	1	Scientific Literature	J. Med. Chem.	2014	None	2.7727500000000003
43	COc1nccc2ccc(C(=O)N3CCC4(CC3)Cc3cn(C(C)(C)C)nc3C(=O)N4)cc12	COc1nc(Cl)cc2ccc(C(=O)N3CCC4(CC3)Cc3cn(C(C)(C)C)nc3C(=O)N4)cc12	-5.86805	-8.633	Cl		0	447.54	0	3.16	22	COc1nccc2ccc(C(=O)N3CCC4(CC3)Cc3cn(C(C)(C)C)nc3C(=O)N4)cc12	Inhibition						Not Active						False	CHEMBL2422741	Inhibition of human CYP2C8 at 10 uM	B	BAO_0000357	single protein format	Homo sapiens	None	None	None	None	CHEMBL3721	Cytochrome P450 2C8	Homo sapiens	SINGLE PROTEIN	CHEMBL2417512	1	Scientific Literature	J. Med. Chem.	2013	None	2.764949999999999
44	CCNc1cc(S(C)(=O)=O)ccc1C(=O)N1CCOc2ccc(-c3ccc4nc[nH]c4c3)cc2C1	CCNc1cc(S(C)(=O)=O)c(CO)cc1C(=O)N1CCOc2ccc(-c3ccc4nc[nH]c4c3)cc2C1	-10.72227	-7.97221	CO		0	490.59	0	4.10	21	CCNc1cc(S(C)(=O)=O)ccc1C(=O)N1CCOc2ccc(-c3ccc4nc[nH]c4c3)cc2C1	Inhibition						Not Determined						False	CHEMBL2342499	Inhibition of CYP2C8 (unknown origin)	A	BAO_0000357	single protein format	Homo sapiens	None	None	None	None	CHEMBL3721	Cytochrome P450 2C8	Homo sapiens	SINGLE PROTEIN	CHEMBL2331117	1	Scientific Literature	J. Med. Chem.	2013	None	2.7500600000000004
45	CCCc1cc(S(C)(=O)=O)ccc1C(=O)N1CCOc2ccc(-c3ccc4nc[nH]c4c3)cc2C1	CCCc1cc(S(C)(=O)=O)cc(C(=O)O)c1C(=O)N1CCOc2ccc(-c3ccc4nc[nH]c4c3)cc2C1	-10.76331	-8.0226	C(=O)O		0	489.6	0	4.62	20	CCCc1cc(S(C)(=O)=O)ccc1C(=O)N1CCOc2ccc(-c3ccc4nc[nH]c4c3)cc2C1	Inhibition						Not Determined						False	CHEMBL2342499	Inhibition of CYP2C8 (unknown origin)	A	BAO_0000357	single protein format	Homo sapiens	None	None	None	None	CHEMBL3721	Cytochrome P450 2C8	Homo sapiens	SINGLE PROTEIN	CHEMBL2331117	1	Scientific Literature	J. Med. Chem.	2013	None	2.74071
46	Cc1ccc(-c2c(-c3nn(C)c4ncnc(N5CC[C@H](N6CCCCC6)C5)c34)cnn2C)cc1	Cc1ccc(-c2c(-c3nn(C)c4ncnc(N5CC[C@H](N6CCCCC6)C5C(C)C)c34)cnn2C)cc1	-7.40575	-10.13504	C(C)C		0	456.6	0	3.80	CYP3cide, PF-04981517	Cc1ccc(-c2c(-c3nn(C)c4ncnc(N5CC[C@H](N6CCCCC6)C5)c34)cnn2C)cc1	Inhibition	'='	13.0	%				UO_0000187					False	CHEMBL3532657	Time dependent inhibition of human CYP2C8 paclitaxel 6alpha-hydroxylase activity assessed as decrease in enzyme activity at 100 uM preincubated for 30 mins by IC25-shift assay	A	BAO_0000357	single protein format	Homo sapiens	None	None	None	None	CHEMBL3721	Cytochrome P450 2C8	Homo sapiens	SINGLE PROTEIN	CHEMBL3526089	1	Scientific Literature	Drug Metab. Dispos.	2012	None	2.7292899999999998
47	Cc1ccc(-c2c(-c3nn(C)c4ncnc(N5CC[C@H](N6CCCCC6)C5)c34)cnn2C)cc1	Cc1ccc(-c2c(-c3nn(C)c4ncnc(N5CC(O)[C@H](N6CCCCC6)C5)c34)cnn2C)cc1	-7.40596	-10.13504	O		0	456.6	0	3.80	CYP3cide, PF-04981517	Cc1ccc(-c2c(-c3nn(C)c4ncnc(N5CC[C@H](N6CCCCC6)C5)c34)cnn2C)cc1	Inhibition	'='	13.0	%				UO_0000187					False	CHEMBL3532657	Time dependent inhibition of human CYP2C8 paclitaxel 6alpha-hydroxylase activity assessed as decrease in enzyme activity at 100 uM preincubated for 30 mins by IC25-shift assay	A	BAO_0000357	single protein format	Homo sapiens	None	None	None	None	CHEMBL3721	Cytochrome P450 2C8	Homo sapiens	SINGLE PROTEIN	CHEMBL3526089	1	Scientific Literature	Drug Metab. Dispos.	2012	None	2.7290799999999997
48	CCNc1cc(S(C)(=O)=O)ccc1C(=O)N1CCOc2ccc(-c3ccc4nc[nH]c4c3)cc2C1	CCNc1cc(S(C)(=O)=O)ccc1C(=O)N1CCOc2ccc(-c3ccc4nc[nH]c4c3COC)cc2C1	-10.70063	-7.97221	COC		0	490.59	0	4.10	21	CCNc1cc(S(C)(=O)=O)ccc1C(=O)N1CCOc2ccc(-c3ccc4nc[nH]c4c3)cc2C1	Inhibition						Not Determined						False	CHEMBL2342499	Inhibition of CYP2C8 (unknown origin)	A	BAO_0000357	single protein format	Homo sapiens	None	None	None	None	CHEMBL3721	Cytochrome P450 2C8	Homo sapiens	SINGLE PROTEIN	CHEMBL2331117	1	Scientific Literature	J. Med. Chem.	2013	None	2.7284200000000007
49	COc1cccc(NC[C@H](F)Cn2c3ccc(Br)cc3c3cc(Br)ccc32)n1	COc1cccc(NC[C@H](F)Cn2c3ccc(Br)cc3c3c(Br)c(Br)ccc32)n1	-9.67485	-6.9535800000000005	Br		0	507.2	2	6.17	(-)-(S)-15, (-)-P7C3-S243	COc1cccc(NC[C@H](F)Cn2c3ccc(Br)cc3c3cc(Br)ccc32)n1	Inhibition						Active						False	CHEMBL3266308	Inhibition of CYP2C8 (unknown origin)	A	BAO_0000357	single protein format	Homo sapiens	None	None	None	None	CHEMBL3721	Cytochrome P450 2C8	Homo sapiens	SINGLE PROTEIN	CHEMBL3259666	1	Scientific Literature	J. Med. Chem.	2014	None	2.7212699999999987
50	CCNc1cc(S(C)(=O)=O)ccc1C(=O)N1CCOc2ccc(-c3ccc4nc[nH]c4c3)cc2C1	CCNc1cc(S(C)(=O)=O)ccc1C(=O)N1CCOc2ccc(-c3ccc4nc(CC)[nH]c4c3)cc2C1	-10.6872	-7.97221	CC		0	490.59	0	4.10	21	CCNc1cc(S(C)(=O)=O)ccc1C(=O)N1CCOc2ccc(-c3ccc4nc[nH]c4c3)cc2C1	Inhibition						Not Determined						False	CHEMBL2342499	Inhibition of CYP2C8 (unknown origin)	A	BAO_0000357	single protein format	Homo sapiens	None	None	None	None	CHEMBL3721	Cytochrome P450 2C8	Homo sapiens	SINGLE PROTEIN	CHEMBL2331117	1	Scientific Literature	J. Med. Chem.	2013	None	2.714990000000001
51	CCCc1cc(S(C)(=O)=O)ccc1C(=O)N1CCOc2ccc(-c3ccc4nc[nH]c4c3)cc2C1	CCCc1cc(S(C)(=O)=O)ccc1C(=O)N1CCOc2c(F)cc(-c3ccc4nc[nH]c4c3)cc2C1	-10.71821	-8.0226	F		0	489.6	0	4.62	20	CCCc1cc(S(C)(=O)=O)ccc1C(=O)N1CCOc2ccc(-c3ccc4nc[nH]c4c3)cc2C1	Inhibition						Not Determined						False	CHEMBL2342499	Inhibition of CYP2C8 (unknown origin)	A	BAO_0000357	single protein format	Homo sapiens	None	None	None	None	CHEMBL3721	Cytochrome P450 2C8	Homo sapiens	SINGLE PROTEIN	CHEMBL2331117	1	Scientific Literature	J. Med. Chem.	2013	None	2.6956099999999985
52	Cc1ccc(-c2c(-c3nn(C)c4ncnc(N5CC[C@H](N6CCCCC6)C5)c34)cnn2C)cc1	COCc1nn(C)c(-c2ccc(C)cc2)c1-c1nn(C)c2ncnc(N3CC[C@H](N4CCCCC4)C3)c12	-7.453010000000001	-10.13504	COC		0	456.6	0	3.80	CYP3cide, PF-04981517	Cc1ccc(-c2c(-c3nn(C)c4ncnc(N5CC[C@H](N6CCCCC6)C5)c34)cnn2C)cc1	Inhibition	'='	13.0	%				UO_0000187					False	CHEMBL3532657	Time dependent inhibition of human CYP2C8 paclitaxel 6alpha-hydroxylase activity assessed as decrease in enzyme activity at 100 uM preincubated for 30 mins by IC25-shift assay	A	BAO_0000357	single protein format	Homo sapiens	None	None	None	None	CHEMBL3721	Cytochrome P450 2C8	Homo sapiens	SINGLE PROTEIN	CHEMBL3526089	1	Scientific Literature	Drug Metab. Dispos.	2012	None	2.6820299999999992
53	Cc1ccc(-c2c(-c3nn(C)c4ncnc(N5CC[C@H](N6CCCCC6)C5)c34)cnn2C)cc1	Cc1ccc(-c2c(-c3nn(C)c4nc(S)nc(N5CC[C@H](N6CCCCC6)C5)c34)cnn2C)cc1	-7.45643	-10.13504	S		0	456.6	0	3.80	CYP3cide, PF-04981517	Cc1ccc(-c2c(-c3nn(C)c4ncnc(N5CC[C@H](N6CCCCC6)C5)c34)cnn2C)cc1	Inhibition	'='	13.0	%				UO_0000187					False	CHEMBL3532657	Time dependent inhibition of human CYP2C8 paclitaxel 6alpha-hydroxylase activity assessed as decrease in enzyme activity at 100 uM preincubated for 30 mins by IC25-shift assay	A	BAO_0000357	single protein format	Homo sapiens	None	None	None	None	CHEMBL3721	Cytochrome P450 2C8	Homo sapiens	SINGLE PROTEIN	CHEMBL3526089	1	Scientific Literature	Drug Metab. Dispos.	2012	None	2.67861
54	Cc1ccc(-c2c(-c3nn(C)c4ncnc(N5CC[C@H](N6CCCCC6)C5)c34)cnn2C)cc1	Cc1ccc(-c2c(-c3nn(C)c4ncnc(N5CC(CO)[C@H](N6CCCCC6)C5)c34)cnn2C)cc1	-7.45822	-10.13504	CO		0	456.6	0	3.80	CYP3cide, PF-04981517	Cc1ccc(-c2c(-c3nn(C)c4ncnc(N5CC[C@H](N6CCCCC6)C5)c34)cnn2C)cc1	Inhibition	'='	13.0	%				UO_0000187					False	CHEMBL3532657	Time dependent inhibition of human CYP2C8 paclitaxel 6alpha-hydroxylase activity assessed as decrease in enzyme activity at 100 uM preincubated for 30 mins by IC25-shift assay	A	BAO_0000357	single protein format	Homo sapiens	None	None	None	None	CHEMBL3721	Cytochrome P450 2C8	Homo sapiens	SINGLE PROTEIN	CHEMBL3526089	1	Scientific Literature	Drug Metab. Dispos.	2012	None	2.67682
55	CCCc1cc(S(C)(=O)=O)ccc1C(=O)N1CCOc2ccc(-c3ccc4nc[nH]c4c3)cc2C1	CCCc1cc(S(C)(=O)=O)ccc1C(=O)N1CCOc2ccc(-c3ccc4nc[nH]c4c3)cc2C1OC	-10.68525	-8.0226	OC		0	489.6	0	4.62	20	CCCc1cc(S(C)(=O)=O)ccc1C(=O)N1CCOc2ccc(-c3ccc4nc[nH]c4c3)cc2C1	Inhibition						Not Determined						False	CHEMBL2342499	Inhibition of CYP2C8 (unknown origin)	A	BAO_0000357	single protein format	Homo sapiens	None	None	None	None	CHEMBL3721	Cytochrome P450 2C8	Homo sapiens	SINGLE PROTEIN	CHEMBL2331117	1	Scientific Literature	J. Med. Chem.	2013	None	2.6626499999999993
56	COc1nccc2ccc(C(=O)N3CCC4(CC3)Cc3cn(C(C)(C)C)nc3C(=O)N4)cc12	COc1nccc2cc(F)c(C(=O)N3CCC4(CC3)Cc3cn(C(C)(C)C)nc3C(=O)N4)cc12	-5.97414	-8.633	F		0	447.54	0	3.16	22	COc1nccc2ccc(C(=O)N3CCC4(CC3)Cc3cn(C(C)(C)C)nc3C(=O)N4)cc12	Inhibition						Not Active						False	CHEMBL2422741	Inhibition of human CYP2C8 at 10 uM	B	BAO_0000357	single protein format	Homo sapiens	None	None	None	None	CHEMBL3721	Cytochrome P450 2C8	Homo sapiens	SINGLE PROTEIN	CHEMBL2417512	1	Scientific Literature	J. Med. Chem.	2013	None	2.658859999999999
57	Cc1ccc(-c2c(-c3nn(C)c4ncnc(N5CC[C@H](N6CCCCC6)C5)c34)cnn2C)cc1	CCC1[C@@H](N2CCCCC2)CCN1c1ncnc2c1c(-c1cnn(C)c1-c1ccc(C)cc1)nn2C	-7.47812	-10.13504	CC		0	456.6	0	3.80	CYP3cide, PF-04981517	Cc1ccc(-c2c(-c3nn(C)c4ncnc(N5CC[C@H](N6CCCCC6)C5)c34)cnn2C)cc1	Inhibition	'='	13.0	%				UO_0000187					False	CHEMBL3532657	Time dependent inhibition of human CYP2C8 paclitaxel 6alpha-hydroxylase activity assessed as decrease in enzyme activity at 100 uM preincubated for 30 mins by IC25-shift assay	A	BAO_0000357	single protein format	Homo sapiens	None	None	None	None	CHEMBL3721	Cytochrome P450 2C8	Homo sapiens	SINGLE PROTEIN	CHEMBL3526089	1	Scientific Literature	Drug Metab. Dispos.	2012	None	2.6569200000000004
58	COc1ccc2ccc(C(=O)N3CCC4(CC3)Cc3cn(C(C)(C)C)nc3C(=O)N4)cc2n1	COc1ccc2c(C)cc(C(=O)N3CCC4(CC3)Cc3cn(C(C)(C)C)nc3C(=O)N4)cc2n1	-9.427	-6.77981	C		0	447.54	0	3.16	21	COc1ccc2ccc(C(=O)N3CCC4(CC3)Cc3cn(C(C)(C)C)nc3C(=O)N4)cc2n1	Inhibition						Not Active						False	CHEMBL2422741	Inhibition of human CYP2C8 at 10 uM	B	BAO_0000357	single protein format	Homo sapiens	None	None	None	None	CHEMBL3721	Cytochrome P450 2C8	Homo sapiens	SINGLE PROTEIN	CHEMBL2417512	1	Scientific Literature	J. Med. Chem.	2013	None	2.6471899999999993
59	Cc1ccc(-c2c(-c3nn(C)c4ncnc(N5CC[C@H](N6CCCCC6)C5)c34)cnn2C)cc1	COCc1nc(N2CC[C@H](N3CCCCC3)C2)c2c(-c3cnn(C)c3-c3ccc(C)cc3)nn(C)c2n1	-7.491410000000001	-10.13504	COC		0	456.6	0	3.80	CYP3cide, PF-04981517	Cc1ccc(-c2c(-c3nn(C)c4ncnc(N5CC[C@H](N6CCCCC6)C5)c34)cnn2C)cc1	Inhibition	'='	13.0	%				UO_0000187					False	CHEMBL3532657	Time dependent inhibition of human CYP2C8 paclitaxel 6alpha-hydroxylase activity assessed as decrease in enzyme activity at 100 uM preincubated for 30 mins by IC25-shift assay	A	BAO_0000357	single protein format	Homo sapiens	None	None	None	None	CHEMBL3721	Cytochrome P450 2C8	Homo sapiens	SINGLE PROTEIN	CHEMBL3526089	1	Scientific Literature	Drug Metab. Dispos.	2012	None	2.643629999999999
60	COc1cccc(NC[C@H](F)Cn2c3ccc(Br)cc3c3cc(Br)ccc32)n1	COc1cccc(NC[C@H](F)Cn2c3ccc(Br)cc3c3cc(Br)cc(CO)c32)n1	-9.59477	-6.9535800000000005	CO		0	507.2	2	6.17	(-)-(S)-15, (-)-P7C3-S243	COc1cccc(NC[C@H](F)Cn2c3ccc(Br)cc3c3cc(Br)ccc32)n1	Inhibition						Active						False	CHEMBL3266308	Inhibition of CYP2C8 (unknown origin)	A	BAO_0000357	single protein format	Homo sapiens	None	None	None	None	CHEMBL3721	Cytochrome P450 2C8	Homo sapiens	SINGLE PROTEIN	CHEMBL3259666	1	Scientific Literature	J. Med. Chem.	2014	None	2.64119
61	C[C@](O)(COc1ccc(F)cc1)C(=O)N1CCc2c(C#N)cccc21	CC(C)c1ccc2c(c1C#N)CCN2C(=O)[C@@](C)(O)COc1ccc(F)cc1	-6.74838	-9.37492	C(C)C		0	340.35	0	2.42	15	C[C@](O)(COc1ccc(F)cc1)C(=O)N1CCc2c(C#N)cccc21	Inhibition						Not Active						False	CHEMBL3243285	Inhibition of CYP2C8 (unknown origin) at 3 uM	A	BAO_0000357	single protein format	Homo sapiens	None	None	None	None	CHEMBL3721	Cytochrome P450 2C8	Homo sapiens	SINGLE PROTEIN	CHEMBL3232788	1	Scientific Literature	J. Med. Chem.	2014	None	2.6265399999999994
62	COc1nccc2ccc(C(=O)N3CCC4(CC3)Cc3cn(C(C)(C)C)nc3C(=O)N4)cc12	COc1nccc2c(C(C)C)cc(C(=O)N3CCC4(CC3)Cc3cn(C(C)(C)C)nc3C(=O)N4)cc12	-6.00836	-8.633	C(C)C		0	447.54	0	3.16	22	COc1nccc2ccc(C(=O)N3CCC4(CC3)Cc3cn(C(C)(C)C)nc3C(=O)N4)cc12	Inhibition						Not Active						False	CHEMBL2422741	Inhibition of human CYP2C8 at 10 uM	B	BAO_0000357	single protein format	Homo sapiens	None	None	None	None	CHEMBL3721	Cytochrome P450 2C8	Homo sapiens	SINGLE PROTEIN	CHEMBL2417512	1	Scientific Literature	J. Med. Chem.	2013	None	2.6246399999999994
63	CCCc1cc(S(C)(=O)=O)ccc1C(=O)N1CCOc2ccc(-c3ccc4nc[nH]c4c3)cc2C1	CCCc1cc(S(C)(=O)=O)ccc1C(=O)N1CCOc2ccc(-c3cc(O)c4nc[nH]c4c3)cc2C1	-10.64113	-8.0226	O		0	489.6	0	4.62	20	CCCc1cc(S(C)(=O)=O)ccc1C(=O)N1CCOc2ccc(-c3ccc4nc[nH]c4c3)cc2C1	Inhibition						Not Determined						False	CHEMBL2342499	Inhibition of CYP2C8 (unknown origin)	A	BAO_0000357	single protein format	Homo sapiens	None	None	None	None	CHEMBL3721	Cytochrome P450 2C8	Homo sapiens	SINGLE PROTEIN	CHEMBL2331117	1	Scientific Literature	J. Med. Chem.	2013	None	2.61853
64	CCCc1cc(S(C)(=O)=O)ccc1C(=O)N1CCOc2ccc(-c3ccc4nc[nH]c4c3)cc2C1	CCCc1cc(S(C)(=O)=O)ccc1C(=O)N1CCOc2c(O)cc(-c3ccc4nc[nH]c4c3)cc2C1	-10.62899	-8.0226	O		0	489.6	0	4.62	20	CCCc1cc(S(C)(=O)=O)ccc1C(=O)N1CCOc2ccc(-c3ccc4nc[nH]c4c3)cc2C1	Inhibition						Not Determined						False	CHEMBL2342499	Inhibition of CYP2C8 (unknown origin)	A	BAO_0000357	single protein format	Homo sapiens	None	None	None	None	CHEMBL3721	Cytochrome P450 2C8	Homo sapiens	SINGLE PROTEIN	CHEMBL2331117	1	Scientific Literature	J. Med. Chem.	2013	None	2.6063899999999993
65	Cc1ccc(-c2c(-c3nn(C)c4ncnc(N5CC[C@H](N6CCCCC6)C5)c34)cnn2C)cc1	Cc1ccc(-c2c(-c3nn(C)c4ncnc(N5CC[C@H](N6CCCCC6)C5)c34)c(S)nn2C)cc1	-7.55013	-10.13504	S		0	456.6	0	3.80	CYP3cide, PF-04981517	Cc1ccc(-c2c(-c3nn(C)c4ncnc(N5CC[C@H](N6CCCCC6)C5)c34)cnn2C)cc1	Inhibition	'='	13.0	%				UO_0000187					False	CHEMBL3532657	Time dependent inhibition of human CYP2C8 paclitaxel 6alpha-hydroxylase activity assessed as decrease in enzyme activity at 100 uM preincubated for 30 mins by IC25-shift assay	A	BAO_0000357	single protein format	Homo sapiens	None	None	None	None	CHEMBL3721	Cytochrome P450 2C8	Homo sapiens	SINGLE PROTEIN	CHEMBL3526089	1	Scientific Literature	Drug Metab. Dispos.	2012	None	2.58491
66	CC(C)c1noc(C2CCN(C(=O)N[C@H]3C[C@@H]3c3ccccc3)CC2)n1	CC(C)c1noc(C2CCN(C(=O)N[C@H]3C[C@@H]3c3cccc(C(=O)O)c3)CC2)n1	-10.80611	-8.22935	C(=O)O		0	354.45	0	3.64	2	CC(C)c1noc(C2CCN(C(=O)N[C@H]3C[C@@H]3c3ccccc3)CC2)n1	Inhibition						Active						False	CHEMBL3118261	Inhibition of CYP2C8 in human liver microsomes after 10 mins by mechanism-based assay	A	BAO_0000019	assay format	Homo sapiens	CHEMBL3559723	Liver	None	None	CHEMBL3721	Cytochrome P450 2C8	Homo sapiens	SINGLE PROTEIN	CHEMBL3112438	1	Scientific Literature	Bioorg. Med. Chem.	2014	None	2.57676
67	COc1nccc2ccc(C(=O)N3CCC4(CC3)Cc3cn(C(C)(C)C)nc3C(=O)N4)cc12	COc1nc(I)cc2ccc(C(=O)N3CCC4(CC3)Cc3cn(C(C)(C)C)nc3C(=O)N4)cc12	-6.06611	-8.633	I		0	447.54	0	3.16	22	COc1nccc2ccc(C(=O)N3CCC4(CC3)Cc3cn(C(C)(C)C)nc3C(=O)N4)cc12	Inhibition						Not Active						False	CHEMBL2422741	Inhibition of human CYP2C8 at 10 uM	B	BAO_0000357	single protein format	Homo sapiens	None	None	None	None	CHEMBL3721	Cytochrome P450 2C8	Homo sapiens	SINGLE PROTEIN	CHEMBL2417512	1	Scientific Literature	J. Med. Chem.	2013	None	2.566889999999999
68	CCNc1cc(S(C)(=O)=O)ccc1C(=O)N1CCOc2ccc(-c3ccc4nc[nH]c4c3)cc2C1	CCNc1cc(S(C)(=O)=O)ccc1C(=O)N1CCOc2ccc(-c3ccc4nc[nH]c4c3)c(C)c2C1	-10.53149	-7.97221	C		0	490.59	0	4.10	21	CCNc1cc(S(C)(=O)=O)ccc1C(=O)N1CCOc2ccc(-c3ccc4nc[nH]c4c3)cc2C1	Inhibition						Not Determined						False	CHEMBL2342499	Inhibition of CYP2C8 (unknown origin)	A	BAO_0000357	single protein format	Homo sapiens	None	None	None	None	CHEMBL3721	Cytochrome P450 2C8	Homo sapiens	SINGLE PROTEIN	CHEMBL2331117	1	Scientific Literature	J. Med. Chem.	2013	None	2.55928
69	CCNc1cc(S(C)(=O)=O)ccc1C(=O)N1CCOc2ccc(-c3ccc4nc[nH]c4c3)cc2C1	CCNc1c(C(=O)N2CCOc3ccc(-c4ccc5nc[nH]c5c4)cc3C2)ccc(S(C)(=O)=O)c1C	-10.52672	-7.97221	C		0	490.59	0	4.10	21	CCNc1cc(S(C)(=O)=O)ccc1C(=O)N1CCOc2ccc(-c3ccc4nc[nH]c4c3)cc2C1	Inhibition						Not Determined						False	CHEMBL2342499	Inhibition of CYP2C8 (unknown origin)	A	BAO_0000357	single protein format	Homo sapiens	None	None	None	None	CHEMBL3721	Cytochrome P450 2C8	Homo sapiens	SINGLE PROTEIN	CHEMBL2331117	1	Scientific Literature	J. Med. Chem.	2013	None	2.5545099999999996
70	COc1nccc2ccc(C(=O)N3CCC4(CC3)Cc3cn(C(C)(C)C)nc3C(=O)N4)cc12	COc1nccc2c(F)cc(C(=O)N3CCC4(CC3)Cc3cn(C(C)(C)C)nc3C(=O)N4)cc12	-6.08217	-8.633	F		0	447.54	0	3.16	22	COc1nccc2ccc(C(=O)N3CCC4(CC3)Cc3cn(C(C)(C)C)nc3C(=O)N4)cc12	Inhibition						Not Active						False	CHEMBL2422741	Inhibition of human CYP2C8 at 10 uM	B	BAO_0000357	single protein format	Homo sapiens	None	None	None	None	CHEMBL3721	Cytochrome P450 2C8	Homo sapiens	SINGLE PROTEIN	CHEMBL2417512	1	Scientific Literature	J. Med. Chem.	2013	None	2.5508299999999995
71	CCNc1cc(S(C)(=O)=O)ccc1C(=O)N1CCOc2ccc(-c3ccc4nc[nH]c4c3)cc2C1	CCNc1cc(S(C)(=O)=O)c(C(C)=O)cc1C(=O)N1CCOc2ccc(-c3ccc4nc[nH]c4c3)cc2C1	-10.51459	-7.97221	C(=O)C		0	490.59	0	4.10	21	CCNc1cc(S(C)(=O)=O)ccc1C(=O)N1CCOc2ccc(-c3ccc4nc[nH]c4c3)cc2C1	Inhibition						Not Determined						False	CHEMBL2342499	Inhibition of CYP2C8 (unknown origin)	A	BAO_0000357	single protein format	Homo sapiens	None	None	None	None	CHEMBL3721	Cytochrome P450 2C8	Homo sapiens	SINGLE PROTEIN	CHEMBL2331117	1	Scientific Literature	J. Med. Chem.	2013	None	2.5423800000000005
72	COc1cccc(NC[C@H](F)Cn2c3ccc(Br)cc3c3cc(Br)ccc32)n1	COc1cccc(NC[C@H](F)Cn2c3ccc(Br)cc3c3cc(Br)c(Br)cc32)n1	-9.4949	-6.9535800000000005	Br		0	507.2	2	6.17	(-)-(S)-15, (-)-P7C3-S243	COc1cccc(NC[C@H](F)Cn2c3ccc(Br)cc3c3cc(Br)ccc32)n1	Inhibition						Active						False	CHEMBL3266308	Inhibition of CYP2C8 (unknown origin)	A	BAO_0000357	single protein format	Homo sapiens	None	None	None	None	CHEMBL3721	Cytochrome P450 2C8	Homo sapiens	SINGLE PROTEIN	CHEMBL3259666	1	Scientific Literature	J. Med. Chem.	2014	None	2.541319999999999
73	Cc1ccc(-c2c(-c3nn(C)c4ncnc(N5CC[C@H](N6CCCCC6)C5)c34)cnn2C)cc1	Cc1ccc(-c2c(-c3nn(C)c4ncnc(N5CC[C@H](N6CCC(C(C)C)CC6)C5)c34)cnn2C)cc1	-7.59416	-10.13504	C(C)C		0	456.6	0	3.80	CYP3cide, PF-04981517	Cc1ccc(-c2c(-c3nn(C)c4ncnc(N5CC[C@H](N6CCCCC6)C5)c34)cnn2C)cc1	Inhibition	'='	13.0	%				UO_0000187					False	CHEMBL3532657	Time dependent inhibition of human CYP2C8 paclitaxel 6alpha-hydroxylase activity assessed as decrease in enzyme activity at 100 uM preincubated for 30 mins by IC25-shift assay	A	BAO_0000357	single protein format	Homo sapiens	None	None	None	None	CHEMBL3721	Cytochrome P450 2C8	Homo sapiens	SINGLE PROTEIN	CHEMBL3526089	1	Scientific Literature	Drug Metab. Dispos.	2012	None	2.5408800000000005
74	COc1ccc2ccc(C(=O)N3CCC4(CC3)Cc3cn(C(C)(C)C)nc3C(=O)N4)cc2n1	COc1ccc2c(OC)cc(C(=O)N3CCC4(CC3)Cc3cn(C(C)(C)C)nc3C(=O)N4)cc2n1	-9.28282	-6.77981	OC		0	447.54	0	3.16	21	COc1ccc2ccc(C(=O)N3CCC4(CC3)Cc3cn(C(C)(C)C)nc3C(=O)N4)cc2n1	Inhibition						Not Active						False	CHEMBL2422741	Inhibition of human CYP2C8 at 10 uM	B	BAO_0000357	single protein format	Homo sapiens	None	None	None	None	CHEMBL3721	Cytochrome P450 2C8	Homo sapiens	SINGLE PROTEIN	CHEMBL2417512	1	Scientific Literature	J. Med. Chem.	2013	None	2.503009999999999
75	CCNc1cc(S(C)(=O)=O)ccc1C(=O)N1CCOc2ccc(-c3ccc4nc[nH]c4c3)cc2C1	CCNc1cc(S(C)(=O)=O)ccc1C(=O)N1CCOc2ccc(-c3ccc4nc[nH]c4c3)c(Br)c2C1	-10.47243	-7.97221	Br		0	490.59	0	4.10	21	CCNc1cc(S(C)(=O)=O)ccc1C(=O)N1CCOc2ccc(-c3ccc4nc[nH]c4c3)cc2C1	Inhibition						Not Determined						False	CHEMBL2342499	Inhibition of CYP2C8 (unknown origin)	A	BAO_0000357	single protein format	Homo sapiens	None	None	None	None	CHEMBL3721	Cytochrome P450 2C8	Homo sapiens	SINGLE PROTEIN	CHEMBL2331117	1	Scientific Literature	J. Med. Chem.	2013	None	2.5002199999999997
76	COc1nccc2ccc(C(=O)N3CCC4(CC3)Cc3cn(C(C)(C)C)nc3C(=O)N4)cc12	COc1cc2ccnc(OC)c2cc1C(=O)N1CCC2(CC1)Cc1cn(C(C)(C)C)nc1C(=O)N2	-6.13328	-8.633	OC		0	447.54	0	3.16	22	COc1nccc2ccc(C(=O)N3CCC4(CC3)Cc3cn(C(C)(C)C)nc3C(=O)N4)cc12	Inhibition						Not Active						False	CHEMBL2422741	Inhibition of human CYP2C8 at 10 uM	B	BAO_0000357	single protein format	Homo sapiens	None	None	None	None	CHEMBL3721	Cytochrome P450 2C8	Homo sapiens	SINGLE PROTEIN	CHEMBL2417512	1	Scientific Literature	J. Med. Chem.	2013	None	2.499719999999999
77	Cc1ccc(-c2c(-c3nn(C)c4ncnc(N5CC[C@H](N6CCCCC6)C5)c34)cnn2C)cc1	Cc1ccc(-c2c(-c3nn(C)c4ncnc(N5CC[C@H](N6CCCCC6)C5)c34)c(C(=O)O)nn2C)cc1	-7.65088	-10.13504	C(=O)O		0	456.6	0	3.80	CYP3cide, PF-04981517	Cc1ccc(-c2c(-c3nn(C)c4ncnc(N5CC[C@H](N6CCCCC6)C5)c34)cnn2C)cc1	Inhibition	'='	13.0	%				UO_0000187					False	CHEMBL3532657	Time dependent inhibition of human CYP2C8 paclitaxel 6alpha-hydroxylase activity assessed as decrease in enzyme activity at 100 uM preincubated for 30 mins by IC25-shift assay	A	BAO_0000357	single protein format	Homo sapiens	None	None	None	None	CHEMBL3721	Cytochrome P450 2C8	Homo sapiens	SINGLE PROTEIN	CHEMBL3526089	1	Scientific Literature	Drug Metab. Dispos.	2012	None	2.48416
78	Cc1ccc(-c2c(-c3nn(C)c4ncnc(N5CC[C@H](N6CCCCC6)C5)c34)cnn2C)cc1	CC(=O)c1cc(C)ccc1-c1c(-c2nn(C)c3ncnc(N4CC[C@H](N5CCCCC5)C4)c23)cnn1C	-7.65964	-10.13504	C(=O)C		0	456.6	0	3.80	CYP3cide, PF-04981517	Cc1ccc(-c2c(-c3nn(C)c4ncnc(N5CC[C@H](N6CCCCC6)C5)c34)cnn2C)cc1	Inhibition	'='	13.0	%				UO_0000187					False	CHEMBL3532657	Time dependent inhibition of human CYP2C8 paclitaxel 6alpha-hydroxylase activity assessed as decrease in enzyme activity at 100 uM preincubated for 30 mins by IC25-shift assay	A	BAO_0000357	single protein format	Homo sapiens	None	None	None	None	CHEMBL3721	Cytochrome P450 2C8	Homo sapiens	SINGLE PROTEIN	CHEMBL3526089	1	Scientific Literature	Drug Metab. Dispos.	2012	None	2.4754000000000005
79	c1ccc2c(c1)CN[C@@H](CN(CCCCNCC1CCCCC1)[C@H]1CCCc3cccnc31)C2	Oc1cccc2c1CN[C@@H](CN(CCCCNCC1CCCCC1)[C@H]1CCCc3cccnc31)C2	-11.91165	-9.43796	O		0	460.71	1	5.43	11a	c1ccc2c(c1)CN[C@@H](CN(CCCCNCC1CCCCC1)[C@H]1CCCc3cccnc31)C2	Inhibition						Not Active						False	CHEMBL4059174	Inhibition of CYP2C8 (unknown origin)	A	BAO_0000357	single protein format	Homo sapiens	None	None	None	None	CHEMBL3721	Cytochrome P450 2C8	Homo sapiens	SINGLE PROTEIN	CHEMBL4052827	1	Scientific Literature	J Med Chem	2018	None	2.4736899999999995
80	COc1nccc2ccc(C(=O)N3CCC4(CC3)Cc3cn(C(C)(C)C)nc3C(=O)N4)cc12	COc1nccc2ccc(C(=O)N3CCC4(Cc5cn(C(C)(C)C)nc5C(=O)N4)CC3CO)cc12	-6.16047	-8.633	CO		0	447.54	0	3.16	22	COc1nccc2ccc(C(=O)N3CCC4(CC3)Cc3cn(C(C)(C)C)nc3C(=O)N4)cc12	Inhibition						Not Active						False	CHEMBL2422741	Inhibition of human CYP2C8 at 10 uM	B	BAO_0000357	single protein format	Homo sapiens	None	None	None	None	CHEMBL3721	Cytochrome P450 2C8	Homo sapiens	SINGLE PROTEIN	CHEMBL2417512	1	Scientific Literature	J. Med. Chem.	2013	None	2.472529999999999
81	C[C@H](c1cccc(Cl)c1)N(Cc1cccc(C(=O)O)c1)C(=O)c1cnc2ccccc2c1	C[C@H](c1cccc(Cl)c1)N(Cc1cc(C(=O)O)ccc1Br)C(=O)c1cnc2ccccc2c1	-8.83561	-11.3063	Br		0	444.92	1	5.99	26	C[C@H](c1cccc(Cl)c1)N(Cc1cccc(C(=O)O)c1)C(=O)c1cnc2ccccc2c1	Inhibition	'='	0.0	%				UO_0000187					False	CHEMBL3579083	Inhibition of CYP2C8 (unknown origin) at 3 uM	A	BAO_0000357	single protein format	Homo sapiens	None	None	None	None	CHEMBL3721	Cytochrome P450 2C8	Homo sapiens	SINGLE PROTEIN	CHEMBL3576831	1	Scientific Literature	ACS Med. Chem. Lett.	2015	None	2.4706899999999994
82	Cc1ccc(-c2c(-c3nn(C)c4ncnc(N5CC[C@H](N6CCCCC6)C5)c34)cnn2C)cc1	Cc1ccc(-c2c(-c3nn(C)c4ncnc(N5CC(N)[C@H](N6CCCCC6)C5)c34)cnn2C)cc1	-7.668710000000001	-10.13504	N		0	456.6	0	3.80	CYP3cide, PF-04981517	Cc1ccc(-c2c(-c3nn(C)c4ncnc(N5CC[C@H](N6CCCCC6)C5)c34)cnn2C)cc1	Inhibition	'='	13.0	%				UO_0000187					False	CHEMBL3532657	Time dependent inhibition of human CYP2C8 paclitaxel 6alpha-hydroxylase activity assessed as decrease in enzyme activity at 100 uM preincubated for 30 mins by IC25-shift assay	A	BAO_0000357	single protein format	Homo sapiens	None	None	None	None	CHEMBL3721	Cytochrome P450 2C8	Homo sapiens	SINGLE PROTEIN	CHEMBL3526089	1	Scientific Literature	Drug Metab. Dispos.	2012	None	2.4663299999999992
83	COc1cccc(NC[C@H](F)Cn2c3ccc(Br)cc3c3cc(Br)ccc32)n1	CCc1cc2c(cc1Br)c1cc(Br)ccc1n2C[C@@H](F)CNc1cccc(OC)n1	-9.41719	-6.9535800000000005	CC		0	507.2	2	6.17	(-)-(S)-15, (-)-P7C3-S243	COc1cccc(NC[C@H](F)Cn2c3ccc(Br)cc3c3cc(Br)ccc32)n1	Inhibition						Active						False	CHEMBL3266308	Inhibition of CYP2C8 (unknown origin)	A	BAO_0000357	single protein format	Homo sapiens	None	None	None	None	CHEMBL3721	Cytochrome P450 2C8	Homo sapiens	SINGLE PROTEIN	CHEMBL3259666	1	Scientific Literature	J. Med. Chem.	2014	None	2.463609999999999
84	Cc1ccc(-c2c(-c3nn(C)c4ncnc(N5CC[C@H](N6CCCCC6)C5)c34)cnn2C)cc1	Cc1ccc(-c2c(-c3nn(C)c4ncnc(N5CC[C@H](N6CCCCC6)C5C(=O)O)c34)cnn2C)cc1	-7.6717	-10.13504	C(=O)O		0	456.6	0	3.80	CYP3cide, PF-04981517	Cc1ccc(-c2c(-c3nn(C)c4ncnc(N5CC[C@H](N6CCCCC6)C5)c34)cnn2C)cc1	Inhibition	'='	13.0	%				UO_0000187					False	CHEMBL3532657	Time dependent inhibition of human CYP2C8 paclitaxel 6alpha-hydroxylase activity assessed as decrease in enzyme activity at 100 uM preincubated for 30 mins by IC25-shift assay	A	BAO_0000357	single protein format	Homo sapiens	None	None	None	None	CHEMBL3721	Cytochrome P450 2C8	Homo sapiens	SINGLE PROTEIN	CHEMBL3526089	1	Scientific Literature	Drug Metab. Dispos.	2012	None	2.4633399999999996
85	COc1cccc(NC[C@H](F)Cn2c3ccc(Br)cc3c3cc(Br)ccc32)n1	COCc1cc2c(cc1Br)c1cc(Br)ccc1n2C[C@@H](F)CNc1cccc(OC)n1	-9.404	-6.9535800000000005	COC		0	507.2	2	6.17	(-)-(S)-15, (-)-P7C3-S243	COc1cccc(NC[C@H](F)Cn2c3ccc(Br)cc3c3cc(Br)ccc32)n1	Inhibition						Active						False	CHEMBL3266308	Inhibition of CYP2C8 (unknown origin)	A	BAO_0000357	single protein format	Homo sapiens	None	None	None	None	CHEMBL3721	Cytochrome P450 2C8	Homo sapiens	SINGLE PROTEIN	CHEMBL3259666	1	Scientific Literature	J. Med. Chem.	2014	None	2.4504199999999994
86	CC1(C)CCC(NCCCCN(C[C@H]2Cc3ccccc3CN2)[C@H]2CCCc3cccnc32)CC1	CC1(C)CCC(NCCCCN(C[C@H]2Cc3ccc(CO)cc3CN2)[C@H]2CCCc3cccnc32)CC1	-12.19545	-9.74509	CO		0	474.74	1	5.81	13g	CC1(C)CCC(NCCCCN(C[C@H]2Cc3ccccc3CN2)[C@H]2CCCc3cccnc32)CC1	Inhibition						Not Active						False	CHEMBL4059174	Inhibition of CYP2C8 (unknown origin)	A	BAO_0000357	single protein format	Homo sapiens	None	None	None	None	CHEMBL3721	Cytochrome P450 2C8	Homo sapiens	SINGLE PROTEIN	CHEMBL4052827	1	Scientific Literature	J Med Chem	2018	None	2.45036
87	CCNc1cc(S(C)(=O)=O)ccc1C(=O)N1CCOc2ccc(-c3ccc4nc[nH]c4c3)cc2C1	CCNc1cc(S(C)(=O)=O)ccc1C(=O)N1CCOc2ccc(-c3ccc4nc[nH]c4c3)cc2C1S	-10.41957	-7.97221	S		0	490.59	0	4.10	21	CCNc1cc(S(C)(=O)=O)ccc1C(=O)N1CCOc2ccc(-c3ccc4nc[nH]c4c3)cc2C1	Inhibition						Not Determined						False	CHEMBL2342499	Inhibition of CYP2C8 (unknown origin)	A	BAO_0000357	single protein format	Homo sapiens	None	None	None	None	CHEMBL3721	Cytochrome P450 2C8	Homo sapiens	SINGLE PROTEIN	CHEMBL2331117	1	Scientific Literature	J. Med. Chem.	2013	None	2.4473600000000006
88	Cc1ccc(-c2c(-c3nn(C)c4ncnc(N5CC[C@H](N6CCCCC6)C5)c34)cnn2C)cc1	Cc1ccc(-c2c(-c3nn(C)c4nc(C(C)C)nc(N5CC[C@H](N6CCCCC6)C5)c34)cnn2C)cc1	-7.694939999999999	-10.13504	C(C)C		0	456.6	0	3.80	CYP3cide, PF-04981517	Cc1ccc(-c2c(-c3nn(C)c4ncnc(N5CC[C@H](N6CCCCC6)C5)c34)cnn2C)cc1	Inhibition	'='	13.0	%				UO_0000187					False	CHEMBL3532657	Time dependent inhibition of human CYP2C8 paclitaxel 6alpha-hydroxylase activity assessed as decrease in enzyme activity at 100 uM preincubated for 30 mins by IC25-shift assay	A	BAO_0000357	single protein format	Homo sapiens	None	None	None	None	CHEMBL3721	Cytochrome P450 2C8	Homo sapiens	SINGLE PROTEIN	CHEMBL3526089	1	Scientific Literature	Drug Metab. Dispos.	2012	None	2.440100000000001
89	CCCc1cc(S(C)(=O)=O)ccc1C(=O)N1CCOc2ccc(-c3ccc4nc[nH]c4c3)cc2C1	CCCc1cc(S(C)(=O)=O)c(OC)cc1C(=O)N1CCOc2ccc(-c3ccc4nc[nH]c4c3)cc2C1	-10.46235	-8.0226	OC		0	489.6	0	4.62	20	CCCc1cc(S(C)(=O)=O)ccc1C(=O)N1CCOc2ccc(-c3ccc4nc[nH]c4c3)cc2C1	Inhibition						Not Determined						False	CHEMBL2342499	Inhibition of CYP2C8 (unknown origin)	A	BAO_0000357	single protein format	Homo sapiens	None	None	None	None	CHEMBL3721	Cytochrome P450 2C8	Homo sapiens	SINGLE PROTEIN	CHEMBL2331117	1	Scientific Literature	J. Med. Chem.	2013	None	2.43975
90	CCNc1cc(S(C)(=O)=O)ccc1C(=O)N1CCOc2ccc(-c3ccc4nc[nH]c4c3)cc2C1	CCNc1cc(S(C)(=O)=O)ccc1C(=O)N1CCOc2ccc(-c3ccc4nc[nH]c4c3)cc2C1F	-10.41116	-7.97221	F		0	490.59	0	4.10	21	CCNc1cc(S(C)(=O)=O)ccc1C(=O)N1CCOc2ccc(-c3ccc4nc[nH]c4c3)cc2C1	Inhibition						Not Determined						False	CHEMBL2342499	Inhibition of CYP2C8 (unknown origin)	A	BAO_0000357	single protein format	Homo sapiens	None	None	None	None	CHEMBL3721	Cytochrome P450 2C8	Homo sapiens	SINGLE PROTEIN	CHEMBL2331117	1	Scientific Literature	J. Med. Chem.	2013	None	2.438950000000001
91	OC(CNC1CCCCC1)Cn1c2ccc(Br)cc2c2cc(Br)ccc21	CCc1cc2c(cc1Br)c1cc(Br)ccc1n2CC(O)CNC1CCCCC1	-9.95441	-7.5160300000000015	CC		0	480.24	1	5.60	12	OC(CNC1CCCCC1)Cn1c2ccc(Br)cc2c2cc(Br)ccc21	Inhibition						Active						False	CHEMBL3102562	Inhibition of human recombinant CYP2C8 expressed in baculovirus-infected insect cells preincubated for 15 mins followed by substrate addition measured after 30 mins by luminescence assay	A	BAO_0000219	cell-based format	Homo sapiens	None	None	None	None	CHEMBL3721	Cytochrome P450 2C8	Homo sapiens	SINGLE PROTEIN	CHEMBL3098117	1	Scientific Literature	ACS Med. Chem. Lett.	2013	None	2.4383799999999978
92	Cc1ccc(-c2c(-c3nn(C)c4ncnc(N5CC[C@H](N6CCCCC6)C5)c34)cnn2C)cc1	Cc1ccc(-c2c(-c3nn(C)c4nc(CO)nc(N5CC[C@H](N6CCCCC6)C5)c34)cnn2C)cc1	-7.69673	-10.13504	CO		0	456.6	0	3.80	CYP3cide, PF-04981517	Cc1ccc(-c2c(-c3nn(C)c4ncnc(N5CC[C@H](N6CCCCC6)C5)c34)cnn2C)cc1	Inhibition	'='	13.0	%				UO_0000187					False	CHEMBL3532657	Time dependent inhibition of human CYP2C8 paclitaxel 6alpha-hydroxylase activity assessed as decrease in enzyme activity at 100 uM preincubated for 30 mins by IC25-shift assay	A	BAO_0000357	single protein format	Homo sapiens	None	None	None	None	CHEMBL3721	Cytochrome P450 2C8	Homo sapiens	SINGLE PROTEIN	CHEMBL3526089	1	Scientific Literature	Drug Metab. Dispos.	2012	None	2.4383100000000004
93	CCNc1cc(S(C)(=O)=O)ccc1C(=O)N1CCOc2ccc(-c3ccc4nc[nH]c4c3)cc2C1	CCNc1cc(S(C)(=O)=O)ccc1C(=O)N1CCOc2ccc(-c3cc(C)c4nc[nH]c4c3)cc2C1	-10.4096	-7.97221	C		0	490.59	0	4.10	21	CCNc1cc(S(C)(=O)=O)ccc1C(=O)N1CCOc2ccc(-c3ccc4nc[nH]c4c3)cc2C1	Inhibition						Not Determined						False	CHEMBL2342499	Inhibition of CYP2C8 (unknown origin)	A	BAO_0000357	single protein format	Homo sapiens	None	None	None	None	CHEMBL3721	Cytochrome P450 2C8	Homo sapiens	SINGLE PROTEIN	CHEMBL2331117	1	Scientific Literature	J. Med. Chem.	2013	None	2.4373899999999997
94	COc1cccc(NC[C@H](F)Cn2c3ccc(Br)cc3c3cc(Br)ccc32)n1	COc1cccc(NC[C@H](F)Cn2c3ccc(Br)cc3c3cc(Br)cc(C(C)C)c32)n1	-9.3906	-6.9535800000000005	C(C)C		0	507.2	2	6.17	(-)-(S)-15, (-)-P7C3-S243	COc1cccc(NC[C@H](F)Cn2c3ccc(Br)cc3c3cc(Br)ccc32)n1	Inhibition						Active						False	CHEMBL3266308	Inhibition of CYP2C8 (unknown origin)	A	BAO_0000357	single protein format	Homo sapiens	None	None	None	None	CHEMBL3721	Cytochrome P450 2C8	Homo sapiens	SINGLE PROTEIN	CHEMBL3259666	1	Scientific Literature	J. Med. Chem.	2014	None	2.4370199999999986
95	Cc1ccc(-c2c(-c3nn(C)c4ncnc(N5CC[C@H](N6CCCCC6)C5)c34)cnn2C)cc1	Cc1ccc(-c2c(-c3nn(C)c4ncnc(N5CC(C)[C@H](N6CCCCC6)C5)c34)cnn2C)cc1	-7.70154	-10.13504	C		0	456.6	0	3.80	CYP3cide, PF-04981517	Cc1ccc(-c2c(-c3nn(C)c4ncnc(N5CC[C@H](N6CCCCC6)C5)c34)cnn2C)cc1	Inhibition	'='	13.0	%				UO_0000187					False	CHEMBL3532657	Time dependent inhibition of human CYP2C8 paclitaxel 6alpha-hydroxylase activity assessed as decrease in enzyme activity at 100 uM preincubated for 30 mins by IC25-shift assay	A	BAO_0000357	single protein format	Homo sapiens	None	None	None	None	CHEMBL3721	Cytochrome P450 2C8	Homo sapiens	SINGLE PROTEIN	CHEMBL3526089	1	Scientific Literature	Drug Metab. Dispos.	2012	None	2.4335000000000004
96	COc1cccc(NC[C@H](F)Cn2c3ccc(Br)cc3c3cc(Br)ccc32)n1	COc1cccc(NC[C@H](F)Cn2c3ccc(Br)cc3c3cc(Br)c(C)cc32)n1	-9.37884	-6.9535800000000005	C		0	507.2	2	6.17	(-)-(S)-15, (-)-P7C3-S243	COc1cccc(NC[C@H](F)Cn2c3ccc(Br)cc3c3cc(Br)ccc32)n1	Inhibition						Active						False	CHEMBL3266308	Inhibition of CYP2C8 (unknown origin)	A	BAO_0000357	single protein format	Homo sapiens	None	None	None	None	CHEMBL3721	Cytochrome P450 2C8	Homo sapiens	SINGLE PROTEIN	CHEMBL3259666	1	Scientific Literature	J. Med. Chem.	2014	None	2.4252599999999997
97	COc1ccc2ccc(C(=O)N3CCC4(CC3)Cc3cn(C(C)(C)C)nc3C(=O)N4)cc2n1	COc1ccc2ccc(C(=O)N3CCC4(CC3)Cc3cn(C(C)(C)C)nc3C(=O)N4)c(CO)c2n1	-9.20459	-6.77981	CO		0	447.54	0	3.16	21	COc1ccc2ccc(C(=O)N3CCC4(CC3)Cc3cn(C(C)(C)C)nc3C(=O)N4)cc2n1	Inhibition						Not Active						False	CHEMBL2422741	Inhibition of human CYP2C8 at 10 uM	B	BAO_0000357	single protein format	Homo sapiens	None	None	None	None	CHEMBL3721	Cytochrome P450 2C8	Homo sapiens	SINGLE PROTEIN	CHEMBL2417512	1	Scientific Literature	J. Med. Chem.	2013	None	2.4247799999999993
98	COc1cccc(NC[C@H](F)Cn2c3ccc(Br)cc3c3cc(Br)ccc32)n1	COc1cccc(NC[C@H](F)Cn2c3ccc(Br)cc3c3c(C(=O)O)c(Br)ccc32)n1	-9.37562	-6.9535800000000005	C(=O)O		0	507.2	2	6.17	(-)-(S)-15, (-)-P7C3-S243	COc1cccc(NC[C@H](F)Cn2c3ccc(Br)cc3c3cc(Br)ccc32)n1	Inhibition						Active						False	CHEMBL3266308	Inhibition of CYP2C8 (unknown origin)	A	BAO_0000357	single protein format	Homo sapiens	None	None	None	None	CHEMBL3721	Cytochrome P450 2C8	Homo sapiens	SINGLE PROTEIN	CHEMBL3259666	1	Scientific Literature	J. Med. Chem.	2014	None	2.422039999999999
99	COc1ccc2ccc(C(=O)N3CCC4(CC3)Cc3cn(C(C)(C)C)nc3C(=O)N4)cc2n1	COc1ccc2ccc(C(=O)N3CCC4(CC3)NC(=O)c3nn(C(C)(C)C)cc3C4C(C)=O)cc2n1	-9.18214	-6.77981	C(=O)C		0	447.54	0	3.16	21	COc1ccc2ccc(C(=O)N3CCC4(CC3)Cc3cn(C(C)(C)C)nc3C(=O)N4)cc2n1	Inhibition						Not Active						False	CHEMBL2422741	Inhibition of human CYP2C8 at 10 uM	B	BAO_0000357	single protein format	Homo sapiens	None	None	None	None	CHEMBL3721	Cytochrome P450 2C8	Homo sapiens	SINGLE PROTEIN	CHEMBL2417512	1	Scientific Literature	J. Med. Chem.	2013	None	2.40233
100	CC(C)(C)NC(=O)c1ccc(Oc2cc(F)c(CC(=O)O[C@@H]3O[C@H](C(=O)O)[C@@H](O)[C@H](O)[C@H]3O)cc2Cl)c(NS(=O)(=O)c2ccc(C3CC3)cc2Cl)c1	CC(C)c1c(C(=O)NC(C)(C)C)ccc(Oc2cc(F)c(CC(=O)O[C@@H]3O[C@H](C(=O)O)[C@@H](O)[C@H](O)[C@H]3O)cc2Cl)c1NS(=O)(=O)c1ccc(C2CC2)cc1Cl	-8.418989999999999	-10.81298	C(C)C		0	785.63	3	4.11	M1	CC(C)(C)NC(=O)c1ccc(Oc2cc(F)c(CC(=O)O[C@@H]3O[C@H](C(=O)O)[C@@H](O)[C@H](O)[C@H]3O)cc2Cl)c(NS(=O)(=O)c2ccc(C3CC3)cc2Cl)c1	Inhibition						Not Active						False	CHEMBL3532224	Time dependent inhibition of CYP2C8 in human liver microsomes using paclitaxel as substrate at 10 uM by LC-MS/MS analysis	A	BAO_0000019	assay format	Homo sapiens	CHEMBL3559723	Liver	None	None	CHEMBL3721	Cytochrome P450 2C8	Homo sapiens	SINGLE PROTEIN	CHEMBL3526017	1	Scientific Literature	Drug Metab. Dispos.	2012	None	2.3939900000000005
101	CCCc1cc(S(C)(=O)=O)ccc1C(=O)N1CCOc2ccc(-c3ccc4nc[nH]c4c3)cc2C1	CCCc1cc(S(C)(=O)=O)ccc1C(=O)N1Cc2cc(-c3ccc4nc[nH]c4c3)ccc2OC(C(C)=O)C1	-10.4146	-8.0226	C(=O)C		0	489.6	0	4.62	20	CCCc1cc(S(C)(=O)=O)ccc1C(=O)N1CCOc2ccc(-c3ccc4nc[nH]c4c3)cc2C1	Inhibition						Not Determined						False	CHEMBL2342499	Inhibition of CYP2C8 (unknown origin)	A	BAO_0000357	single protein format	Homo sapiens	None	None	None	None	CHEMBL3721	Cytochrome P450 2C8	Homo sapiens	SINGLE PROTEIN	CHEMBL2331117	1	Scientific Literature	J. Med. Chem.	2013	None	2.3919999999999995
102	COc1cccc(NC[C@H](F)Cn2c3ccc(Br)cc3c3cc(Br)ccc32)n1	COc1cccc(NC[C@H](F)Cn2c3ccc(Br)cc3c3cc(Br)c(I)cc32)n1	-9.34475	-6.9535800000000005	I		0	507.2	2	6.17	(-)-(S)-15, (-)-P7C3-S243	COc1cccc(NC[C@H](F)Cn2c3ccc(Br)cc3c3cc(Br)ccc32)n1	Inhibition						Active						False	CHEMBL3266308	Inhibition of CYP2C8 (unknown origin)	A	BAO_0000357	single protein format	Homo sapiens	None	None	None	None	CHEMBL3721	Cytochrome P450 2C8	Homo sapiens	SINGLE PROTEIN	CHEMBL3259666	1	Scientific Literature	J. Med. Chem.	2014	None	2.391169999999999
103	COc1ccc2ccc(C(=O)N3CCC4(CC3)Cc3cn(C(C)(C)C)nc3C(=O)N4)cc2n1	COc1ccc2ccc(C(=O)N3CCC4(CC3)NC(=O)c3nn(C(C)(C)C)cc3C4C(=O)O)cc2n1	-9.16576	-6.77981	C(=O)O		0	447.54	0	3.16	21	COc1ccc2ccc(C(=O)N3CCC4(CC3)Cc3cn(C(C)(C)C)nc3C(=O)N4)cc2n1	Inhibition						Not Active						False	CHEMBL2422741	Inhibition of human CYP2C8 at 10 uM	B	BAO_0000357	single protein format	Homo sapiens	None	None	None	None	CHEMBL3721	Cytochrome P450 2C8	Homo sapiens	SINGLE PROTEIN	CHEMBL2417512	1	Scientific Literature	J. Med. Chem.	2013	None	2.3859500000000002
104	Cc1ccc(-c2c(-c3nn(C)c4ncnc(N5CC[C@H](N6CCCCC6)C5)c34)cnn2C)cc1	Cc1ccc(-c2c(-c3nn(C)c4ncnc(N5C[C@@H](N6CCCCC6)CC5C(C)C)c34)cnn2C)cc1	-7.756310000000001	-10.13504	C(C)C		0	456.6	0	3.80	CYP3cide, PF-04981517	Cc1ccc(-c2c(-c3nn(C)c4ncnc(N5CC[C@H](N6CCCCC6)C5)c34)cnn2C)cc1	Inhibition	'='	13.0	%				UO_0000187					False	CHEMBL3532657	Time dependent inhibition of human CYP2C8 paclitaxel 6alpha-hydroxylase activity assessed as decrease in enzyme activity at 100 uM preincubated for 30 mins by IC25-shift assay	A	BAO_0000357	single protein format	Homo sapiens	None	None	None	None	CHEMBL3721	Cytochrome P450 2C8	Homo sapiens	SINGLE PROTEIN	CHEMBL3526089	1	Scientific Literature	Drug Metab. Dispos.	2012	None	2.378729999999999
105	Cc1ccc(-c2c(-c3nn(C)c4ncnc(N5CC[C@H](N6CCCCC6)C5)c34)cnn2C)cc1	CCC1CN(c2ncnc3c2c(-c2cnn(C)c2-c2ccc(C)cc2)nn3C)C[C@H]1N1CCCCC1	-7.75674	-10.13504	CC		0	456.6	0	3.80	CYP3cide, PF-04981517	Cc1ccc(-c2c(-c3nn(C)c4ncnc(N5CC[C@H](N6CCCCC6)C5)c34)cnn2C)cc1	Inhibition	'='	13.0	%				UO_0000187					False	CHEMBL3532657	Time dependent inhibition of human CYP2C8 paclitaxel 6alpha-hydroxylase activity assessed as decrease in enzyme activity at 100 uM preincubated for 30 mins by IC25-shift assay	A	BAO_0000357	single protein format	Homo sapiens	None	None	None	None	CHEMBL3721	Cytochrome P450 2C8	Homo sapiens	SINGLE PROTEIN	CHEMBL3526089	1	Scientific Literature	Drug Metab. Dispos.	2012	None	2.3783000000000003
106	COc1cccc(NC[C@H](F)Cn2c3ccc(Br)cc3c3cc(Br)ccc32)n1	COc1cccc(NC[C@H](F)Cn2c3ccc(Br)cc3c3cc(Br)c(OC)cc32)n1	-9.32963	-6.9535800000000005	OC		0	507.2	2	6.17	(-)-(S)-15, (-)-P7C3-S243	COc1cccc(NC[C@H](F)Cn2c3ccc(Br)cc3c3cc(Br)ccc32)n1	Inhibition						Active						False	CHEMBL3266308	Inhibition of CYP2C8 (unknown origin)	A	BAO_0000357	single protein format	Homo sapiens	None	None	None	None	CHEMBL3721	Cytochrome P450 2C8	Homo sapiens	SINGLE PROTEIN	CHEMBL3259666	1	Scientific Literature	J. Med. Chem.	2014	None	2.3760499999999993
107	CCCc1cc(S(C)(=O)=O)ccc1C(=O)N1CCOc2ccc(-c3ccc4nc[nH]c4c3)cc2C1	CCCc1cc(S(C)(=O)=O)c(N)cc1C(=O)N1CCOc2ccc(-c3ccc4nc[nH]c4c3)cc2C1	-10.39035	-8.0226	N		0	489.6	0	4.62	20	CCCc1cc(S(C)(=O)=O)ccc1C(=O)N1CCOc2ccc(-c3ccc4nc[nH]c4c3)cc2C1	Inhibition						Not Determined						False	CHEMBL2342499	Inhibition of CYP2C8 (unknown origin)	A	BAO_0000357	single protein format	Homo sapiens	None	None	None	None	CHEMBL3721	Cytochrome P450 2C8	Homo sapiens	SINGLE PROTEIN	CHEMBL2331117	1	Scientific Literature	J. Med. Chem.	2013	None	2.367749999999999
108	COc1cccc(NC[C@H](F)Cn2c3ccc(Br)cc3c3cc(Br)ccc32)n1	COc1cccc(NC[C@H](F)Cn2c3ccc(Br)cc3c3cc(Br)c(C(=O)O)cc32)n1	-9.31513	-6.9535800000000005	C(=O)O		0	507.2	2	6.17	(-)-(S)-15, (-)-P7C3-S243	COc1cccc(NC[C@H](F)Cn2c3ccc(Br)cc3c3cc(Br)ccc32)n1	Inhibition						Active						False	CHEMBL3266308	Inhibition of CYP2C8 (unknown origin)	A	BAO_0000357	single protein format	Homo sapiens	None	None	None	None	CHEMBL3721	Cytochrome P450 2C8	Homo sapiens	SINGLE PROTEIN	CHEMBL3259666	1	Scientific Literature	J. Med. Chem.	2014	None	2.3615499999999994
109	Cc1ccc(-c2c(-c3nn(C)c4ncnc(N5CC[C@H](N6CCCCC6)C5)c34)cnn2C)cc1	COc1nc(N2CC[C@H](N3CCCCC3)C2)c2c(-c3cnn(C)c3-c3ccc(C)cc3)nn(C)c2n1	-7.77849	-10.13504	OC		0	456.6	0	3.80	CYP3cide, PF-04981517	Cc1ccc(-c2c(-c3nn(C)c4ncnc(N5CC[C@H](N6CCCCC6)C5)c34)cnn2C)cc1	Inhibition	'='	13.0	%				UO_0000187					False	CHEMBL3532657	Time dependent inhibition of human CYP2C8 paclitaxel 6alpha-hydroxylase activity assessed as decrease in enzyme activity at 100 uM preincubated for 30 mins by IC25-shift assay	A	BAO_0000357	single protein format	Homo sapiens	None	None	None	None	CHEMBL3721	Cytochrome P450 2C8	Homo sapiens	SINGLE PROTEIN	CHEMBL3526089	1	Scientific Literature	Drug Metab. Dispos.	2012	None	2.3565500000000004
110	CC(=O)CC(c1ccccc1)c1c(O)c2ccccc2oc1=O	CC(=O)CC(c1cccc(C(=O)O)c1)c1c(O)c2ccccc2oc1=O	-11.62515	-9.26873	C(=O)O	WARFARIN	4	308.33	0	3.61	Warfarin	CC(=O)CC(c1ccccc1)c1c(O)c2ccccc2oc1=O	Inhibition	'<'	10.0	%				UO_0000187					False	CHEMBL3534890	Time dependent inhibition of CYP2C8 (unknown origin) at 100 uM by LC/MS system	A	BAO_0000357	single protein format	Homo sapiens	None	None	None	None	CHEMBL3721	Cytochrome P450 2C8	Homo sapiens	SINGLE PROTEIN	CHEMBL3526118	1	Scientific Literature	Drug Metab. Dispos.	2011	None	2.35642
111	CCNc1cc(S(C)(=O)=O)ccc1C(=O)N1CCOc2ccc(-c3ccc4nc[nH]c4c3)cc2C1	CCNc1cc(S(C)(=O)=O)ccc1C(=O)N1CCOc2ccc(-c3cc4[nH]cnc4cc3COC)cc2C1	-10.32612	-7.97221	COC		0	490.59	0	4.10	21	CCNc1cc(S(C)(=O)=O)ccc1C(=O)N1CCOc2ccc(-c3ccc4nc[nH]c4c3)cc2C1	Inhibition						Not Determined						False	CHEMBL2342499	Inhibition of CYP2C8 (unknown origin)	A	BAO_0000357	single protein format	Homo sapiens	None	None	None	None	CHEMBL3721	Cytochrome P450 2C8	Homo sapiens	SINGLE PROTEIN	CHEMBL2331117	1	Scientific Literature	J. Med. Chem.	2013	None	2.35391
112	CCOc1cc(CC(=O)N[C@@H](CC(C)C)c2ccccc2NCCCCC(=O)O)ccc1C(=O)O	CCOc1cc(CC(=O)N[C@@H](CC(C)C)c2cccc(F)c2NCCCCC(=O)O)ccc1C(=O)O	-8.3421	-10.68182	F		0	484.59	0	4.90	M2	CCOc1cc(CC(=O)N[C@@H](CC(C)C)c2ccccc2NCCCCC(=O)O)ccc1C(=O)O	Inhibition	'='	24.0	%				UO_0000187					False	CHEMBL3534580	Unbound intrinsic clearance in human recombinant CYP2C8 expressed in insect cells assessed as gemfibrozil-mediated inhibition of 2-despiperidyl-2-amino repaglinide formation at 0.5 to 150 uM by LC-MS/MS method	A	BAO_0000219	cell-based format	Homo sapiens	None	None	None	None	CHEMBL3721	Cytochrome P450 2C8	Homo sapiens	SINGLE PROTEIN	CHEMBL3525906	1	Scientific Literature	Drug Metab. Dispos.	2012	None	2.33972
113	CCCc1cc(S(C)(=O)=O)ccc1C(=O)N1CCOc2ccc(-c3ccc4nc[nH]c4c3)cc2C1	CCCc1cc(S(C)(=O)=O)c(O)cc1C(=O)N1CCOc2ccc(-c3ccc4nc[nH]c4c3)cc2C1	-10.36107	-8.0226	O		0	489.6	0	4.62	20	CCCc1cc(S(C)(=O)=O)ccc1C(=O)N1CCOc2ccc(-c3ccc4nc[nH]c4c3)cc2C1	Inhibition						Not Determined						False	CHEMBL2342499	Inhibition of CYP2C8 (unknown origin)	A	BAO_0000357	single protein format	Homo sapiens	None	None	None	None	CHEMBL3721	Cytochrome P450 2C8	Homo sapiens	SINGLE PROTEIN	CHEMBL2331117	1	Scientific Literature	J. Med. Chem.	2013	None	2.338469999999999
114	CCNc1cc(S(C)(=O)=O)ccc1C(=O)N1CCOc2ccc(-c3ccc4nc[nH]c4c3)cc2C1	CCNc1cc(S(C)(=O)=O)ccc1C(=O)N1CCOc2cc(F)c(-c3ccc4nc[nH]c4c3)cc2C1	-10.31027	-7.97221	F		0	490.59	0	4.10	21	CCNc1cc(S(C)(=O)=O)ccc1C(=O)N1CCOc2ccc(-c3ccc4nc[nH]c4c3)cc2C1	Inhibition						Not Determined						False	CHEMBL2342499	Inhibition of CYP2C8 (unknown origin)	A	BAO_0000357	single protein format	Homo sapiens	None	None	None	None	CHEMBL3721	Cytochrome P450 2C8	Homo sapiens	SINGLE PROTEIN	CHEMBL2331117	1	Scientific Literature	J. Med. Chem.	2013	None	2.3380599999999996
115	CCNc1cc(S(C)(=O)=O)ccc1C(=O)N1CCOc2ccc(-c3ccc4nc[nH]c4c3)cc2C1	CCNc1cc(S(C)(=O)=O)ccc1C(=O)N1CCOc2ccc(-c3ccc4nc[nH]c4c3)cc2C1C	-10.3072	-7.97221	C		0	490.59	0	4.10	21	CCNc1cc(S(C)(=O)=O)ccc1C(=O)N1CCOc2ccc(-c3ccc4nc[nH]c4c3)cc2C1	Inhibition						Not Determined						False	CHEMBL2342499	Inhibition of CYP2C8 (unknown origin)	A	BAO_0000357	single protein format	Homo sapiens	None	None	None	None	CHEMBL3721	Cytochrome P450 2C8	Homo sapiens	SINGLE PROTEIN	CHEMBL2331117	1	Scientific Literature	J. Med. Chem.	2013	None	2.3349900000000003
116	COc1cccc(NC[C@H](F)Cn2c3ccc(Br)cc3c3cc(Br)ccc32)n1	COCc1c(Br)ccc2c1c1cc(Br)ccc1n2C[C@@H](F)CNc1cccc(OC)n1	-9.28068	-6.9535800000000005	COC		0	507.2	2	6.17	(-)-(S)-15, (-)-P7C3-S243	COc1cccc(NC[C@H](F)Cn2c3ccc(Br)cc3c3cc(Br)ccc32)n1	Inhibition						Active						False	CHEMBL3266308	Inhibition of CYP2C8 (unknown origin)	A	BAO_0000357	single protein format	Homo sapiens	None	None	None	None	CHEMBL3721	Cytochrome P450 2C8	Homo sapiens	SINGLE PROTEIN	CHEMBL3259666	1	Scientific Literature	J. Med. Chem.	2014	None	2.3270999999999997
117	Cc1ccc(-c2c(-c3nn(C)c4ncnc(N5CC[C@H](N6CCCCC6)C5)c34)cnn2C)cc1	COc1nn(C)c(-c2ccc(C)cc2)c1-c1nn(C)c2ncnc(N3CC[C@H](N4CCCCC4)C3)c12	-7.807989999999998	-10.13504	OC		0	456.6	0	3.80	CYP3cide, PF-04981517	Cc1ccc(-c2c(-c3nn(C)c4ncnc(N5CC[C@H](N6CCCCC6)C5)c34)cnn2C)cc1	Inhibition	'='	13.0	%				UO_0000187					False	CHEMBL3532657	Time dependent inhibition of human CYP2C8 paclitaxel 6alpha-hydroxylase activity assessed as decrease in enzyme activity at 100 uM preincubated for 30 mins by IC25-shift assay	A	BAO_0000357	single protein format	Homo sapiens	None	None	None	None	CHEMBL3721	Cytochrome P450 2C8	Homo sapiens	SINGLE PROTEIN	CHEMBL3526089	1	Scientific Literature	Drug Metab. Dispos.	2012	None	2.3270500000000016
118	COc1ccc2ccc(C(=O)N3CCC4(CC3)Cc3cn(C(C)(C)C)nc3C(=O)N4)cc2n1	COc1ccc2ccc(C(=O)N3CCC4(CC3)NC(=O)c3nn(C(C)(C)C)cc3C4CO)cc2n1	-9.10611	-6.77981	CO		0	447.54	0	3.16	21	COc1ccc2ccc(C(=O)N3CCC4(CC3)Cc3cn(C(C)(C)C)nc3C(=O)N4)cc2n1	Inhibition						Not Active						False	CHEMBL2422741	Inhibition of human CYP2C8 at 10 uM	B	BAO_0000357	single protein format	Homo sapiens	None	None	None	None	CHEMBL3721	Cytochrome P450 2C8	Homo sapiens	SINGLE PROTEIN	CHEMBL2417512	1	Scientific Literature	J. Med. Chem.	2013	None	2.326299999999999
119	Cc1ccc(-c2c(-c3nn(C)c4ncnc(N5CC[C@H](N6CCCCC6)C5)c34)cnn2C)cc1	Cc1ccc(-c2c(-c3nn(C)c4ncnc(N5CC[C@H](N6CCCC(S)C6)C5)c34)cnn2C)cc1	-7.81275	-10.13504	S		0	456.6	0	3.80	CYP3cide, PF-04981517	Cc1ccc(-c2c(-c3nn(C)c4ncnc(N5CC[C@H](N6CCCCC6)C5)c34)cnn2C)cc1	Inhibition	'='	13.0	%				UO_0000187					False	CHEMBL3532657	Time dependent inhibition of human CYP2C8 paclitaxel 6alpha-hydroxylase activity assessed as decrease in enzyme activity at 100 uM preincubated for 30 mins by IC25-shift assay	A	BAO_0000357	single protein format	Homo sapiens	None	None	None	None	CHEMBL3721	Cytochrome P450 2C8	Homo sapiens	SINGLE PROTEIN	CHEMBL3526089	1	Scientific Literature	Drug Metab. Dispos.	2012	None	2.3222899999999997
120	Cc1cc(C(=O)N2CCOc3ccc(-c4ccc5nc[nH]c5c4)cc3C2)ccc1S(C)(=O)=O	Cc1cc(C(=O)N2CCOc3ccc(-c4ccc5nc[nH]c5c4C(=O)O)cc3C2)ccc1S(C)(=O)=O	-11.08873	-8.7675	C(=O)O		0	461.54	0	3.98	24	Cc1cc(C(=O)N2CCOc3ccc(-c4ccc5nc[nH]c5c4)cc3C2)ccc1S(C)(=O)=O	Inhibition						Not Determined						False	CHEMBL2342499	Inhibition of CYP2C8 (unknown origin)	A	BAO_0000357	single protein format	Homo sapiens	None	None	None	None	CHEMBL3721	Cytochrome P450 2C8	Homo sapiens	SINGLE PROTEIN	CHEMBL2331117	1	Scientific Literature	J. Med. Chem.	2013	None	2.32123
121	CCNc1cc(S(C)(=O)=O)ccc1C(=O)N1CCOc2ccc(-c3ccc4nc[nH]c4c3)cc2C1	CCNc1cc(S(C)(=O)=O)ccc1C(=O)N1Cc2cc(-c3ccc4nc[nH]c4c3)ccc2OCC1CO	-10.29146	-7.97221	CO		0	490.59	0	4.10	21	CCNc1cc(S(C)(=O)=O)ccc1C(=O)N1CCOc2ccc(-c3ccc4nc[nH]c4c3)cc2C1	Inhibition						Not Determined						False	CHEMBL2342499	Inhibition of CYP2C8 (unknown origin)	A	BAO_0000357	single protein format	Homo sapiens	None	None	None	None	CHEMBL3721	Cytochrome P450 2C8	Homo sapiens	SINGLE PROTEIN	CHEMBL2331117	1	Scientific Literature	J. Med. Chem.	2013	None	2.319250000000001
122	COC(=O)[C@H](c1ccccc1Cl)N1CCc2sccc2C1	COC(=O)[C@H](c1ccccc1Cl)N1CCc2scc(I)c2C1	-5.08191	-7.39725	I	CLOPIDOGREL	4	321.83	0	3.67	Clopidogrel	COC(=O)[C@H](c1ccccc1Cl)N1CCc2sccc2C1	Inhibition	'<'	10.0	%				UO_0000187					False	CHEMBL3534890	Time dependent inhibition of CYP2C8 (unknown origin) at 100 uM by LC/MS system	A	BAO_0000357	single protein format	Homo sapiens	None	None	None	None	CHEMBL3721	Cytochrome P450 2C8	Homo sapiens	SINGLE PROTEIN	CHEMBL3526118	1	Scientific Literature	Drug Metab. Dispos.	2011	None	2.31534
123	CCCc1cc(S(C)(=O)=O)ccc1C(=O)N1CCOc2ccc(-c3ccc4nc[nH]c4c3)cc2C1	CCCc1cc(S(C)(=O)=O)ccc1C(=O)N1CCOc2cc(C(=O)O)c(-c3ccc4nc[nH]c4c3)cc2C1	-10.33035	-8.0226	C(=O)O		0	489.6	0	4.62	20	CCCc1cc(S(C)(=O)=O)ccc1C(=O)N1CCOc2ccc(-c3ccc4nc[nH]c4c3)cc2C1	Inhibition						Not Determined						False	CHEMBL2342499	Inhibition of CYP2C8 (unknown origin)	A	BAO_0000357	single protein format	Homo sapiens	None	None	None	None	CHEMBL3721	Cytochrome P450 2C8	Homo sapiens	SINGLE PROTEIN	CHEMBL2331117	1	Scientific Literature	J. Med. Chem.	2013	None	2.3077499999999986
124	CCCc1cc(S(C)(=O)=O)ccc1C(=O)N1CCOc2ccc(-c3ccc4nc[nH]c4c3)cc2C1	CCCc1cc(S(C)(=O)=O)cc(Cl)c1C(=O)N1CCOc2ccc(-c3ccc4nc[nH]c4c3)cc2C1	-10.32848	-8.0226	Cl		0	489.6	0	4.62	20	CCCc1cc(S(C)(=O)=O)ccc1C(=O)N1CCOc2ccc(-c3ccc4nc[nH]c4c3)cc2C1	Inhibition						Not Determined						False	CHEMBL2342499	Inhibition of CYP2C8 (unknown origin)	A	BAO_0000357	single protein format	Homo sapiens	None	None	None	None	CHEMBL3721	Cytochrome P450 2C8	Homo sapiens	SINGLE PROTEIN	CHEMBL2331117	1	Scientific Literature	J. Med. Chem.	2013	None	2.30588
125	CCCc1cc(S(C)(=O)=O)ccc1C(=O)N1CCOc2ccc(-c3ccc4nc[nH]c4c3)cc2C1	CCCc1cc(S(C)(=O)=O)ccc1C(=O)N1CCOc2ccc(-c3ccc4nc[nH]c4c3S)cc2C1	-10.328	-8.0226	S		0	489.6	0	4.62	20	CCCc1cc(S(C)(=O)=O)ccc1C(=O)N1CCOc2ccc(-c3ccc4nc[nH]c4c3)cc2C1	Inhibition						Not Determined						False	CHEMBL2342499	Inhibition of CYP2C8 (unknown origin)	A	BAO_0000357	single protein format	Homo sapiens	None	None	None	None	CHEMBL3721	Cytochrome P450 2C8	Homo sapiens	SINGLE PROTEIN	CHEMBL2331117	1	Scientific Literature	J. Med. Chem.	2013	None	2.305399999999999
126	Cc1ccc(-c2c(-c3nn(C)c4ncnc(N5CC[C@H](N6CCCCC6)C5)c34)cnn2C)cc1	Cc1ccc(-c2c(-c3nn(C)c4nc(C(=O)O)nc(N5CC[C@H](N6CCCCC6)C5)c34)cnn2C)cc1	-7.82988	-10.13504	C(=O)O		0	456.6	0	3.80	CYP3cide, PF-04981517	Cc1ccc(-c2c(-c3nn(C)c4ncnc(N5CC[C@H](N6CCCCC6)C5)c34)cnn2C)cc1	Inhibition	'='	13.0	%				UO_0000187					False	CHEMBL3532657	Time dependent inhibition of human CYP2C8 paclitaxel 6alpha-hydroxylase activity assessed as decrease in enzyme activity at 100 uM preincubated for 30 mins by IC25-shift assay	A	BAO_0000357	single protein format	Homo sapiens	None	None	None	None	CHEMBL3721	Cytochrome P450 2C8	Homo sapiens	SINGLE PROTEIN	CHEMBL3526089	1	Scientific Literature	Drug Metab. Dispos.	2012	None	2.30516
127	C[C@H](c1ccc(F)cc1)N(Cc1cccc(C(=O)O)c1)C(=O)c1cc2ccccc2cn1	CC(C)c1cc([C@@H](C)N(Cc2cccc(C(=O)O)c2)C(=O)c2cc3ccccc3cn2)ccc1F	-12.29632	-10.00043	C(C)C		0	428.46	1	5.48	13	C[C@H](c1ccc(F)cc1)N(Cc1cccc(C(=O)O)c1)C(=O)c1cc2ccccc2cn1	Inhibition						Not Determined						False	CHEMBL3579083	Inhibition of CYP2C8 (unknown origin) at 3 uM	A	BAO_0000357	single protein format	Homo sapiens	None	None	None	None	CHEMBL3721	Cytochrome P450 2C8	Homo sapiens	SINGLE PROTEIN	CHEMBL3576831	1	Scientific Literature	ACS Med. Chem. Lett.	2015	None	2.29589
128	CCCc1cc(S(C)(=O)=O)ccc1C(=O)N1CCOc2ccc(-c3ccc4nc[nH]c4c3)cc2C1	CCCc1cc(S(C)(=O)=O)ccc1C(=O)N1CCOc2ccc(-c3ccc4nc[nH]c4c3)cc2C1C(=O)O	-10.3105	-8.0226	C(=O)O		0	489.6	0	4.62	20	CCCc1cc(S(C)(=O)=O)ccc1C(=O)N1CCOc2ccc(-c3ccc4nc[nH]c4c3)cc2C1	Inhibition						Not Determined						False	CHEMBL2342499	Inhibition of CYP2C8 (unknown origin)	A	BAO_0000357	single protein format	Homo sapiens	None	None	None	None	CHEMBL3721	Cytochrome P450 2C8	Homo sapiens	SINGLE PROTEIN	CHEMBL2331117	1	Scientific Literature	J. Med. Chem.	2013	None	2.2878999999999987
129	Cc1ccc(-c2c(-c3nn(C)c4ncnc(N5CC[C@H](N6CCCCC6)C5)c34)cnn2C)cc1	Cc1ccc(-c2c(-c3nn(C)c4ncnc(N5CC[C@H](N6CCCCC6)C5)c34)cnn2C)c(N)c1	-7.852	-10.13504	N		0	456.6	0	3.80	CYP3cide, PF-04981517	Cc1ccc(-c2c(-c3nn(C)c4ncnc(N5CC[C@H](N6CCCCC6)C5)c34)cnn2C)cc1	Inhibition	'='	13.0	%				UO_0000187					False	CHEMBL3532657	Time dependent inhibition of human CYP2C8 paclitaxel 6alpha-hydroxylase activity assessed as decrease in enzyme activity at 100 uM preincubated for 30 mins by IC25-shift assay	A	BAO_0000357	single protein format	Homo sapiens	None	None	None	None	CHEMBL3721	Cytochrome P450 2C8	Homo sapiens	SINGLE PROTEIN	CHEMBL3526089	1	Scientific Literature	Drug Metab. Dispos.	2012	None	2.2830399999999997
130	COc1nccc2ccc(C(=O)N3CCC4(CC3)Cc3cn(C(C)(C)C)nc3C(=O)N4)cc12	COc1nccc2cc(C(C)=O)c(C(=O)N3CCC4(CC3)Cc3cn(C(C)(C)C)nc3C(=O)N4)cc12	-6.35164	-8.633	C(=O)C		0	447.54	0	3.16	22	COc1nccc2ccc(C(=O)N3CCC4(CC3)Cc3cn(C(C)(C)C)nc3C(=O)N4)cc12	Inhibition						Not Active						False	CHEMBL2422741	Inhibition of human CYP2C8 at 10 uM	B	BAO_0000357	single protein format	Homo sapiens	None	None	None	None	CHEMBL3721	Cytochrome P450 2C8	Homo sapiens	SINGLE PROTEIN	CHEMBL2417512	1	Scientific Literature	J. Med. Chem.	2013	None	2.2813599999999994
131	Cc1ccc(-c2c(-c3nn(C)c4ncnc(N5CC[C@H](N6CCCCC6)C5)c34)cnn2C)cc1	CCC1C[C@H](N2CCCCC2)CN1c1ncnc2c1c(-c1cnn(C)c1-c1ccc(C)cc1)nn2C	-7.85613	-10.13504	CC		0	456.6	0	3.80	CYP3cide, PF-04981517	Cc1ccc(-c2c(-c3nn(C)c4ncnc(N5CC[C@H](N6CCCCC6)C5)c34)cnn2C)cc1	Inhibition	'='	13.0	%				UO_0000187					False	CHEMBL3532657	Time dependent inhibition of human CYP2C8 paclitaxel 6alpha-hydroxylase activity assessed as decrease in enzyme activity at 100 uM preincubated for 30 mins by IC25-shift assay	A	BAO_0000357	single protein format	Homo sapiens	None	None	None	None	CHEMBL3721	Cytochrome P450 2C8	Homo sapiens	SINGLE PROTEIN	CHEMBL3526089	1	Scientific Literature	Drug Metab. Dispos.	2012	None	2.2789099999999998
132	Cc1ccc(-c2c(-c3nn(C)c4ncnc(N5CC[C@H](N6CCCCC6)C5)c34)cnn2C)cc1	Cc1ccc(-c2c(-c3nn(C)c4nc(Cl)nc(N5CC[C@H](N6CCCCC6)C5)c34)cnn2C)cc1	-7.85733	-10.13504	Cl		0	456.6	0	3.80	CYP3cide, PF-04981517	Cc1ccc(-c2c(-c3nn(C)c4ncnc(N5CC[C@H](N6CCCCC6)C5)c34)cnn2C)cc1	Inhibition	'='	13.0	%				UO_0000187					False	CHEMBL3532657	Time dependent inhibition of human CYP2C8 paclitaxel 6alpha-hydroxylase activity assessed as decrease in enzyme activity at 100 uM preincubated for 30 mins by IC25-shift assay	A	BAO_0000357	single protein format	Homo sapiens	None	None	None	None	CHEMBL3721	Cytochrome P450 2C8	Homo sapiens	SINGLE PROTEIN	CHEMBL3526089	1	Scientific Literature	Drug Metab. Dispos.	2012	None	2.27771
133	COc1ccc2ccc(C(=O)N3CCC4(CC3)Cc3cn(C(C)(C)C)nc3C(=O)N4)cc2n1	COc1ccc2ccc(C(=O)N3CCC4(Cc5cn(C(C)(C)C)nc5C(=O)N4)C(O)C3)cc2n1	-9.05748	-6.77981	O		0	447.54	0	3.16	21	COc1ccc2ccc(C(=O)N3CCC4(CC3)Cc3cn(C(C)(C)C)nc3C(=O)N4)cc2n1	Inhibition						Not Active						False	CHEMBL2422741	Inhibition of human CYP2C8 at 10 uM	B	BAO_0000357	single protein format	Homo sapiens	None	None	None	None	CHEMBL3721	Cytochrome P450 2C8	Homo sapiens	SINGLE PROTEIN	CHEMBL2417512	1	Scientific Literature	J. Med. Chem.	2013	None	2.2776699999999996
134	Cc1n[nH]c2cc(OCCNC[C@H](O)c3cccc(NS(=O)(=O)C4CCC4)c3)ccc12	COc1ccc([C@@H](O)CNCCOc2ccc3c(C)n[nH]c3c2)cc1NS(=O)(=O)C1CCC1	-7.241810000000001	-9.51675	OC		0	444.56	0	2.87	15	Cc1n[nH]c2cc(OCCNC[C@H](O)c3cccc(NS(=O)(=O)C4CCC4)c3)ccc12	Inhibition	'<'	34.0	%				UO_0000187					False	CHEMBL4051055	Inhibition of CYP2C8 (unknown origin) at 10 uM relative to control	A	BAO_0000357	single protein format	Homo sapiens	None	None	None	None	CHEMBL3721	Cytochrome P450 2C8	Homo sapiens	SINGLE PROTEIN	CHEMBL4049422	1	Scientific Literature	J Med Chem	2017	None	2.274939999999999
135	COc1cccc(NC[C@H](F)Cn2c3ccc(Br)cc3c3cc(Br)ccc32)n1	CCc1cc(Br)cc2c3cc(Br)ccc3n(C[C@@H](F)CNc3cccc(OC)n3)c12	-9.2271	-6.9535800000000005	CC		0	507.2	2	6.17	(-)-(S)-15, (-)-P7C3-S243	COc1cccc(NC[C@H](F)Cn2c3ccc(Br)cc3c3cc(Br)ccc32)n1	Inhibition						Active						False	CHEMBL3266308	Inhibition of CYP2C8 (unknown origin)	A	BAO_0000357	single protein format	Homo sapiens	None	None	None	None	CHEMBL3721	Cytochrome P450 2C8	Homo sapiens	SINGLE PROTEIN	CHEMBL3259666	1	Scientific Literature	J. Med. Chem.	2014	None	2.2735199999999995
136	COC(=O)[C@H](c1ccccc1Cl)N1CCc2sccc2C1	COCc1csc2c1CN([C@H](C(=O)OC)c1ccccc1Cl)CC2	-5.13564	-7.39725	COC	CLOPIDOGREL	4	321.83	0	3.67	Clopidogrel	COC(=O)[C@H](c1ccccc1Cl)N1CCc2sccc2C1	Inhibition	'<'	10.0	%				UO_0000187					False	CHEMBL3534890	Time dependent inhibition of CYP2C8 (unknown origin) at 100 uM by LC/MS system	A	BAO_0000357	single protein format	Homo sapiens	None	None	None	None	CHEMBL3721	Cytochrome P450 2C8	Homo sapiens	SINGLE PROTEIN	CHEMBL3526118	1	Scientific Literature	Drug Metab. Dispos.	2011	None	2.2616099999999992
137	Cc1ccc(-c2c(-c3nn(C)c4ncnc(N5CC[C@H](N6CCCCC6)C5)c34)cnn2C)cc1	Cc1ccc(-c2c(-c3nn(C)c4ncnc(N5CC[C@H](N6CCCC(C(C)C)C6)C5)c34)cnn2C)cc1	-7.876639999999999	-10.13504	C(C)C		0	456.6	0	3.80	CYP3cide, PF-04981517	Cc1ccc(-c2c(-c3nn(C)c4ncnc(N5CC[C@H](N6CCCCC6)C5)c34)cnn2C)cc1	Inhibition	'='	13.0	%				UO_0000187					False	CHEMBL3532657	Time dependent inhibition of human CYP2C8 paclitaxel 6alpha-hydroxylase activity assessed as decrease in enzyme activity at 100 uM preincubated for 30 mins by IC25-shift assay	A	BAO_0000357	single protein format	Homo sapiens	None	None	None	None	CHEMBL3721	Cytochrome P450 2C8	Homo sapiens	SINGLE PROTEIN	CHEMBL3526089	1	Scientific Literature	Drug Metab. Dispos.	2012	None	2.258400000000001
138	c1ccc2c(c1)CN[C@@H](CN(CCCCNCC1CCCCC1)[C@H]1CCCc3cccnc31)C2	O=C(O)c1ccc2c(c1)CN[C@@H](CN(CCCCNCC1CCCCC1)[C@H]1CCCc3cccnc31)C2	-11.6899	-9.43796	C(=O)O		0	460.71	1	5.43	11a	c1ccc2c(c1)CN[C@@H](CN(CCCCNCC1CCCCC1)[C@H]1CCCc3cccnc31)C2	Inhibition						Not Active						False	CHEMBL4059174	Inhibition of CYP2C8 (unknown origin)	A	BAO_0000357	single protein format	Homo sapiens	None	None	None	None	CHEMBL3721	Cytochrome P450 2C8	Homo sapiens	SINGLE PROTEIN	CHEMBL4052827	1	Scientific Literature	J Med Chem	2018	None	2.2519399999999994
139	O[C@H](CNC1CCCCC1)Cn1c2ccc(Br)cc2c2cc(Br)ccc21	CCc1cc2c(cc1Br)c1cc(Br)ccc1n2C[C@H](O)CNC1CCCCC1	-9.93538	-7.688269999999998	CC		0	480.24	1	5.60	18b	O[C@H](CNC1CCCCC1)Cn1c2ccc(Br)cc2c2cc(Br)ccc21	Inhibition						Active						False	CHEMBL3102562	Inhibition of human recombinant CYP2C8 expressed in baculovirus-infected insect cells preincubated for 15 mins followed by substrate addition measured after 30 mins by luminescence assay	A	BAO_0000219	cell-based format	Homo sapiens	None	None	None	None	CHEMBL3721	Cytochrome P450 2C8	Homo sapiens	SINGLE PROTEIN	CHEMBL3098117	1	Scientific Literature	ACS Med. Chem. Lett.	2013	None	2.247110000000002
140	COc1ccc2ccc(C(=O)N3CCC4(CC3)Cc3cn(C(C)(C)C)nc3C(=O)N4)cc2n1	COc1ccc2ccc(C(=O)N3CCC4(Cc5cn(C(C)(C)C)nc5C(=O)N4)C(S)C3)cc2n1	-9.02538	-6.77981	S		0	447.54	0	3.16	21	COc1ccc2ccc(C(=O)N3CCC4(CC3)Cc3cn(C(C)(C)C)nc3C(=O)N4)cc2n1	Inhibition						Not Active						False	CHEMBL2422741	Inhibition of human CYP2C8 at 10 uM	B	BAO_0000357	single protein format	Homo sapiens	None	None	None	None	CHEMBL3721	Cytochrome P450 2C8	Homo sapiens	SINGLE PROTEIN	CHEMBL2417512	1	Scientific Literature	J. Med. Chem.	2013	None	2.24557
141	COc1cccc(NC[C@H](F)Cn2c3ccc(Br)cc3c3cc(Br)ccc32)n1	COc1cccc(NC[C@H](F)Cn2c3ccc(Br)cc3c3c(CO)c(Br)ccc32)n1	-9.18625	-6.9535800000000005	CO		0	507.2	2	6.17	(-)-(S)-15, (-)-P7C3-S243	COc1cccc(NC[C@H](F)Cn2c3ccc(Br)cc3c3cc(Br)ccc32)n1	Inhibition						Active						False	CHEMBL3266308	Inhibition of CYP2C8 (unknown origin)	A	BAO_0000357	single protein format	Homo sapiens	None	None	None	None	CHEMBL3721	Cytochrome P450 2C8	Homo sapiens	SINGLE PROTEIN	CHEMBL3259666	1	Scientific Literature	J. Med. Chem.	2014	None	2.232669999999999
142	COc1nccc2ccc(C(=O)N3CCC4(CC3)Cc3cn(C(C)(C)C)nc3C(=O)N4)cc12	COc1ncc(Br)c2ccc(C(=O)N3CCC4(CC3)Cc3cn(C(C)(C)C)nc3C(=O)N4)cc12	-6.40066	-8.633	Br		0	447.54	0	3.16	22	COc1nccc2ccc(C(=O)N3CCC4(CC3)Cc3cn(C(C)(C)C)nc3C(=O)N4)cc12	Inhibition						Not Active						False	CHEMBL2422741	Inhibition of human CYP2C8 at 10 uM	B	BAO_0000357	single protein format	Homo sapiens	None	None	None	None	CHEMBL3721	Cytochrome P450 2C8	Homo sapiens	SINGLE PROTEIN	CHEMBL2417512	1	Scientific Literature	J. Med. Chem.	2013	None	2.232339999999999
143	COc1ccc2ccc(C(=O)N3CCC4(CC3)Cc3cn(C(C)(C)C)nc3C(=O)N4)cc2n1	COc1ccc2ccc(C(=O)N3CCC4(CC3)Cc3c(nn(C(C)(C)C)c3F)C(=O)N4)cc2n1	-9.01159	-6.77981	F		0	447.54	0	3.16	21	COc1ccc2ccc(C(=O)N3CCC4(CC3)Cc3cn(C(C)(C)C)nc3C(=O)N4)cc2n1	Inhibition						Not Active						False	CHEMBL2422741	Inhibition of human CYP2C8 at 10 uM	B	BAO_0000357	single protein format	Homo sapiens	None	None	None	None	CHEMBL3721	Cytochrome P450 2C8	Homo sapiens	SINGLE PROTEIN	CHEMBL2417512	1	Scientific Literature	J. Med. Chem.	2013	None	2.2317799999999997
144	Cc1ccc(-c2c(-c3nn(C)c4ncnc(N5CC[C@H](N6CCCCC6)C5)c34)cnn2C)cc1	Cc1ccc(-c2c(-c3nn(C)c4ncnc(N5CC(Br)[C@H](N6CCCCC6)C5)c34)cnn2C)cc1	-7.90389	-10.13504	Br		0	456.6	0	3.80	CYP3cide, PF-04981517	Cc1ccc(-c2c(-c3nn(C)c4ncnc(N5CC[C@H](N6CCCCC6)C5)c34)cnn2C)cc1	Inhibition	'='	13.0	%				UO_0000187					False	CHEMBL3532657	Time dependent inhibition of human CYP2C8 paclitaxel 6alpha-hydroxylase activity assessed as decrease in enzyme activity at 100 uM preincubated for 30 mins by IC25-shift assay	A	BAO_0000357	single protein format	Homo sapiens	None	None	None	None	CHEMBL3721	Cytochrome P450 2C8	Homo sapiens	SINGLE PROTEIN	CHEMBL3526089	1	Scientific Literature	Drug Metab. Dispos.	2012	None	2.2311500000000004
145	CC(=O)NC(C)c1ccc2nc(-c3ccc(Oc4cccc(OCC5CC5)c4)cc3)oc2c1	CC(=O)NC(C)c1cc2oc(-c3ccc(Oc4cccc(OCC5CC5)c4)cc3)nc2cc1C(C)C	-8.20482	-10.43561	C(C)C		0	442.52	1	6.27	1f	CC(=O)NC(C)c1ccc2nc(-c3ccc(Oc4cccc(OCC5CC5)c4)cc3)oc2c1	Inhibition	'='	82.7	%				UO_0000187					False	CHEMBL4027528	Inhibition of CYP2C8 (unknown origin) at 10 uM	A	BAO_0000357	single protein format	Homo sapiens	None	None	None	None	CHEMBL3721	Cytochrome P450 2C8	Homo sapiens	SINGLE PROTEIN	CHEMBL4024776	1	Scientific Literature	J Med Chem	2018	None	2.2307900000000007
146	CCNc1cc(S(C)(=O)=O)ccc1C(=O)N1CCOc2ccc(-c3ccc4nc[nH]c4c3)cc2C1	CCNc1cc(S(C)(=O)=O)ccc1C(=O)N1CCOc2ccc(-c3cc4[nH]cnc4cc3N)cc2C1	-10.2007	-7.97221	N		0	490.59	0	4.10	21	CCNc1cc(S(C)(=O)=O)ccc1C(=O)N1CCOc2ccc(-c3ccc4nc[nH]c4c3)cc2C1	Inhibition						Not Determined						False	CHEMBL2342499	Inhibition of CYP2C8 (unknown origin)	A	BAO_0000357	single protein format	Homo sapiens	None	None	None	None	CHEMBL3721	Cytochrome P450 2C8	Homo sapiens	SINGLE PROTEIN	CHEMBL2331117	1	Scientific Literature	J. Med. Chem.	2013	None	2.22849
147	COc1nccc2ccc(C(=O)N3CCC4(CC3)Cc3cn(C(C)(C)C)nc3C(=O)N4)cc12	COc1nccc2c(C(C)=O)cc(C(=O)N3CCC4(CC3)Cc3cn(C(C)(C)C)nc3C(=O)N4)cc12	-6.40733	-8.633	C(=O)C		0	447.54	0	3.16	22	COc1nccc2ccc(C(=O)N3CCC4(CC3)Cc3cn(C(C)(C)C)nc3C(=O)N4)cc12	Inhibition						Not Active						False	CHEMBL2422741	Inhibition of human CYP2C8 at 10 uM	B	BAO_0000357	single protein format	Homo sapiens	None	None	None	None	CHEMBL3721	Cytochrome P450 2C8	Homo sapiens	SINGLE PROTEIN	CHEMBL2417512	1	Scientific Literature	J. Med. Chem.	2013	None	2.225669999999999
148	CS(=O)(=O)O.Cc1ccc(NC(=O)c2ccc(CN3CCN(C)CC3)cc2)cc1Nc1nccc(-c2cccnc2)n1	Cc1ccc(NC(=O)c2ccc(CN3CCN(C)CC3)cc2)cc1Nc1nc(C(=O)O)cc(-c2cccnc2)n1	-12.24659	-10.02872	C(=O)O	IMATINIB MESYLATE	4	589.72	0	4.59	Imatinib, Glivec, Gleevec	CS(=O)(=O)O.Cc1ccc(NC(=O)c2ccc(CN3CCN(C)CC3)cc2)cc1Nc1nccc(-c2cccnc2)n1	Inhibition	'='	45.0	%				UO_0000187					False	CHEMBL3536386	Activity of CYP2C8 in human liver microsomes assessed as inhibition of montelukast-mediated N-desmethylimatinib formation at 0.1 uM after 5 mins by LC/MS analysis	A	BAO_0000019	assay format	Homo sapiens	CHEMBL3559723	Liver	None	None	CHEMBL3721	Cytochrome P450 2C8	Homo sapiens	SINGLE PROTEIN	CHEMBL3525950	1	Scientific Literature	Drug Metab. Dispos.	2013	None	2.2178699999999996
149	COc1cccc(NC[C@H](F)Cn2c3ccc(Br)cc3c3cc(Br)ccc32)n1	COc1cccc(NC[C@H](F)Cn2c3ccc(Br)cc3c3cc(Br)cc(OC)c32)n1	-9.1641	-6.9535800000000005	OC		0	507.2	2	6.17	(-)-(S)-15, (-)-P7C3-S243	COc1cccc(NC[C@H](F)Cn2c3ccc(Br)cc3c3cc(Br)ccc32)n1	Inhibition						Active						False	CHEMBL3266308	Inhibition of CYP2C8 (unknown origin)	A	BAO_0000357	single protein format	Homo sapiens	None	None	None	None	CHEMBL3721	Cytochrome P450 2C8	Homo sapiens	SINGLE PROTEIN	CHEMBL3259666	1	Scientific Literature	J. Med. Chem.	2014	None	2.210519999999999
150	Cc1ccc(-c2c(-c3nn(C)c4ncnc(N5CC[C@H](N6CCCCC6)C5)c34)cnn2C)cc1	Cc1ccc(-c2c(-c3nn(C)c4ncnc(N5CC[C@H](N6CCCCC6)C5)c34)cnn2C)c(C(=O)O)c1	-7.928660000000002	-10.13504	C(=O)O		0	456.6	0	3.80	CYP3cide, PF-04981517	Cc1ccc(-c2c(-c3nn(C)c4ncnc(N5CC[C@H](N6CCCCC6)C5)c34)cnn2C)cc1	Inhibition	'='	13.0	%				UO_0000187					False	CHEMBL3532657	Time dependent inhibition of human CYP2C8 paclitaxel 6alpha-hydroxylase activity assessed as decrease in enzyme activity at 100 uM preincubated for 30 mins by IC25-shift assay	A	BAO_0000357	single protein format	Homo sapiens	None	None	None	None	CHEMBL3721	Cytochrome P450 2C8	Homo sapiens	SINGLE PROTEIN	CHEMBL3526089	1	Scientific Literature	Drug Metab. Dispos.	2012	None	2.2063799999999985
151	O=S1(=O)CCC(NCCCCN(C[C@H]2Cc3ccccc3CN2)[C@H]2CCCc3cccnc32)CC1	O=S1(=O)CCC(NCCCCN(C[C@H]2Cc3ccccc3CN2)[C@@H]2c3ncccc3CCC2S)CC1	-8.37808	-10.56707	S		0	496.72	0	3.42	13f	O=S1(=O)CCC(NCCCCN(C[C@H]2Cc3ccccc3CN2)[C@H]2CCCc3cccnc32)CC1	Inhibition						Not Active						False	CHEMBL4059174	Inhibition of CYP2C8 (unknown origin)	A	BAO_0000357	single protein format	Homo sapiens	None	None	None	None	CHEMBL3721	Cytochrome P450 2C8	Homo sapiens	SINGLE PROTEIN	CHEMBL4052827	1	Scientific Literature	J Med Chem	2018	None	2.1889899999999987
152	Cc1ccc(-c2c(-c3nn(C)c4ncnc(N5CC[C@H](N6CCCCC6)C5)c34)cnn2C)cc1	Cc1ccc(-c2c(-c3nn(C)c4ncnc(N5CC[C@H](N6CCC(C(=O)O)CC6)C5)c34)cnn2C)cc1	-7.946919999999999	-10.13504	C(=O)O		0	456.6	0	3.80	CYP3cide, PF-04981517	Cc1ccc(-c2c(-c3nn(C)c4ncnc(N5CC[C@H](N6CCCCC6)C5)c34)cnn2C)cc1	Inhibition	'='	13.0	%				UO_0000187					False	CHEMBL3532657	Time dependent inhibition of human CYP2C8 paclitaxel 6alpha-hydroxylase activity assessed as decrease in enzyme activity at 100 uM preincubated for 30 mins by IC25-shift assay	A	BAO_0000357	single protein format	Homo sapiens	None	None	None	None	CHEMBL3721	Cytochrome P450 2C8	Homo sapiens	SINGLE PROTEIN	CHEMBL3526089	1	Scientific Literature	Drug Metab. Dispos.	2012	None	2.1881200000000014
153	Cc1cc(C(=O)N2CCOc3ccc(-c4ccc5nc[nH]c5c4)cc3C2)ccc1S(C)(=O)=O	Cc1cc(C(=O)N2CCOc3ccc(-c4ccc5nc[nH]c5c4)c(I)c3C2)ccc1S(C)(=O)=O	-6.5819899999999985	-8.7675	I		0	461.54	0	3.98	24	Cc1cc(C(=O)N2CCOc3ccc(-c4ccc5nc[nH]c5c4)cc3C2)ccc1S(C)(=O)=O	Inhibition						Not Determined						False	CHEMBL2342499	Inhibition of CYP2C8 (unknown origin)	A	BAO_0000357	single protein format	Homo sapiens	None	None	None	None	CHEMBL3721	Cytochrome P450 2C8	Homo sapiens	SINGLE PROTEIN	CHEMBL2331117	1	Scientific Literature	J. Med. Chem.	2013	None	2.1855100000000016
154	CCNc1cc(S(C)(=O)=O)ccc1C(=O)N1CCOc2ccc(-c3ccc4nc[nH]c4c3)cc2C1	CCNc1cc(S(C)(=O)=O)c(C(C)C)cc1C(=O)N1CCOc2ccc(-c3ccc4nc[nH]c4c3)cc2C1	-10.15115	-7.97221	C(C)C		0	490.59	0	4.10	21	CCNc1cc(S(C)(=O)=O)ccc1C(=O)N1CCOc2ccc(-c3ccc4nc[nH]c4c3)cc2C1	Inhibition						Not Determined						False	CHEMBL2342499	Inhibition of CYP2C8 (unknown origin)	A	BAO_0000357	single protein format	Homo sapiens	None	None	None	None	CHEMBL3721	Cytochrome P450 2C8	Homo sapiens	SINGLE PROTEIN	CHEMBL2331117	1	Scientific Literature	J. Med. Chem.	2013	None	2.17894
155	CC[C@H]1[C@@H](COc2nccc3cc(C(N)=O)c(OC)cc23)NC(=O)[C@H]1F	CC[C@H]1[C@@H](COc2nccc3c(COC)c(C(N)=O)c(OC)cc23)NC(=O)[C@H]1F	-6.5864699999999985	-8.76476	COC	PF-06650833	2	361.37	0	1.58	40; PF-06650833	CC[C@H]1[C@@H](COc2nccc3cc(C(N)=O)c(OC)cc23)NC(=O)[C@H]1F	Inhibition	'<'	5.0	%				UO_0000187					False	CHEMBL4015956	Inhibition of CYP2C8 in human liver microsomes at 3 uM	A	BAO_0000019	assay format	Homo sapiens	None	None	None	None	CHEMBL3721	Cytochrome P450 2C8	Homo sapiens	SINGLE PROTEIN	CHEMBL4014327	1	Scientific Literature	J Med Chem	2017	None	2.1782900000000023
156	Cc1ccc(-c2c(-c3nn(C)c4ncnc(N5CC[C@H](N6CCCCC6)C5)c34)cnn2C)cc1	Cc1ccc(-c2c(-c3nn(C)c4nc(C)nc(N5CC[C@H](N6CCCCC6)C5)c34)cnn2C)cc1	-7.9584800000000016	-10.13504	C		0	456.6	0	3.80	CYP3cide, PF-04981517	Cc1ccc(-c2c(-c3nn(C)c4ncnc(N5CC[C@H](N6CCCCC6)C5)c34)cnn2C)cc1	Inhibition	'='	13.0	%				UO_0000187					False	CHEMBL3532657	Time dependent inhibition of human CYP2C8 paclitaxel 6alpha-hydroxylase activity assessed as decrease in enzyme activity at 100 uM preincubated for 30 mins by IC25-shift assay	A	BAO_0000357	single protein format	Homo sapiens	None	None	None	None	CHEMBL3721	Cytochrome P450 2C8	Homo sapiens	SINGLE PROTEIN	CHEMBL3526089	1	Scientific Literature	Drug Metab. Dispos.	2012	None	2.1765599999999985
157	CC[C@H]1[C@@H](COc2nccc3cc(C(N)=O)c(OC)cc23)NC(=O)[C@H]1F	CC[C@H]1[C@@H](COc2nccc3cc(C(N)=O)c(OC)c(C(=O)O)c23)NC(=O)[C@H]1F	-6.5941800000000015	-8.76476	C(=O)O	PF-06650833	2	361.37	0	1.58	40; PF-06650833	CC[C@H]1[C@@H](COc2nccc3cc(C(N)=O)c(OC)cc23)NC(=O)[C@H]1F	Inhibition	'<'	5.0	%				UO_0000187					False	CHEMBL4015956	Inhibition of CYP2C8 in human liver microsomes at 3 uM	A	BAO_0000019	assay format	Homo sapiens	None	None	None	None	CHEMBL3721	Cytochrome P450 2C8	Homo sapiens	SINGLE PROTEIN	CHEMBL4014327	1	Scientific Literature	J Med Chem	2017	None	2.1705799999999993
158	CCCc1cc(S(C)(=O)=O)ccc1C(=O)N1CCOc2ccc(-c3ccc4nc[nH]c4c3)cc2C1	CCCc1cc(S(C)(=O)=O)ccc1C(=O)N1CCOc2c(N)cc(-c3ccc4nc[nH]c4c3)cc2C1	-10.18821	-8.0226	N		0	489.6	0	4.62	20	CCCc1cc(S(C)(=O)=O)ccc1C(=O)N1CCOc2ccc(-c3ccc4nc[nH]c4c3)cc2C1	Inhibition						Not Determined						False	CHEMBL2342499	Inhibition of CYP2C8 (unknown origin)	A	BAO_0000357	single protein format	Homo sapiens	None	None	None	None	CHEMBL3721	Cytochrome P450 2C8	Homo sapiens	SINGLE PROTEIN	CHEMBL2331117	1	Scientific Literature	J. Med. Chem.	2013	None	2.165609999999999
159	CN(C)[C@]1(c2ccccc2)CC[C@]2(CC1)OCCc1c3cc(F)ccc3[nH]c12.O=C(O)CC(O)(CC(=O)O)C(=O)O	CC(C)c1c(F)ccc2[nH]c3c(c12)CCO[C@]31CC[C@](c2ccccc2)(N(C)C)CC1	-6.4809199999999985	-8.64439	C(C)C		0	570.61	1	5.11	3a, cebranopadol	CN(C)[C@]1(c2ccccc2)CC[C@]2(CC1)OCCc1c3cc(F)ccc3[nH]c12.O=C(O)CC(O)(CC(=O)O)C(=O)O	Inhibition						Not Active						False	CHEMBL3366633	Inhibition of human CYP2C8 up to 250 nM	A	BAO_0000357	single protein format	Homo sapiens	None	None	None	None	CHEMBL3721	Cytochrome P450 2C8	Homo sapiens	SINGLE PROTEIN	CHEMBL3352090	1	Scientific Literature	ACS Med. Chem. Lett.	2014	None	2.163470000000001
160	CC(C)Oc1cc2c(OC[C@@H]3CCC(=O)N3)nccc2cc1C(N)=O	CC(C)Oc1c(C(N)=O)cc2ccnc(OC[C@@H]3CCC(=O)N3)c2c1I	-7.05872	-9.21758	I		0	343.38	0	1.78	20	CC(C)Oc1cc2c(OC[C@@H]3CCC(=O)N3)nccc2cc1C(N)=O	Inhibition	'<'	10.0	%				UO_0000187					False	CHEMBL4015956	Inhibition of CYP2C8 in human liver microsomes at 3 uM	A	BAO_0000019	assay format	Homo sapiens	None	None	None	None	CHEMBL3721	Cytochrome P450 2C8	Homo sapiens	SINGLE PROTEIN	CHEMBL4014327	1	Scientific Literature	J Med Chem	2017	None	2.15886
161	NS(=O)(=O)NCCNc1nonc1/C(=N/O)Nc1ccc(F)c(Br)c1	COCc1cc(F)c(Br)cc1N/C(=N\O)c1nonc1NCCNS(N)(=O)=O	-8.2083	-10.36176	COC	EPACADOSTAT	3	438.24	0	0.42	4f; INCB24360	NS(=O)(=O)NCCNc1nonc1/C(=N/O)Nc1ccc(F)c(Br)c1	Inhibition						Not Active						False	CHEMBL4000001	Inhibition of recombinant human CYP2C8 assessed as decrease in conversion of dibenzylfluoresein to fluorescein by fluorimetric method	A	BAO_0000357	single protein format	Homo sapiens	None	None	None	None	CHEMBL3721	Cytochrome P450 2C8	Homo sapiens	SINGLE PROTEIN	CHEMBL3997850	1	Scientific Literature	ACS Med Chem Lett	2017	None	2.153460000000001
162	CC(C)Oc1cc2c(OC[C@@H]3CCC(=O)N3)nccc2cc1C(N)=O	CC(=O)c1c(C(N)=O)c(OC(C)C)cc2c(OC[C@@H]3CCC(=O)N3)nccc12	-7.06625	-9.21758	C(=O)C		0	343.38	0	1.78	20	CC(C)Oc1cc2c(OC[C@@H]3CCC(=O)N3)nccc2cc1C(N)=O	Inhibition	'<'	10.0	%				UO_0000187					False	CHEMBL4015956	Inhibition of CYP2C8 in human liver microsomes at 3 uM	A	BAO_0000019	assay format	Homo sapiens	None	None	None	None	CHEMBL3721	Cytochrome P450 2C8	Homo sapiens	SINGLE PROTEIN	CHEMBL4014327	1	Scientific Literature	J Med Chem	2017	None	2.1513299999999997
163	Cc1ccc(-c2c(-c3nn(C)c4ncnc(N5CC[C@H](N6CCCCC6)C5)c34)cnn2C)cc1	COC1CCN([C@H]2CCN(c3ncnc4c3c(-c3cnn(C)c3-c3ccc(C)cc3)nn4C)C2)CC1	-7.985310000000001	-10.13504	OC		0	456.6	0	3.80	CYP3cide, PF-04981517	Cc1ccc(-c2c(-c3nn(C)c4ncnc(N5CC[C@H](N6CCCCC6)C5)c34)cnn2C)cc1	Inhibition	'='	13.0	%				UO_0000187					False	CHEMBL3532657	Time dependent inhibition of human CYP2C8 paclitaxel 6alpha-hydroxylase activity assessed as decrease in enzyme activity at 100 uM preincubated for 30 mins by IC25-shift assay	A	BAO_0000357	single protein format	Homo sapiens	None	None	None	None	CHEMBL3721	Cytochrome P450 2C8	Homo sapiens	SINGLE PROTEIN	CHEMBL3526089	1	Scientific Literature	Drug Metab. Dispos.	2012	None	2.149729999999999
164	C[C@H](c1ccc(F)cc1)N(Cc1cccc(C(=O)O)c1)C(=O)c1cnc2ccccc2c1	C[C@H](c1ccc(F)cc1)N(Cc1cc(C(=O)O)ccc1I)C(=O)c1cnc2ccccc2c1	-9.0386	-11.18808	I	PF-05105679	1	428.46	1	5.48	8, PF-05105679	C[C@H](c1ccc(F)cc1)N(Cc1cccc(C(=O)O)c1)C(=O)c1cnc2ccccc2c1	Inhibition	'='	0.0	%				UO_0000187					False	CHEMBL3579083	Inhibition of CYP2C8 (unknown origin) at 3 uM	A	BAO_0000357	single protein format	Homo sapiens	None	None	None	None	CHEMBL3721	Cytochrome P450 2C8	Homo sapiens	SINGLE PROTEIN	CHEMBL3576831	1	Scientific Literature	ACS Med. Chem. Lett.	2015	None	2.1494799999999987
165	COc1nccc2ccc(C(=O)N3CCC4(CC3)Cc3cn(C(C)(C)C)nc3C(=O)N4)cc12	COc1nccc2ccc(C(=O)N3CCC4(CC3)Cc3c(nn(C(C)(C)C)c3OC)C(=O)N4)cc12	-6.48375	-8.633	OC		0	447.54	0	3.16	22	COc1nccc2ccc(C(=O)N3CCC4(CC3)Cc3cn(C(C)(C)C)nc3C(=O)N4)cc12	Inhibition						Not Active						False	CHEMBL2422741	Inhibition of human CYP2C8 at 10 uM	B	BAO_0000357	single protein format	Homo sapiens	None	None	None	None	CHEMBL3721	Cytochrome P450 2C8	Homo sapiens	SINGLE PROTEIN	CHEMBL2417512	1	Scientific Literature	J. Med. Chem.	2013	None	2.1492499999999994
166	COc1nccc2ccc(C(=O)N3CCC4(CC3)Cc3cn(C(C)(C)C)nc3C(=O)N4)cc12	COc1nccc2ccc(C(=O)N3CCC4(CC3)Cc3c(nn(C(C)(C)C)c3C(C)C)C(=O)N4)cc12	-6.48501	-8.633	C(C)C		0	447.54	0	3.16	22	COc1nccc2ccc(C(=O)N3CCC4(CC3)Cc3cn(C(C)(C)C)nc3C(=O)N4)cc12	Inhibition						Not Active						False	CHEMBL2422741	Inhibition of human CYP2C8 at 10 uM	B	BAO_0000357	single protein format	Homo sapiens	None	None	None	None	CHEMBL3721	Cytochrome P450 2C8	Homo sapiens	SINGLE PROTEIN	CHEMBL2417512	1	Scientific Literature	J. Med. Chem.	2013	None	2.147989999999999
167	COc1ccc2ccc(C(=O)N3CCC4(CC3)Cc3cn(C(C)(C)C)nc3C(=O)N4)cc2n1	COc1cc(C(=O)O)c2ccc(C(=O)N3CCC4(CC3)Cc3cn(C(C)(C)C)nc3C(=O)N4)cc2n1	-8.92779	-6.77981	C(=O)O		0	447.54	0	3.16	21	COc1ccc2ccc(C(=O)N3CCC4(CC3)Cc3cn(C(C)(C)C)nc3C(=O)N4)cc2n1	Inhibition						Not Active						False	CHEMBL2422741	Inhibition of human CYP2C8 at 10 uM	B	BAO_0000357	single protein format	Homo sapiens	None	None	None	None	CHEMBL3721	Cytochrome P450 2C8	Homo sapiens	SINGLE PROTEIN	CHEMBL2417512	1	Scientific Literature	J. Med. Chem.	2013	None	2.1479799999999996
168	CCNc1cc(S(C)(=O)=O)ccc1C(=O)N1CCOc2ccc(-c3ccc4nc[nH]c4c3)cc2C1	CCNc1cc(S(C)(=O)=O)ccc1C(=O)N1CCOc2ccc(-c3cc4[nH]cnc4cc3OC)cc2C1	-10.11942	-7.97221	OC		0	490.59	0	4.10	21	CCNc1cc(S(C)(=O)=O)ccc1C(=O)N1CCOc2ccc(-c3ccc4nc[nH]c4c3)cc2C1	Inhibition						Not Determined						False	CHEMBL2342499	Inhibition of CYP2C8 (unknown origin)	A	BAO_0000357	single protein format	Homo sapiens	None	None	None	None	CHEMBL3721	Cytochrome P450 2C8	Homo sapiens	SINGLE PROTEIN	CHEMBL2331117	1	Scientific Literature	J. Med. Chem.	2013	None	2.1472100000000003
169	CN(C)[C@]1(c2ccccc2)CC[C@]2(CC1)OCCc1c3cc(F)ccc3[nH]c12.O=C(O)CC(O)(CC(=O)O)C(=O)O	CCC1C[C@]2(CC[C@]1(c1ccccc1)N(C)C)OCCc1c2[nH]c2ccc(F)cc12	-6.49769	-8.64439	CC		0	570.61	1	5.11	3a, cebranopadol	CN(C)[C@]1(c2ccccc2)CC[C@]2(CC1)OCCc1c3cc(F)ccc3[nH]c12.O=C(O)CC(O)(CC(=O)O)C(=O)O	Inhibition						Not Active						False	CHEMBL3366633	Inhibition of human CYP2C8 up to 250 nM	A	BAO_0000357	single protein format	Homo sapiens	None	None	None	None	CHEMBL3721	Cytochrome P450 2C8	Homo sapiens	SINGLE PROTEIN	CHEMBL3352090	1	Scientific Literature	ACS Med. Chem. Lett.	2014	None	2.146699999999999
170	CC(C)Oc1cc2c(OC[C@@H]3CCC(=O)N3)nccc2cc1C(N)=O	CC(C)Oc1c(C(N)=O)cc2ccnc(OC[C@@H]3CCC(=O)N3)c2c1C(=O)O	-7.073739999999999	-9.21758	C(=O)O		0	343.38	0	1.78	20	CC(C)Oc1cc2c(OC[C@@H]3CCC(=O)N3)nccc2cc1C(N)=O	Inhibition	'<'	10.0	%				UO_0000187					False	CHEMBL4015956	Inhibition of CYP2C8 in human liver microsomes at 3 uM	A	BAO_0000019	assay format	Homo sapiens	None	None	None	None	CHEMBL3721	Cytochrome P450 2C8	Homo sapiens	SINGLE PROTEIN	CHEMBL4014327	1	Scientific Literature	J Med Chem	2017	None	2.143840000000001
171	Cc1n[nH]c2cc(OCCNC[C@H](O)c3cccc(NS(=O)(=O)C4CCC4)c3)ccc12	Cc1ccc([C@@H](O)CNCCOc2ccc3c(C)n[nH]c3c2)cc1NS(=O)(=O)C1CCC1	-7.37878	-9.51675	C		0	444.56	0	2.87	15	Cc1n[nH]c2cc(OCCNC[C@H](O)c3cccc(NS(=O)(=O)C4CCC4)c3)ccc12	Inhibition	'<'	34.0	%				UO_0000187					False	CHEMBL4051055	Inhibition of CYP2C8 (unknown origin) at 10 uM relative to control	A	BAO_0000357	single protein format	Homo sapiens	None	None	None	None	CHEMBL3721	Cytochrome P450 2C8	Homo sapiens	SINGLE PROTEIN	CHEMBL4049422	1	Scientific Literature	J Med Chem	2017	None	2.13797
172	Cc1ccnc2c1NC(=O)c1cccnc1N2C1CC1	COCC1CC1N1c2ncccc2C(=O)Nc2c(C)ccnc21	-6.09554	-8.2331	COC	NEVIRAPINE	4	266.3	0	2.65	Nevirapine	Cc1ccnc2c1NC(=O)c1cccnc1N2C1CC1	Inhibition	'<'	10.0	%				UO_0000187					False	CHEMBL3534890	Time dependent inhibition of CYP2C8 (unknown origin) at 100 uM by LC/MS system	A	BAO_0000357	single protein format	Homo sapiens	None	None	None	None	CHEMBL3721	Cytochrome P450 2C8	Homo sapiens	SINGLE PROTEIN	CHEMBL3526118	1	Scientific Literature	Drug Metab. Dispos.	2011	None	2.1375600000000006
173	Cc1ccc(-c2c(-c3nn(C)c4ncnc(N5CC[C@H](N6CCCCC6)C5)c34)cnn2C)cc1	Cc1ccc(-c2c(-c3nn(C)c4ncnc(N5C[C@@H](N6CCCCC6)CC5C(=O)O)c34)cnn2C)cc1	-8.00487	-10.13504	C(=O)O		0	456.6	0	3.80	CYP3cide, PF-04981517	Cc1ccc(-c2c(-c3nn(C)c4ncnc(N5CC[C@H](N6CCCCC6)C5)c34)cnn2C)cc1	Inhibition	'='	13.0	%				UO_0000187					False	CHEMBL3532657	Time dependent inhibition of human CYP2C8 paclitaxel 6alpha-hydroxylase activity assessed as decrease in enzyme activity at 100 uM preincubated for 30 mins by IC25-shift assay	A	BAO_0000357	single protein format	Homo sapiens	None	None	None	None	CHEMBL3721	Cytochrome P450 2C8	Homo sapiens	SINGLE PROTEIN	CHEMBL3526089	1	Scientific Literature	Drug Metab. Dispos.	2012	None	2.1301699999999997
174	C[C@H](c1ccc(F)cc1)N(Cc1cccc(C(=O)O)c1)C(=O)c1cnc2ccccc2c1	C[C@H](c1ccc(F)cc1)N(Cc1cc(C(=O)O)ccc1Cl)C(=O)c1cnc2ccccc2c1	-9.05972	-11.18808	Cl	PF-05105679	1	428.46	1	5.48	8, PF-05105679	C[C@H](c1ccc(F)cc1)N(Cc1cccc(C(=O)O)c1)C(=O)c1cnc2ccccc2c1	Inhibition	'='	0.0	%				UO_0000187					False	CHEMBL3579083	Inhibition of CYP2C8 (unknown origin) at 3 uM	A	BAO_0000357	single protein format	Homo sapiens	None	None	None	None	CHEMBL3721	Cytochrome P450 2C8	Homo sapiens	SINGLE PROTEIN	CHEMBL3576831	1	Scientific Literature	ACS Med. Chem. Lett.	2015	None	2.128359999999999
175	CN1CCN(C(=O)c2cn(Cc3cncn3Cc3ccc4c(c3)OCO4)cc2-c2cccc3ccccc23)CC1	CN1CCN(C(=O)c2cn(Cc3cncn3Cc3ccc4c(c3)OCO4)cc2-c2cccc3cc(C(=O)O)ccc23)CC1	-11.58991	-9.46513	C(=O)O		0	533.63	1	4.72	LB42908	CN1CCN(C(=O)c2cn(Cc3cncn3Cc3ccc4c(c3)OCO4)cc2-c2cccc3ccccc23)CC1	Inhibition	'='	46.7	%				UO_0000187					False	CHEMBL2045906	Inhibition of human CYP2C8-mediated taxol 6alpha-hydroxylation in liver microsomes at 10 uM coincubated with substrate	A	BAO_0000251	microsome format	Homo sapiens	CHEMBL3559723	Liver	None	Microsome	CHEMBL3721	Cytochrome P450 2C8	Homo sapiens	SINGLE PROTEIN	CHEMBL2040745	1	Scientific Literature	Bioorg. Med. Chem. Lett.	2012	None	2.1247799999999994
176	Cc1ccc(-c2c(-c3nn(C)c4ncnc(N5CC[C@H](N6CCCCC6)C5)c34)cnn2C)cc1	Cc1ccc(-c2c(-c3nn(C)c4ncnc(N5CC[C@H](N6CCCCC6)C5I)c34)cnn2C)cc1	-8.01159	-10.13504	I		0	456.6	0	3.80	CYP3cide, PF-04981517	Cc1ccc(-c2c(-c3nn(C)c4ncnc(N5CC[C@H](N6CCCCC6)C5)c34)cnn2C)cc1	Inhibition	'='	13.0	%				UO_0000187					False	CHEMBL3532657	Time dependent inhibition of human CYP2C8 paclitaxel 6alpha-hydroxylase activity assessed as decrease in enzyme activity at 100 uM preincubated for 30 mins by IC25-shift assay	A	BAO_0000357	single protein format	Homo sapiens	None	None	None	None	CHEMBL3721	Cytochrome P450 2C8	Homo sapiens	SINGLE PROTEIN	CHEMBL3526089	1	Scientific Literature	Drug Metab. Dispos.	2012	None	2.12345
177	Cc1ccnc2c1NC(=O)c1cccnc1N2C1CC1	COC1CC1N1c2ncccc2C(=O)Nc2c(C)ccnc21	-6.11028	-8.2331	OC	NEVIRAPINE	4	266.3	0	2.65	Nevirapine	Cc1ccnc2c1NC(=O)c1cccnc1N2C1CC1	Inhibition	'<'	10.0	%				UO_0000187					False	CHEMBL3534890	Time dependent inhibition of CYP2C8 (unknown origin) at 100 uM by LC/MS system	A	BAO_0000357	single protein format	Homo sapiens	None	None	None	None	CHEMBL3721	Cytochrome P450 2C8	Homo sapiens	SINGLE PROTEIN	CHEMBL3526118	1	Scientific Literature	Drug Metab. Dispos.	2011	None	2.12282
178	CC(C)Oc1cc2c(OC[C@@H]3CCC(=O)N3)nccc2cc1C(N)=O	CC(C)Oc1c(C(N)=O)cc2ccnc(OC[C@@H]3CCC(=O)N3)c2c1Br	-7.097569999999998	-9.21758	Br		0	343.38	0	1.78	20	CC(C)Oc1cc2c(OC[C@@H]3CCC(=O)N3)nccc2cc1C(N)=O	Inhibition	'<'	10.0	%				UO_0000187					False	CHEMBL4015956	Inhibition of CYP2C8 in human liver microsomes at 3 uM	A	BAO_0000019	assay format	Homo sapiens	None	None	None	None	CHEMBL3721	Cytochrome P450 2C8	Homo sapiens	SINGLE PROTEIN	CHEMBL4014327	1	Scientific Literature	J Med Chem	2017	None	2.1200100000000015
179	c1ccc2c(c1)CN[C@@H](CN(CCCCNCC1CCCCC1)[C@H]1CCCc3cccnc31)C2	Fc1ccnc2c1CCC[C@@H]2N(CCCCNCC1CCCCC1)C[C@H]1Cc2ccccc2CN1	-11.55744	-9.43796	F		0	460.71	1	5.43	11a	c1ccc2c(c1)CN[C@@H](CN(CCCCNCC1CCCCC1)[C@H]1CCCc3cccnc31)C2	Inhibition						Not Active						False	CHEMBL4059174	Inhibition of CYP2C8 (unknown origin)	A	BAO_0000357	single protein format	Homo sapiens	None	None	None	None	CHEMBL3721	Cytochrome P450 2C8	Homo sapiens	SINGLE PROTEIN	CHEMBL4052827	1	Scientific Literature	J Med Chem	2018	None	2.1194799999999994
180	c1ccc2c(c1)CN[C@@H](CN(CCCCNCC1CCCCC1)[C@H]1CCCc3cccnc31)C2	COCC1CC[C@H](N(CCCCNCC2CCCCC2)C[C@H]2Cc3ccccc3CN2)c2ncccc21	-11.55641	-9.43796	COC		0	460.71	1	5.43	11a	c1ccc2c(c1)CN[C@@H](CN(CCCCNCC1CCCCC1)[C@H]1CCCc3cccnc31)C2	Inhibition						Not Active						False	CHEMBL4059174	Inhibition of CYP2C8 (unknown origin)	A	BAO_0000357	single protein format	Homo sapiens	None	None	None	None	CHEMBL3721	Cytochrome P450 2C8	Homo sapiens	SINGLE PROTEIN	CHEMBL4052827	1	Scientific Literature	J Med Chem	2018	None	2.1184499999999993
181	Cn1c(=O)n(Cc2ccc(C(=O)O)cc2)c(=O)c2cc(C#CCc3ccccc3)ccc21	CC(C)c1c(C#CCc2ccccc2)ccc2c1c(=O)n(Cc1ccc(C(=O)O)cc1)c(=O)n2C	-8.30417	-10.41966	C(C)C		0	424.46	0	3.04	5	Cn1c(=O)n(Cc2ccc(C(=O)O)cc2)c(=O)c2cc(C#CCc3ccccc3)ccc21	Inhibition	'<'	50.0	%				UO_0000187					False	CHEMBL3388351	Inhibition of CYP2C8 (unknown origin) using amodiaquine substrate at 2.5 uM	A	BAO_0000357	single protein format	Homo sapiens	None	None	None	None	CHEMBL3721	Cytochrome P450 2C8	Homo sapiens	SINGLE PROTEIN	CHEMBL3352788	1	Scientific Literature	J. Med. Chem.	2014	None	2.115490000000001
182	CC(C)Oc1cc2c(OC[C@@H]3CCC(=O)N3)nccc2cc1C(N)=O	COCc1c(C(N)=O)c(OC(C)C)cc2c(OC[C@@H]3CCC(=O)N3)nccc12	-7.103210000000002	-9.21758	COC		0	343.38	0	1.78	20	CC(C)Oc1cc2c(OC[C@@H]3CCC(=O)N3)nccc2cc1C(N)=O	Inhibition	'<'	10.0	%				UO_0000187					False	CHEMBL4015956	Inhibition of CYP2C8 in human liver microsomes at 3 uM	A	BAO_0000019	assay format	Homo sapiens	None	None	None	None	CHEMBL3721	Cytochrome P450 2C8	Homo sapiens	SINGLE PROTEIN	CHEMBL4014327	1	Scientific Literature	J Med Chem	2017	None	2.1143699999999983
183	Cc1ccc(-c2c(-c3nn(C)c4ncnc(N5CC[C@H](N6CCCCC6)C5)c34)cnn2C)cc1	Cc1ccc(-c2c(-c3nn(C)c4ncnc(N5CC[C@H](N6CCC(I)CC6)C5)c34)cnn2C)cc1	-8.02179	-10.13504	I		0	456.6	0	3.80	CYP3cide, PF-04981517	Cc1ccc(-c2c(-c3nn(C)c4ncnc(N5CC[C@H](N6CCCCC6)C5)c34)cnn2C)cc1	Inhibition	'='	13.0	%				UO_0000187					False	CHEMBL3532657	Time dependent inhibition of human CYP2C8 paclitaxel 6alpha-hydroxylase activity assessed as decrease in enzyme activity at 100 uM preincubated for 30 mins by IC25-shift assay	A	BAO_0000357	single protein format	Homo sapiens	None	None	None	None	CHEMBL3721	Cytochrome P450 2C8	Homo sapiens	SINGLE PROTEIN	CHEMBL3526089	1	Scientific Literature	Drug Metab. Dispos.	2012	None	2.1132500000000007
184	COc1ccc2c(c1O)CCCC(Cc1ccccc1)=C2c1cc(OC)c(OC)c(OC)c1	COc1ccc2c(c1O)CCCC(Cc1cccc(C(C)=O)c1)=C2c1cc(OC)c(OC)c(OC)c1	-10.51132	-8.4011	C(=O)C		0	446.54	1	5.81	19c	COc1ccc2c(c1O)CCCC(Cc1ccccc1)=C2c1cc(OC)c(OC)c(OC)c1	Inhibition	'='	83.5	%				UO_0000187					False	CHEMBL3095761	Inhibition of CYP2C8 (unknown origin) at 3 uM	A	BAO_0000357	single protein format	Homo sapiens	None	None	None	None	CHEMBL3721	Cytochrome P450 2C8	Homo sapiens	SINGLE PROTEIN	CHEMBL3091388	1	Scientific Literature	Bioorg. Med. Chem. Lett.	2013	None	2.11022
185	O[C@H](CNC1CCCCC1)Cn1c2ccc(Br)cc2c2cc(Br)ccc21	O=C(O)c1cc2c(cc1Br)c1cc(Br)ccc1n2C[C@H](O)CNC1CCCCC1	-9.79564	-7.688269999999998	C(=O)O		0	480.24	1	5.60	18b	O[C@H](CNC1CCCCC1)Cn1c2ccc(Br)cc2c2cc(Br)ccc21	Inhibition						Active						False	CHEMBL3102562	Inhibition of human recombinant CYP2C8 expressed in baculovirus-infected insect cells preincubated for 15 mins followed by substrate addition measured after 30 mins by luminescence assay	A	BAO_0000219	cell-based format	Homo sapiens	None	None	None	None	CHEMBL3721	Cytochrome P450 2C8	Homo sapiens	SINGLE PROTEIN	CHEMBL3098117	1	Scientific Literature	ACS Med. Chem. Lett.	2013	None	2.107370000000002
186	CCCc1cc(S(C)(=O)=O)ccc1C(=O)N1CCOc2ccc(-c3ccc4nc[nH]c4c3)cc2C1	CCCc1cc(S(C)(=O)=O)cc(C)c1C(=O)N1CCOc2ccc(-c3ccc4nc[nH]c4c3)cc2C1	-10.12885	-8.0226	C		0	489.6	0	4.62	20	CCCc1cc(S(C)(=O)=O)ccc1C(=O)N1CCOc2ccc(-c3ccc4nc[nH]c4c3)cc2C1	Inhibition						Not Determined						False	CHEMBL2342499	Inhibition of CYP2C8 (unknown origin)	A	BAO_0000357	single protein format	Homo sapiens	None	None	None	None	CHEMBL3721	Cytochrome P450 2C8	Homo sapiens	SINGLE PROTEIN	CHEMBL2331117	1	Scientific Literature	J. Med. Chem.	2013	None	2.1062499999999993
187	CC(C)Oc1cc2c(OC[C@@H]3CCC(=O)N3)nccc2cc1C(N)=O	COc1cc2cc(C(N)=O)c(OC(C)C)cc2c(OC[C@@H]2CCC(=O)N2)n1	-7.11423	-9.21758	OC		0	343.38	0	1.78	20	CC(C)Oc1cc2c(OC[C@@H]3CCC(=O)N3)nccc2cc1C(N)=O	Inhibition	'<'	10.0	%				UO_0000187					False	CHEMBL4015956	Inhibition of CYP2C8 in human liver microsomes at 3 uM	A	BAO_0000019	assay format	Homo sapiens	None	None	None	None	CHEMBL3721	Cytochrome P450 2C8	Homo sapiens	SINGLE PROTEIN	CHEMBL4014327	1	Scientific Literature	J Med Chem	2017	None	2.10335
188	Cc1ccc(-c2c(-c3nn(C)c4ncnc(N5CC[C@H](N6CCCCC6)C5)c34)cnn2C)cc1	Cc1ccc(-c2c(-c3nn(C)c4ncnc(N5CC[C@H](N6CCCCC6C)C5)c34)cnn2C)cc1	-8.034989999999999	-10.13504	C		0	456.6	0	3.80	CYP3cide, PF-04981517	Cc1ccc(-c2c(-c3nn(C)c4ncnc(N5CC[C@H](N6CCCCC6)C5)c34)cnn2C)cc1	Inhibition	'='	13.0	%				UO_0000187					False	CHEMBL3532657	Time dependent inhibition of human CYP2C8 paclitaxel 6alpha-hydroxylase activity assessed as decrease in enzyme activity at 100 uM preincubated for 30 mins by IC25-shift assay	A	BAO_0000357	single protein format	Homo sapiens	None	None	None	None	CHEMBL3721	Cytochrome P450 2C8	Homo sapiens	SINGLE PROTEIN	CHEMBL3526089	1	Scientific Literature	Drug Metab. Dispos.	2012	None	2.1000500000000013
189	COc1ccc2ccc(C(=O)N3CCC4(CC3)Cc3cn(C(C)(C)C)nc3C(=O)N4)cc2n1	COc1ccc2ccc(C(=O)N3CCC4(CC3)NC(=O)c3nn(C(C)(C)C)cc3C4OC)cc2n1	-8.87385	-6.77981	OC		0	447.54	0	3.16	21	COc1ccc2ccc(C(=O)N3CCC4(CC3)Cc3cn(C(C)(C)C)nc3C(=O)N4)cc2n1	Inhibition						Not Active						False	CHEMBL2422741	Inhibition of human CYP2C8 at 10 uM	B	BAO_0000357	single protein format	Homo sapiens	None	None	None	None	CHEMBL3721	Cytochrome P450 2C8	Homo sapiens	SINGLE PROTEIN	CHEMBL2417512	1	Scientific Literature	J. Med. Chem.	2013	None	2.094039999999999
190	Cc1ccc(-c2c(-c3nn(C)c4ncnc(N5CC[C@H](N6CCCCC6)C5)c34)cnn2C)cc1	COC1CN(c2ncnc3c2c(-c2cnn(C)c2-c2ccc(C)cc2)nn3C)C[C@H]1N1CCCCC1	-8.042869999999999	-10.13504	OC		0	456.6	0	3.80	CYP3cide, PF-04981517	Cc1ccc(-c2c(-c3nn(C)c4ncnc(N5CC[C@H](N6CCCCC6)C5)c34)cnn2C)cc1	Inhibition	'='	13.0	%				UO_0000187					False	CHEMBL3532657	Time dependent inhibition of human CYP2C8 paclitaxel 6alpha-hydroxylase activity assessed as decrease in enzyme activity at 100 uM preincubated for 30 mins by IC25-shift assay	A	BAO_0000357	single protein format	Homo sapiens	None	None	None	None	CHEMBL3721	Cytochrome P450 2C8	Homo sapiens	SINGLE PROTEIN	CHEMBL3526089	1	Scientific Literature	Drug Metab. Dispos.	2012	None	2.092170000000001
191	CC(C)Oc1cc2c(OC[C@@H]3CCC(=O)N3)nccc2cc1C(N)=O	CC(=O)c1c(OC(C)C)c(C(N)=O)cc2ccnc(OC[C@@H]3CCC(=O)N3)c12	-7.1257199999999985	-9.21758	C(=O)C		0	343.38	0	1.78	20	CC(C)Oc1cc2c(OC[C@@H]3CCC(=O)N3)nccc2cc1C(N)=O	Inhibition	'<'	10.0	%				UO_0000187					False	CHEMBL4015956	Inhibition of CYP2C8 in human liver microsomes at 3 uM	A	BAO_0000019	assay format	Homo sapiens	None	None	None	None	CHEMBL3721	Cytochrome P450 2C8	Homo sapiens	SINGLE PROTEIN	CHEMBL4014327	1	Scientific Literature	J Med Chem	2017	None	2.0918600000000014
192	c1ccc2c(c1)CN[C@@H](CN(CCCCNCC1CCCCC1)[C@H]1CCCc3cccnc31)C2	Cc1ccc2c(c1)CN[C@@H](CN(CCCCNCC1CCCCC1)[C@H]1CCCc3cccnc31)C2	-11.52854	-9.43796	C		0	460.71	1	5.43	11a	c1ccc2c(c1)CN[C@@H](CN(CCCCNCC1CCCCC1)[C@H]1CCCc3cccnc31)C2	Inhibition						Not Active						False	CHEMBL4059174	Inhibition of CYP2C8 (unknown origin)	A	BAO_0000357	single protein format	Homo sapiens	None	None	None	None	CHEMBL3721	Cytochrome P450 2C8	Homo sapiens	SINGLE PROTEIN	CHEMBL4052827	1	Scientific Literature	J Med Chem	2018	None	2.090579999999999
193	Cc1ccc(-c2c(-c3nn(C)c4ncnc(N5CC[C@H](N6CCCCC6)C5)c34)cnn2C)cc1	Cc1ccc(-c2c(-c3nn(C)c4ncnc(N5CC[C@H](N6CCCCC6)C5)c34)cnn2C)cc1C(C)C	-8.05246	-10.13504	C(C)C		0	456.6	0	3.80	CYP3cide, PF-04981517	Cc1ccc(-c2c(-c3nn(C)c4ncnc(N5CC[C@H](N6CCCCC6)C5)c34)cnn2C)cc1	Inhibition	'='	13.0	%				UO_0000187					False	CHEMBL3532657	Time dependent inhibition of human CYP2C8 paclitaxel 6alpha-hydroxylase activity assessed as decrease in enzyme activity at 100 uM preincubated for 30 mins by IC25-shift assay	A	BAO_0000357	single protein format	Homo sapiens	None	None	None	None	CHEMBL3721	Cytochrome P450 2C8	Homo sapiens	SINGLE PROTEIN	CHEMBL3526089	1	Scientific Literature	Drug Metab. Dispos.	2012	None	2.08258
194	CS(=O)(=O)O.Cc1ccc(NC(=O)c2ccc(CN3CCN(C)CC3)cc2)cc1Nc1nccc(-c2cccnc2)n1	Cc1ccc(NC(=O)c2ccc(CN3CCN(C)CC3)cc2)cc1Nc1nccc(-c2cncc(C(=O)O)c2)n1	-12.11087	-10.02872	C(=O)O	IMATINIB MESYLATE	4	589.72	0	4.59	Imatinib, Glivec, Gleevec	CS(=O)(=O)O.Cc1ccc(NC(=O)c2ccc(CN3CCN(C)CC3)cc2)cc1Nc1nccc(-c2cccnc2)n1	Inhibition	'='	45.0	%				UO_0000187					False	CHEMBL3536386	Activity of CYP2C8 in human liver microsomes assessed as inhibition of montelukast-mediated N-desmethylimatinib formation at 0.1 uM after 5 mins by LC/MS analysis	A	BAO_0000019	assay format	Homo sapiens	CHEMBL3559723	Liver	None	None	CHEMBL3721	Cytochrome P450 2C8	Homo sapiens	SINGLE PROTEIN	CHEMBL3525950	1	Scientific Literature	Drug Metab. Dispos.	2013	None	2.0821500000000004
195	CN(C)[C@]1(c2ccccc2)CC[C@]2(CC1)OCCc1c3cc(F)ccc3[nH]c12.O=C(O)CC(O)(CC(=O)O)C(=O)O	CC(C)C1C[C@](c2ccccc2)(N(C)C)CC[C@@]12OCCc1c2[nH]c2ccc(F)cc12	-6.56317	-8.64439	C(C)C		0	570.61	1	5.11	3a, cebranopadol	CN(C)[C@]1(c2ccccc2)CC[C@]2(CC1)OCCc1c3cc(F)ccc3[nH]c12.O=C(O)CC(O)(CC(=O)O)C(=O)O	Inhibition						Not Active						False	CHEMBL3366633	Inhibition of human CYP2C8 up to 250 nM	A	BAO_0000357	single protein format	Homo sapiens	None	None	None	None	CHEMBL3721	Cytochrome P450 2C8	Homo sapiens	SINGLE PROTEIN	CHEMBL3352090	1	Scientific Literature	ACS Med. Chem. Lett.	2014	None	2.081219999999999
196	COc1cccc(NC[C@H](F)Cn2c3ccc(Br)cc3c3cc(Br)ccc32)n1	COCc1cc(Br)cc2c3cc(Br)ccc3n(C[C@@H](F)CNc3cccc(OC)n3)c12	-9.03459	-6.9535800000000005	COC		0	507.2	2	6.17	(-)-(S)-15, (-)-P7C3-S243	COc1cccc(NC[C@H](F)Cn2c3ccc(Br)cc3c3cc(Br)ccc32)n1	Inhibition						Active						False	CHEMBL3266308	Inhibition of CYP2C8 (unknown origin)	A	BAO_0000357	single protein format	Homo sapiens	None	None	None	None	CHEMBL3721	Cytochrome P450 2C8	Homo sapiens	SINGLE PROTEIN	CHEMBL3259666	1	Scientific Literature	J. Med. Chem.	2014	None	2.081009999999999
197	CCNc1cc(S(C)(=O)=O)ccc1C(=O)N1CCOc2ccc(-c3ccc4nc[nH]c4c3)cc2C1	CCNc1cc(S(C)(=O)=O)ccc1C(=O)N1CCOc2ccc(-c3cc4[nH]cnc4cc3C(C)C)cc2C1	-10.05218	-7.97221	C(C)C		0	490.59	0	4.10	21	CCNc1cc(S(C)(=O)=O)ccc1C(=O)N1CCOc2ccc(-c3ccc4nc[nH]c4c3)cc2C1	Inhibition						Not Determined						False	CHEMBL2342499	Inhibition of CYP2C8 (unknown origin)	A	BAO_0000357	single protein format	Homo sapiens	None	None	None	None	CHEMBL3721	Cytochrome P450 2C8	Homo sapiens	SINGLE PROTEIN	CHEMBL2331117	1	Scientific Literature	J. Med. Chem.	2013	None	2.0799700000000003
198	C[C@H](c1ccc(F)cc1)N(Cc1cccc(C(=O)O)c1)C(=O)c1cc2ccccc2cn1	C[C@H](c1ccc(F)cc1)N(Cc1cccc(C(=O)O)c1)C(=O)c1cc2cccc(C(=O)O)c2cn1	-12.0775	-10.00043	C(=O)O		0	428.46	1	5.48	13	C[C@H](c1ccc(F)cc1)N(Cc1cccc(C(=O)O)c1)C(=O)c1cc2ccccc2cn1	Inhibition						Not Determined						False	CHEMBL3579083	Inhibition of CYP2C8 (unknown origin) at 3 uM	A	BAO_0000357	single protein format	Homo sapiens	None	None	None	None	CHEMBL3721	Cytochrome P450 2C8	Homo sapiens	SINGLE PROTEIN	CHEMBL3576831	1	Scientific Literature	ACS Med. Chem. Lett.	2015	None	2.077070000000001
199	Clc1ccccc1CN1CCc2sccc2C1	O=C(O)c1ccc(Cl)c(CN2CCc3sccc3C2)c1	-8.86722	-6.79126	C(=O)O	TICLOPIDINE	4	263.79	0	3.96	Ticlopidine	Clc1ccccc1CN1CCc2sccc2C1	Inhibition	'<'	10.0	%				UO_0000187					False	CHEMBL3534890	Time dependent inhibition of CYP2C8 (unknown origin) at 100 uM by LC/MS system	A	BAO_0000357	single protein format	Homo sapiens	None	None	None	None	CHEMBL3721	Cytochrome P450 2C8	Homo sapiens	SINGLE PROTEIN	CHEMBL3526118	1	Scientific Literature	Drug Metab. Dispos.	2011	None	2.0759599999999994
200	CCCc1cc(S(C)(=O)=O)ccc1C(=O)N1CCOc2ccc(-c3ccc4nc[nH]c4c3)cc2C1	CCCc1cc(S(C)(=O)=O)ccc1C(=O)N1CCOc2ccc(-c3ccc4nc[nH]c4c3CO)cc2C1	-10.09828	-8.0226	CO		0	489.6	0	4.62	20	CCCc1cc(S(C)(=O)=O)ccc1C(=O)N1CCOc2ccc(-c3ccc4nc[nH]c4c3)cc2C1	Inhibition						Not Determined						False	CHEMBL2342499	Inhibition of CYP2C8 (unknown origin)	A	BAO_0000357	single protein format	Homo sapiens	None	None	None	None	CHEMBL3721	Cytochrome P450 2C8	Homo sapiens	SINGLE PROTEIN	CHEMBL2331117	1	Scientific Literature	J. Med. Chem.	2013	None	2.07568
201	C[C@H](c1cccc(Cl)c1)N(Cc1cccc(C(=O)O)c1)C(=O)c1cnc2ccccc2c1	C[C@H](c1cccc(Cl)c1)N(Cc1cc(C(=O)O)ccc1N)C(=O)c1cnc2ccccc2c1	-9.23221	-11.3063	N		0	444.92	1	5.99	26	C[C@H](c1cccc(Cl)c1)N(Cc1cccc(C(=O)O)c1)C(=O)c1cnc2ccccc2c1	Inhibition	'='	0.0	%				UO_0000187					False	CHEMBL3579083	Inhibition of CYP2C8 (unknown origin) at 3 uM	A	BAO_0000357	single protein format	Homo sapiens	None	None	None	None	CHEMBL3721	Cytochrome P450 2C8	Homo sapiens	SINGLE PROTEIN	CHEMBL3576831	1	Scientific Literature	ACS Med. Chem. Lett.	2015	None	2.07409
202	c1ccc2c(c1)CN[C@@H](CN(CCCCNCC1CCCCC1)[C@H]1CCCc3cccnc31)C2	CC(C)c1ccc2c(n1)[C@@H](N(CCCCNCC1CCCCC1)C[C@H]1Cc3ccccc3CN1)CCC2	-11.50884	-9.43796	C(C)C		0	460.71	1	5.43	11a	c1ccc2c(c1)CN[C@@H](CN(CCCCNCC1CCCCC1)[C@H]1CCCc3cccnc31)C2	Inhibition						Not Active						False	CHEMBL4059174	Inhibition of CYP2C8 (unknown origin)	A	BAO_0000357	single protein format	Homo sapiens	None	None	None	None	CHEMBL3721	Cytochrome P450 2C8	Homo sapiens	SINGLE PROTEIN	CHEMBL4052827	1	Scientific Literature	J Med Chem	2018	None	2.070879999999999
203	COc1nccc2ccc(C(=O)N3CCC4(CC3)Cc3cn(C(C)(C)C)nc3C(=O)N4)cc12	COc1nccc2ccc(C(=O)N3CCC4(CC3)Cc3c(nn(C(C)(C)C)c3CO)C(=O)N4)cc12	-6.56567	-8.633	CO		0	447.54	0	3.16	22	COc1nccc2ccc(C(=O)N3CCC4(CC3)Cc3cn(C(C)(C)C)nc3C(=O)N4)cc12	Inhibition						Not Active						False	CHEMBL2422741	Inhibition of human CYP2C8 at 10 uM	B	BAO_0000357	single protein format	Homo sapiens	None	None	None	None	CHEMBL3721	Cytochrome P450 2C8	Homo sapiens	SINGLE PROTEIN	CHEMBL2417512	1	Scientific Literature	J. Med. Chem.	2013	None	2.0673299999999992
204	FC1(F)CCC(NCCCCN(C[C@H]2Cc3ccccc3CN2)[C@H]2CCCc3cccnc32)CC1	CCc1cccc2c1CN[C@@H](CN(CCCCNC1CCC(F)(F)CC1)[C@H]1CCCc3cccnc31)C2	-12.42773	-10.36072	CC		0	482.66	1	5.42	13b	FC1(F)CCC(NCCCCN(C[C@H]2Cc3ccccc3CN2)[C@H]2CCCc3cccnc32)CC1	Inhibition						Not Active						False	CHEMBL4059174	Inhibition of CYP2C8 (unknown origin)	A	BAO_0000357	single protein format	Homo sapiens	None	None	None	None	CHEMBL3721	Cytochrome P450 2C8	Homo sapiens	SINGLE PROTEIN	CHEMBL4052827	1	Scientific Literature	J Med Chem	2018	None	2.06701
205	COC(=O)[C@H](c1ccccc1Cl)N1CCc2sccc2C1	COC(=O)[C@H](c1ccccc1Cl)N1Cc2ccsc2CC1CO	-5.33211	-7.39725	CO	CLOPIDOGREL	4	321.83	0	3.67	Clopidogrel	COC(=O)[C@H](c1ccccc1Cl)N1CCc2sccc2C1	Inhibition	'<'	10.0	%				UO_0000187					False	CHEMBL3534890	Time dependent inhibition of CYP2C8 (unknown origin) at 100 uM by LC/MS system	A	BAO_0000357	single protein format	Homo sapiens	None	None	None	None	CHEMBL3721	Cytochrome P450 2C8	Homo sapiens	SINGLE PROTEIN	CHEMBL3526118	1	Scientific Literature	Drug Metab. Dispos.	2011	None	2.0651399999999995
206	c1ccc2c(c1)CN[C@@H](CN(CCCCNCC1CCCCC1)[C@H]1CCCc3cccnc31)C2	CC(C)C1CC[C@H](N(CCCCNCC2CCCCC2)C[C@H]2Cc3ccccc3CN2)c2ncccc21	-11.49944	-9.43796	C(C)C		0	460.71	1	5.43	11a	c1ccc2c(c1)CN[C@@H](CN(CCCCNCC1CCCCC1)[C@H]1CCCc3cccnc31)C2	Inhibition						Not Active						False	CHEMBL4059174	Inhibition of CYP2C8 (unknown origin)	A	BAO_0000357	single protein format	Homo sapiens	None	None	None	None	CHEMBL3721	Cytochrome P450 2C8	Homo sapiens	SINGLE PROTEIN	CHEMBL4052827	1	Scientific Literature	J Med Chem	2018	None	2.0614799999999995
207	Cc1ccc(-c2c(-c3nn(C)c4ncnc(N5CC[C@H](N6CCCCC6)C5)c34)cnn2C)cc1	Cc1ccc(-c2c(-c3nn(C)c4ncnc(N5CC[C@H](N6CCCCC6)C5C)c34)cnn2C)cc1	-8.08124	-10.13504	C		0	456.6	0	3.80	CYP3cide, PF-04981517	Cc1ccc(-c2c(-c3nn(C)c4ncnc(N5CC[C@H](N6CCCCC6)C5)c34)cnn2C)cc1	Inhibition	'='	13.0	%				UO_0000187					False	CHEMBL3532657	Time dependent inhibition of human CYP2C8 paclitaxel 6alpha-hydroxylase activity assessed as decrease in enzyme activity at 100 uM preincubated for 30 mins by IC25-shift assay	A	BAO_0000357	single protein format	Homo sapiens	None	None	None	None	CHEMBL3721	Cytochrome P450 2C8	Homo sapiens	SINGLE PROTEIN	CHEMBL3526089	1	Scientific Literature	Drug Metab. Dispos.	2012	None	2.0538000000000007
208	Cc1ccc(-c2c(-c3nn(C)c4ncnc(N5CC[C@H](N6CCCCC6)C5)c34)cnn2C)cc1	Cc1ccc(-c2c(-c3nn(C)c4ncnc(N5CC[C@H](N6CCCCC6S)C5)c34)cnn2C)cc1	-8.08381	-10.13504	S		0	456.6	0	3.80	CYP3cide, PF-04981517	Cc1ccc(-c2c(-c3nn(C)c4ncnc(N5CC[C@H](N6CCCCC6)C5)c34)cnn2C)cc1	Inhibition	'='	13.0	%				UO_0000187					False	CHEMBL3532657	Time dependent inhibition of human CYP2C8 paclitaxel 6alpha-hydroxylase activity assessed as decrease in enzyme activity at 100 uM preincubated for 30 mins by IC25-shift assay	A	BAO_0000357	single protein format	Homo sapiens	None	None	None	None	CHEMBL3721	Cytochrome P450 2C8	Homo sapiens	SINGLE PROTEIN	CHEMBL3526089	1	Scientific Literature	Drug Metab. Dispos.	2012	None	2.0512300000000003
209	C[C@H](c1ccc(F)cc1F)N(Cc1cccc(C(=O)O)c1)C(=O)c1cc2ccccn2n1	COc1ccc(C(=O)O)cc1CN(C(=O)c1cc2ccccn2n1)[C@H](C)c1ccc(F)cc1F	-9.04769	-11.09215	OC		0	435.43	0	4.71	30	C[C@H](c1ccc(F)cc1F)N(Cc1cccc(C(=O)O)c1)C(=O)c1cc2ccccn2n1	Inhibition						Not Determined						False	CHEMBL3579083	Inhibition of CYP2C8 (unknown origin) at 3 uM	A	BAO_0000357	single protein format	Homo sapiens	None	None	None	None	CHEMBL3721	Cytochrome P450 2C8	Homo sapiens	SINGLE PROTEIN	CHEMBL3576831	1	Scientific Literature	ACS Med. Chem. Lett.	2015	None	2.044460000000001
210	CCNc1cc(S(C)(=O)=O)ccc1C(=O)N1CCOc2ccc(-c3ccc4nc[nH]c4c3)cc2C1	CCNc1cc(S(C)(=O)=O)ccc1C(=O)N1CCOc2ccc(-c3cc4[nH]cnc4cc3Cl)cc2C1	-10.01483	-7.97221	Cl		0	490.59	0	4.10	21	CCNc1cc(S(C)(=O)=O)ccc1C(=O)N1CCOc2ccc(-c3ccc4nc[nH]c4c3)cc2C1	Inhibition						Not Determined						False	CHEMBL2342499	Inhibition of CYP2C8 (unknown origin)	A	BAO_0000357	single protein format	Homo sapiens	None	None	None	None	CHEMBL3721	Cytochrome P450 2C8	Homo sapiens	SINGLE PROTEIN	CHEMBL2331117	1	Scientific Literature	J. Med. Chem.	2013	None	2.0426200000000003
211	COc1cccc(NC[C@H](F)Cn2c3ccc(Br)cc3c3cc(Br)ccc32)n1	COc1cccc(NC[C@H](F)Cn2c3ccc(Br)cc3c3cc(Br)cc(C(C)=O)c32)n1	-8.99525	-6.9535800000000005	C(=O)C		0	507.2	2	6.17	(-)-(S)-15, (-)-P7C3-S243	COc1cccc(NC[C@H](F)Cn2c3ccc(Br)cc3c3cc(Br)ccc32)n1	Inhibition						Active						False	CHEMBL3266308	Inhibition of CYP2C8 (unknown origin)	A	BAO_0000357	single protein format	Homo sapiens	None	None	None	None	CHEMBL3721	Cytochrome P450 2C8	Homo sapiens	SINGLE PROTEIN	CHEMBL3259666	1	Scientific Literature	J. Med. Chem.	2014	None	2.04167
212	COc1nccc2ccc(C(=O)N3CCC4(CC3)Cc3cn(C(C)(C)C)nc3C(=O)N4)cc12	COc1nccc2ccc(C(=O)N3CCC4(Cc5cn(C(C)(C)C)nc5C(=O)N4)C(OC)C3)cc12	-6.594130000000002	-8.633	OC		0	447.54	0	3.16	22	COc1nccc2ccc(C(=O)N3CCC4(CC3)Cc3cn(C(C)(C)C)nc3C(=O)N4)cc12	Inhibition						Not Active						False	CHEMBL2422741	Inhibition of human CYP2C8 at 10 uM	B	BAO_0000357	single protein format	Homo sapiens	None	None	None	None	CHEMBL3721	Cytochrome P450 2C8	Homo sapiens	SINGLE PROTEIN	CHEMBL2417512	1	Scientific Literature	J. Med. Chem.	2013	None	2.0388699999999975
213	CCNc1cc(S(C)(=O)=O)ccc1C(=O)N1CCOc2ccc(-c3ccc4nc[nH]c4c3)cc2C1	CCNc1cc(S(C)(=O)=O)ccc1C(=O)N1CCOc2ccc(-c3ccc4nc(CO)[nH]c4c3)cc2C1	-10.00522	-7.97221	CO		0	490.59	0	4.10	21	CCNc1cc(S(C)(=O)=O)ccc1C(=O)N1CCOc2ccc(-c3ccc4nc[nH]c4c3)cc2C1	Inhibition						Not Determined						False	CHEMBL2342499	Inhibition of CYP2C8 (unknown origin)	A	BAO_0000357	single protein format	Homo sapiens	None	None	None	None	CHEMBL3721	Cytochrome P450 2C8	Homo sapiens	SINGLE PROTEIN	CHEMBL2331117	1	Scientific Literature	J. Med. Chem.	2013	None	2.03301
214	CC(C)c1cc2c(c(O)c1O)[C@@]1(C(=O)O)CCCC(C)(C)[C@@H]1CC2	CC(C)c1cc2c(c(O)c1O)[C@@]1(C(=O)O)CCC(C(C)C)C(C)(C)[C@@H]1CC2	-9.49964	-7.470110000000001	C(C)C	CARNOSIC ACID	0	332.44	0	4.32	CA, Carnosic acid	CC(C)c1cc2c(c(O)c1O)[C@@]1(C(=O)O)CCCC(C)(C)[C@@H]1CC2	Inhibition	'<'	11.0	%				UO_0000187					False	CHEMBL3541523	Time dependent inhibition of CYP2C8 activity in human hepatocytes after 30 mins by liquid chromatography/tandem mass spectroscopy	A	BAO_0000219	cell-based format	Homo sapiens	None	None	Hepatocyte	None	CHEMBL3721	Cytochrome P450 2C8	Homo sapiens	SINGLE PROTEIN	CHEMBL3526111	1	Scientific Literature	Drug Metab. Dispos.	2012	CHEMBL3308043	2.0295299999999985
215	Cc1ccc(-c2c(-c3nn(C)c4ncnc(N5CC[C@H](N6CCCCC6)C5)c34)cnn2C)cc1	Cc1ccc(-c2c(-c3nn(C)c4ncnc(N5CC[C@H](N6CCC(Cl)CC6)C5)c34)cnn2C)cc1	-8.10918	-10.13504	Cl		0	456.6	0	3.80	CYP3cide, PF-04981517	Cc1ccc(-c2c(-c3nn(C)c4ncnc(N5CC[C@H](N6CCCCC6)C5)c34)cnn2C)cc1	Inhibition	'='	13.0	%				UO_0000187					False	CHEMBL3532657	Time dependent inhibition of human CYP2C8 paclitaxel 6alpha-hydroxylase activity assessed as decrease in enzyme activity at 100 uM preincubated for 30 mins by IC25-shift assay	A	BAO_0000357	single protein format	Homo sapiens	None	None	None	None	CHEMBL3721	Cytochrome P450 2C8	Homo sapiens	SINGLE PROTEIN	CHEMBL3526089	1	Scientific Literature	Drug Metab. Dispos.	2012	None	2.0258599999999998
216	CC[C@H]1[C@@H](COc2nccc3cc(C(N)=O)c(OC)cc23)NC(=O)[C@H]1F	CC[C@H]1[C@@H](COc2nccc3cc(C(N)=O)c(OC)c(I)c23)NC(=O)[C@H]1F	-6.739610000000001	-8.76476	I	PF-06650833	2	361.37	0	1.58	40; PF-06650833	CC[C@H]1[C@@H](COc2nccc3cc(C(N)=O)c(OC)cc23)NC(=O)[C@H]1F	Inhibition	'<'	5.0	%				UO_0000187					False	CHEMBL4015956	Inhibition of CYP2C8 in human liver microsomes at 3 uM	A	BAO_0000019	assay format	Homo sapiens	None	None	None	None	CHEMBL3721	Cytochrome P450 2C8	Homo sapiens	SINGLE PROTEIN	CHEMBL4014327	1	Scientific Literature	J Med Chem	2017	None	2.02515
217	CCNc1cc(S(C)(=O)=O)ccc1C(=O)N1CCOc2ccc(-c3ccc4nc[nH]c4c3)cc2C1	CCNc1cc(S(C)(=O)=O)ccc1C(=O)N1CCOc2ccc(-c3cc4[nH]cnc4cc3C)cc2C1	-9.99706	-7.97221	C		0	490.59	0	4.10	21	CCNc1cc(S(C)(=O)=O)ccc1C(=O)N1CCOc2ccc(-c3ccc4nc[nH]c4c3)cc2C1	Inhibition						Not Determined						False	CHEMBL2342499	Inhibition of CYP2C8 (unknown origin)	A	BAO_0000357	single protein format	Homo sapiens	None	None	None	None	CHEMBL3721	Cytochrome P450 2C8	Homo sapiens	SINGLE PROTEIN	CHEMBL2331117	1	Scientific Literature	J. Med. Chem.	2013	None	2.02485
218	COc1ncc(-c2cc(OC[C@@H]3CCCN(CCC4CCOCC4)C3)c3cnn(C)c3n2)cc1NS(C)(=O)=O	COc1ncc(-c2cc(OC[C@@H]3CCCN(CCC4CCOC(C(C)C)C4)C3)c3cnn(C)c3n2)cc1NS(C)(=O)=O	-11.18541	-9.16684	C(C)C		0	558.71	1	3.32	5d	COc1ncc(-c2cc(OC[C@@H]3CCCN(CCC4CCOCC4)C3)c3cnn(C)c3n2)cc1NS(C)(=O)=O	Inhibition						Not Active						False	CHEMBL4232719	Inhibition of CYP2C8 in human liver microsomes at 5 uM using amodiaquine as substrate after 20 mins in presence of NADPH by LC-MS/MS analysis	A	BAO_0000251	microsome format	Homo sapiens	CHEMBL3559723	Liver	None	microsomes	CHEMBL3721	Cytochrome P450 2C8	Homo sapiens	SINGLE PROTEIN	CHEMBL4229407	1	Scientific Literature	Bioorg Med Chem	2018	None	2.0185699999999986
219	CC(C)Oc1cc2c(OC[C@@H]3CCC(=O)N3)nccc2cc1C(N)=O	COc1c(C(N)=O)c(OC(C)C)cc2c(OC[C@@H]3CCC(=O)N3)nccc12	-7.2003	-9.21758	OC		0	343.38	0	1.78	20	CC(C)Oc1cc2c(OC[C@@H]3CCC(=O)N3)nccc2cc1C(N)=O	Inhibition	'<'	10.0	%				UO_0000187					False	CHEMBL4015956	Inhibition of CYP2C8 in human liver microsomes at 3 uM	A	BAO_0000019	assay format	Homo sapiens	None	None	None	None	CHEMBL3721	Cytochrome P450 2C8	Homo sapiens	SINGLE PROTEIN	CHEMBL4014327	1	Scientific Literature	J Med Chem	2017	None	2.0172799999999995
220	COc1cccc(NC[C@H](F)Cn2c3ccc(Br)cc3c3cc(Br)ccc32)n1	COc1cccc(NC[C@H](F)Cn2c3ccc(Br)cc3c3cc(Br)cc(I)c32)n1	-8.96831	-6.9535800000000005	I		0	507.2	2	6.17	(-)-(S)-15, (-)-P7C3-S243	COc1cccc(NC[C@H](F)Cn2c3ccc(Br)cc3c3cc(Br)ccc32)n1	Inhibition						Active						False	CHEMBL3266308	Inhibition of CYP2C8 (unknown origin)	A	BAO_0000357	single protein format	Homo sapiens	None	None	None	None	CHEMBL3721	Cytochrome P450 2C8	Homo sapiens	SINGLE PROTEIN	CHEMBL3259666	1	Scientific Literature	J. Med. Chem.	2014	None	2.01473
221	CCNc1cc(S(C)(=O)=O)ccc1C(=O)N1CCOc2ccc(-c3ccc4nc[nH]c4c3)cc2C1	CCNc1cc(S(C)(=O)=O)ccc1C(=O)N1CCOc2ccc(-c3ccc4nc[nH]c4c3)c(I)c2C1	-9.98649	-7.97221	I		0	490.59	0	4.10	21	CCNc1cc(S(C)(=O)=O)ccc1C(=O)N1CCOc2ccc(-c3ccc4nc[nH]c4c3)cc2C1	Inhibition						Not Determined						False	CHEMBL2342499	Inhibition of CYP2C8 (unknown origin)	A	BAO_0000357	single protein format	Homo sapiens	None	None	None	None	CHEMBL3721	Cytochrome P450 2C8	Homo sapiens	SINGLE PROTEIN	CHEMBL2331117	1	Scientific Literature	J. Med. Chem.	2013	None	2.0142800000000003
222	Cc1n[nH]c2cc(OCCNC[C@H](O)c3cccc(NS(=O)(=O)C4CCC4)c3)ccc12	Cc1n[nH]c2cc(OCCNC[C@H](O)c3ccc(S)c(NS(=O)(=O)C4CCC4)c3)ccc12	-7.504110000000002	-9.51675	S		0	444.56	0	2.87	15	Cc1n[nH]c2cc(OCCNC[C@H](O)c3cccc(NS(=O)(=O)C4CCC4)c3)ccc12	Inhibition	'<'	34.0	%				UO_0000187					False	CHEMBL4051055	Inhibition of CYP2C8 (unknown origin) at 10 uM relative to control	A	BAO_0000357	single protein format	Homo sapiens	None	None	None	None	CHEMBL3721	Cytochrome P450 2C8	Homo sapiens	SINGLE PROTEIN	CHEMBL4049422	1	Scientific Literature	J Med Chem	2017	None	2.0126399999999984
223	Cc1ccc(-c2c(-c3nn(C)c4ncnc(N5CC[C@H](N6CCCCC6)C5)c34)cnn2C)cc1	Cc1ccc(-c2c(-c3nn(C)c4ncnc(N5CC[C@H](N6CCC(N)CC6)C5)c34)cnn2C)cc1	-8.12851	-10.13504	N		0	456.6	0	3.80	CYP3cide, PF-04981517	Cc1ccc(-c2c(-c3nn(C)c4ncnc(N5CC[C@H](N6CCCCC6)C5)c34)cnn2C)cc1	Inhibition	'='	13.0	%				UO_0000187					False	CHEMBL3532657	Time dependent inhibition of human CYP2C8 paclitaxel 6alpha-hydroxylase activity assessed as decrease in enzyme activity at 100 uM preincubated for 30 mins by IC25-shift assay	A	BAO_0000357	single protein format	Homo sapiens	None	None	None	None	CHEMBL3721	Cytochrome P450 2C8	Homo sapiens	SINGLE PROTEIN	CHEMBL3526089	1	Scientific Literature	Drug Metab. Dispos.	2012	None	2.0065299999999997
224	CCCc1cc(S(C)(=O)=O)ccc1C(=O)N1CCOc2ccc(-c3ccc4nc[nH]c4c3)cc2C1	CCCc1cc(S(C)(=O)=O)ccc1C(=O)N1CCOc2ccc(-c3ccc4nc(F)[nH]c4c3)cc2C1	-10.02775	-8.0226	F		0	489.6	0	4.62	20	CCCc1cc(S(C)(=O)=O)ccc1C(=O)N1CCOc2ccc(-c3ccc4nc[nH]c4c3)cc2C1	Inhibition						Not Determined						False	CHEMBL2342499	Inhibition of CYP2C8 (unknown origin)	A	BAO_0000357	single protein format	Homo sapiens	None	None	None	None	CHEMBL3721	Cytochrome P450 2C8	Homo sapiens	SINGLE PROTEIN	CHEMBL2331117	1	Scientific Literature	J. Med. Chem.	2013	None	2.0051499999999987
225	CN(C)[C@]1(c2ccccc2)CC[C@]2(CC1)OCCc1c3cc(F)ccc3[nH]c12.O=C(O)CC(O)(CC(=O)O)C(=O)O	CC(=O)c1ccc([C@]2(N(C)C)CC[C@@]3(CC2)OCCc2c4cc(F)ccc4[nH]c23)cc1	-6.64202	-8.64439	C(=O)C		0	570.61	1	5.11	3a, cebranopadol	CN(C)[C@]1(c2ccccc2)CC[C@]2(CC1)OCCc1c3cc(F)ccc3[nH]c12.O=C(O)CC(O)(CC(=O)O)C(=O)O	Inhibition						Not Active						False	CHEMBL3366633	Inhibition of human CYP2C8 up to 250 nM	A	BAO_0000357	single protein format	Homo sapiens	None	None	None	None	CHEMBL3721	Cytochrome P450 2C8	Homo sapiens	SINGLE PROTEIN	CHEMBL3352090	1	Scientific Literature	ACS Med. Chem. Lett.	2014	None	2.00237
226	Cc1ccc(-c2c(-c3nn(C)c4ncnc(N5CC[C@H](N6CCCCC6)C5)c34)cnn2C)cc1	COCC1CCCN([C@H]2CCN(c3ncnc4c3c(-c3cnn(C)c3-c3ccc(C)cc3)nn4C)C2)C1	-8.137080000000001	-10.13504	COC		0	456.6	0	3.80	CYP3cide, PF-04981517	Cc1ccc(-c2c(-c3nn(C)c4ncnc(N5CC[C@H](N6CCCCC6)C5)c34)cnn2C)cc1	Inhibition	'='	13.0	%				UO_0000187					False	CHEMBL3532657	Time dependent inhibition of human CYP2C8 paclitaxel 6alpha-hydroxylase activity assessed as decrease in enzyme activity at 100 uM preincubated for 30 mins by IC25-shift assay	A	BAO_0000357	single protein format	Homo sapiens	None	None	None	None	CHEMBL3721	Cytochrome P450 2C8	Homo sapiens	SINGLE PROTEIN	CHEMBL3526089	1	Scientific Literature	Drug Metab. Dispos.	2012	None	1.997959999999999
227	Cc1cc(C(=O)N2CCOc3ccc(-c4ccc5nc[nH]c5c4)cc3C2)ccc1S(C)(=O)=O	Cc1cc(C(=O)N2Cc3cc(-c4ccc5nc[nH]c5c4)ccc3OCC2C)ccc1S(C)(=O)=O	-6.77273	-8.7675	C		0	461.54	0	3.98	24	Cc1cc(C(=O)N2CCOc3ccc(-c4ccc5nc[nH]c5c4)cc3C2)ccc1S(C)(=O)=O	Inhibition						Not Determined						False	CHEMBL2342499	Inhibition of CYP2C8 (unknown origin)	A	BAO_0000357	single protein format	Homo sapiens	None	None	None	None	CHEMBL3721	Cytochrome P450 2C8	Homo sapiens	SINGLE PROTEIN	CHEMBL2331117	1	Scientific Literature	J. Med. Chem.	2013	None	1.99477
228	CCNc1cc(S(C)(=O)=O)ccc1C(=O)N1CCOc2ccc(-c3ccc4nc[nH]c4c3)cc2C1	CCNc1cc(S(C)(=O)=O)ccc1C(=O)N1CCOc2ccc(-c3ccc4nc(C)[nH]c4c3)cc2C1	-9.96653	-7.97221	C		0	490.59	0	4.10	21	CCNc1cc(S(C)(=O)=O)ccc1C(=O)N1CCOc2ccc(-c3ccc4nc[nH]c4c3)cc2C1	Inhibition						Not Determined						False	CHEMBL2342499	Inhibition of CYP2C8 (unknown origin)	A	BAO_0000357	single protein format	Homo sapiens	None	None	None	None	CHEMBL3721	Cytochrome P450 2C8	Homo sapiens	SINGLE PROTEIN	CHEMBL2331117	1	Scientific Literature	J. Med. Chem.	2013	None	1.994320000000001
229	CC[C@H]1[C@@H](COc2nccc3cc(C(N)=O)c(OC)cc23)NC(=O)[C@H]1F	CC[C@H]1[C@@H](COc2nccc3cc(C(N)=O)c(OC)c(OC)c23)NC(=O)[C@H]1F	-6.7763100000000005	-8.76476	OC	PF-06650833	2	361.37	0	1.58	40; PF-06650833	CC[C@H]1[C@@H](COc2nccc3cc(C(N)=O)c(OC)cc23)NC(=O)[C@H]1F	Inhibition	'<'	5.0	%				UO_0000187					False	CHEMBL4015956	Inhibition of CYP2C8 in human liver microsomes at 3 uM	A	BAO_0000019	assay format	Homo sapiens	None	None	None	None	CHEMBL3721	Cytochrome P450 2C8	Homo sapiens	SINGLE PROTEIN	CHEMBL4014327	1	Scientific Literature	J Med Chem	2017	None	1.9884500000000003
230	CN(C)[C@]1(c2ccccc2)CC[C@]2(CC1)OCCc1c3cc(F)ccc3[nH]c12.O=C(O)CC(O)(CC(=O)O)C(=O)O	COc1cc(F)cc2c3c([nH]c12)[C@]1(CC[C@@](c2ccccc2)(N(C)C)CC1)OCC3	-6.65665	-8.64439	OC		0	570.61	1	5.11	3a, cebranopadol	CN(C)[C@]1(c2ccccc2)CC[C@]2(CC1)OCCc1c3cc(F)ccc3[nH]c12.O=C(O)CC(O)(CC(=O)O)C(=O)O	Inhibition						Not Active						False	CHEMBL3366633	Inhibition of human CYP2C8 up to 250 nM	A	BAO_0000357	single protein format	Homo sapiens	None	None	None	None	CHEMBL3721	Cytochrome P450 2C8	Homo sapiens	SINGLE PROTEIN	CHEMBL3352090	1	Scientific Literature	ACS Med. Chem. Lett.	2014	None	1.9877399999999996
231	CN(C)[C@]1(c2ccccc2)CC[C@]2(CC1)OCCc1c3cc(F)ccc3[nH]c12.O=C(O)CC(O)(CC(=O)O)C(=O)O	CC(C)C1C[C@]2(CC[C@]1(c1ccccc1)N(C)C)OCCc1c2[nH]c2ccc(F)cc12	-6.65848	-8.64439	C(C)C		0	570.61	1	5.11	3a, cebranopadol	CN(C)[C@]1(c2ccccc2)CC[C@]2(CC1)OCCc1c3cc(F)ccc3[nH]c12.O=C(O)CC(O)(CC(=O)O)C(=O)O	Inhibition						Not Active						False	CHEMBL3366633	Inhibition of human CYP2C8 up to 250 nM	A	BAO_0000357	single protein format	Homo sapiens	None	None	None	None	CHEMBL3721	Cytochrome P450 2C8	Homo sapiens	SINGLE PROTEIN	CHEMBL3352090	1	Scientific Literature	ACS Med. Chem. Lett.	2014	None	1.9859099999999996
232	Cc1ccc(-c2c(-c3nn(C)c4ncnc(N5CC[C@H](N6CCCCC6)C5)c34)cnn2C)cc1	Cc1ccc(-c2c(-c3nn(C)c4ncnc(N5CC[C@H](N6CCC(F)CC6)C5)c34)cnn2C)cc1	-8.14958	-10.13504	F		0	456.6	0	3.80	CYP3cide, PF-04981517	Cc1ccc(-c2c(-c3nn(C)c4ncnc(N5CC[C@H](N6CCCCC6)C5)c34)cnn2C)cc1	Inhibition	'='	13.0	%				UO_0000187					False	CHEMBL3532657	Time dependent inhibition of human CYP2C8 paclitaxel 6alpha-hydroxylase activity assessed as decrease in enzyme activity at 100 uM preincubated for 30 mins by IC25-shift assay	A	BAO_0000357	single protein format	Homo sapiens	None	None	None	None	CHEMBL3721	Cytochrome P450 2C8	Homo sapiens	SINGLE PROTEIN	CHEMBL3526089	1	Scientific Literature	Drug Metab. Dispos.	2012	None	1.9854599999999998
233	Cc1ccc(-c2c(-c3nn(C)c4ncnc(N5CC[C@H](N6CCCCC6)C5)c34)cnn2C)cc1	Cc1ccc(-c2c(-c3nn(C)c4ncnc(N5CC[C@H](N6CCCCC6O)C5)c34)cnn2C)cc1	-8.15076	-10.13504	O		0	456.6	0	3.80	CYP3cide, PF-04981517	Cc1ccc(-c2c(-c3nn(C)c4ncnc(N5CC[C@H](N6CCCCC6)C5)c34)cnn2C)cc1	Inhibition	'='	13.0	%				UO_0000187					False	CHEMBL3532657	Time dependent inhibition of human CYP2C8 paclitaxel 6alpha-hydroxylase activity assessed as decrease in enzyme activity at 100 uM preincubated for 30 mins by IC25-shift assay	A	BAO_0000357	single protein format	Homo sapiens	None	None	None	None	CHEMBL3721	Cytochrome P450 2C8	Homo sapiens	SINGLE PROTEIN	CHEMBL3526089	1	Scientific Literature	Drug Metab. Dispos.	2012	None	1.98428
234	CS(=O)(=O)O.Cc1ccc(NC(=O)c2ccc(CN3CCN(C)CC3)cc2)cc1Nc1nccc(-c2cccnc2)n1	CCc1cc(-c2cccnc2)nc(Nc2cc(NC(=O)c3ccc(CN4CCN(C)CC4)cc3)ccc2C)n1	-12.01145	-10.02872	CC	IMATINIB MESYLATE	4	589.72	0	4.59	Imatinib, Glivec, Gleevec	CS(=O)(=O)O.Cc1ccc(NC(=O)c2ccc(CN3CCN(C)CC3)cc2)cc1Nc1nccc(-c2cccnc2)n1	Inhibition	'='	45.0	%				UO_0000187					False	CHEMBL3536386	Activity of CYP2C8 in human liver microsomes assessed as inhibition of montelukast-mediated N-desmethylimatinib formation at 0.1 uM after 5 mins by LC/MS analysis	A	BAO_0000019	assay format	Homo sapiens	CHEMBL3559723	Liver	None	None	CHEMBL3721	Cytochrome P450 2C8	Homo sapiens	SINGLE PROTEIN	CHEMBL3525950	1	Scientific Literature	Drug Metab. Dispos.	2013	None	1.98273
235	CN(CCOc1ccc(CC2SC(=O)NC2=O)cc1)c1ccccn1	CN(CCOc1ccc(CC2SC(=O)NC2=O)cc1)c1cccc(C(=O)O)n1	-9.98021	-7.99803	C(=O)O	ROSIGLITAZONE	4	357.44	0	2.49	Rosiglitazone	CN(CCOc1ccc(CC2SC(=O)NC2=O)cc1)c1ccccn1	Inhibition	'<'	10.0	%				UO_0000187					False	CHEMBL3534894	Time dependent inhibition of CYP2C8 (unknown origin) at 10 uM by LC/MS system	A	BAO_0000357	single protein format	Homo sapiens	None	None	None	None	CHEMBL3721	Cytochrome P450 2C8	Homo sapiens	SINGLE PROTEIN	CHEMBL3526118	1	Scientific Literature	Drug Metab. Dispos.	2011	None	1.9821799999999996
236	c1ccc2c(c1)CN[C@@H](CN(CCCCNCC1CCCCC1)[C@H]1CCCc3cccnc31)C2	CC(C)c1ccc2c(c1)CN[C@@H](CN(CCCCNCC1CCCCC1)[C@H]1CCCc3cccnc31)C2	-11.41953	-9.43796	C(C)C		0	460.71	1	5.43	11a	c1ccc2c(c1)CN[C@@H](CN(CCCCNCC1CCCCC1)[C@H]1CCCc3cccnc31)C2	Inhibition						Not Active						False	CHEMBL4059174	Inhibition of CYP2C8 (unknown origin)	A	BAO_0000357	single protein format	Homo sapiens	None	None	None	None	CHEMBL3721	Cytochrome P450 2C8	Homo sapiens	SINGLE PROTEIN	CHEMBL4052827	1	Scientific Literature	J Med Chem	2018	None	1.9815699999999996
237	COc1nccc2ccc(C(=O)N3CCC4(CC3)Cc3cn(C(C)(C)C)nc3C(=O)N4)cc12	COc1nccc2c(I)cc(C(=O)N3CCC4(CC3)Cc3cn(C(C)(C)C)nc3C(=O)N4)cc12	-6.654489999999999	-8.633	I		0	447.54	0	3.16	22	COc1nccc2ccc(C(=O)N3CCC4(CC3)Cc3cn(C(C)(C)C)nc3C(=O)N4)cc12	Inhibition						Not Active						False	CHEMBL2422741	Inhibition of human CYP2C8 at 10 uM	B	BAO_0000357	single protein format	Homo sapiens	None	None	None	None	CHEMBL3721	Cytochrome P450 2C8	Homo sapiens	SINGLE PROTEIN	CHEMBL2417512	1	Scientific Literature	J. Med. Chem.	2013	None	1.97851
238	CC(C)S(=O)(=O)NC[C@H]1CC[C@H](NC(=O)Cn2ccc3cc(Cl)ccc32)CC1	CC(C)S(=O)(=O)NC[C@H]1CC[C@H](NC(=O)Cn2ccc3c(Br)c(Cl)ccc32)CC1	-10.17418	-8.20405	Br		0	425.98	0	3.30	12c	CC(C)S(=O)(=O)NC[C@H]1CC[C@H](NC(=O)Cn2ccc3cc(Cl)ccc32)CC1	Inhibition						Not Active						False	CHEMBL2014183	Inhibition of CYP2C8	A	BAO_0000357	single protein format	None	None	None	None	None	CHEMBL3721	Cytochrome P450 2C8	Homo sapiens	SINGLE PROTEIN	CHEMBL2010694	1	Scientific Literature	Bioorg. Med. Chem. Lett.	2012	None	1.9701299999999993
239	CS(=O)(=O)O.Cc1ccc(NC(=O)c2ccc(CN3CCN(C)CC3)cc2)cc1Nc1nccc(-c2cccnc2)n1	CC(=O)c1c(NC(=O)c2ccc(CN3CCN(C)CC3)cc2)ccc(C)c1Nc1nccc(-c2cccnc2)n1	-8.06219	-10.02872	C(=O)C	IMATINIB MESYLATE	4	589.72	0	4.59	Imatinib, Glivec, Gleevec	CS(=O)(=O)O.Cc1ccc(NC(=O)c2ccc(CN3CCN(C)CC3)cc2)cc1Nc1nccc(-c2cccnc2)n1	Inhibition	'='	45.0	%				UO_0000187					False	CHEMBL3536386	Activity of CYP2C8 in human liver microsomes assessed as inhibition of montelukast-mediated N-desmethylimatinib formation at 0.1 uM after 5 mins by LC/MS analysis	A	BAO_0000019	assay format	Homo sapiens	CHEMBL3559723	Liver	None	None	CHEMBL3721	Cytochrome P450 2C8	Homo sapiens	SINGLE PROTEIN	CHEMBL3525950	1	Scientific Literature	Drug Metab. Dispos.	2013	None	1.9665300000000006
240	COc1nccc2ccc(C(=O)N3CCC4(CC3)Cc3cn(C(C)(C)C)nc3C(=O)N4)cc12	COc1nccc2cc(CO)c(C(=O)N3CCC4(CC3)Cc3cn(C(C)(C)C)nc3C(=O)N4)cc12	-6.66657	-8.633	CO		0	447.54	0	3.16	22	COc1nccc2ccc(C(=O)N3CCC4(CC3)Cc3cn(C(C)(C)C)nc3C(=O)N4)cc12	Inhibition						Not Active						False	CHEMBL2422741	Inhibition of human CYP2C8 at 10 uM	B	BAO_0000357	single protein format	Homo sapiens	None	None	None	None	CHEMBL3721	Cytochrome P450 2C8	Homo sapiens	SINGLE PROTEIN	CHEMBL2417512	1	Scientific Literature	J. Med. Chem.	2013	None	1.966429999999999
241	Cc1ccc(-c2c(-c3nn(C)c4ncnc(N5CC[C@H](N6CCCCC6)C5)c34)cnn2C)cc1	Cc1ccc(-c2c(-c3nn(C)c4ncnc(N5CC[C@H](N6CCCCC6Cl)C5)c34)cnn2C)cc1	-8.16954	-10.13504	Cl		0	456.6	0	3.80	CYP3cide, PF-04981517	Cc1ccc(-c2c(-c3nn(C)c4ncnc(N5CC[C@H](N6CCCCC6)C5)c34)cnn2C)cc1	Inhibition	'='	13.0	%				UO_0000187					False	CHEMBL3532657	Time dependent inhibition of human CYP2C8 paclitaxel 6alpha-hydroxylase activity assessed as decrease in enzyme activity at 100 uM preincubated for 30 mins by IC25-shift assay	A	BAO_0000357	single protein format	Homo sapiens	None	None	None	None	CHEMBL3721	Cytochrome P450 2C8	Homo sapiens	SINGLE PROTEIN	CHEMBL3526089	1	Scientific Literature	Drug Metab. Dispos.	2012	None	1.9655000000000005
242	COc1nccc2ccc(C(=O)N3CCC4(CC3)Cc3cn(C(C)(C)C)nc3C(=O)N4)cc12	COc1nccc2ccc(C(=O)N3CCC4(Cc5cn(C(C)(C)C)nc5C(=O)N4)C(C(=O)O)C3)cc12	-6.66788	-8.633	C(=O)O		0	447.54	0	3.16	22	COc1nccc2ccc(C(=O)N3CCC4(CC3)Cc3cn(C(C)(C)C)nc3C(=O)N4)cc12	Inhibition						Not Active						False	CHEMBL2422741	Inhibition of human CYP2C8 at 10 uM	B	BAO_0000357	single protein format	Homo sapiens	None	None	None	None	CHEMBL3721	Cytochrome P450 2C8	Homo sapiens	SINGLE PROTEIN	CHEMBL2417512	1	Scientific Literature	J. Med. Chem.	2013	None	1.9651199999999989
243	c1ccc2c(c1)CN[C@@H](CN(CCCCNCC1CCCCC1)[C@H]1CCCc3cccnc31)C2	CCC1CC[C@H](N(CCCCNCC2CCCCC2)C[C@H]2Cc3ccccc3CN2)c2ncccc21	-11.39862	-9.43796	CC		0	460.71	1	5.43	11a	c1ccc2c(c1)CN[C@@H](CN(CCCCNCC1CCCCC1)[C@H]1CCCc3cccnc31)C2	Inhibition						Not Active						False	CHEMBL4059174	Inhibition of CYP2C8 (unknown origin)	A	BAO_0000357	single protein format	Homo sapiens	None	None	None	None	CHEMBL3721	Cytochrome P450 2C8	Homo sapiens	SINGLE PROTEIN	CHEMBL4052827	1	Scientific Literature	J Med Chem	2018	None	1.960659999999999
244	CC[C@H]1[C@@H](COc2nccc3cc(C(N)=O)c(OC)cc23)NC(=O)[C@H]1F	CC[C@H]1[C@@H](COc2nccc3c(Br)c(C(N)=O)c(OC)cc23)NC(=O)[C@H]1F	-6.80527	-8.76476	Br	PF-06650833	2	361.37	0	1.58	40; PF-06650833	CC[C@H]1[C@@H](COc2nccc3cc(C(N)=O)c(OC)cc23)NC(=O)[C@H]1F	Inhibition	'<'	5.0	%				UO_0000187					False	CHEMBL4015956	Inhibition of CYP2C8 in human liver microsomes at 3 uM	A	BAO_0000019	assay format	Homo sapiens	None	None	None	None	CHEMBL3721	Cytochrome P450 2C8	Homo sapiens	SINGLE PROTEIN	CHEMBL4014327	1	Scientific Literature	J Med Chem	2017	None	1.9594900000000006
245	NS(=O)(=O)NCCNc1nonc1/C(=N/O)Nc1ccc(F)c(Br)c1	NS(=O)(=O)NCCNc1nonc1/C(=N/O)Nc1cc(Br)c(F)cc1S	-8.40376	-10.36176	S	EPACADOSTAT	3	438.24	0	0.42	4f; INCB24360	NS(=O)(=O)NCCNc1nonc1/C(=N/O)Nc1ccc(F)c(Br)c1	Inhibition						Not Active						False	CHEMBL4000001	Inhibition of recombinant human CYP2C8 assessed as decrease in conversion of dibenzylfluoresein to fluorescein by fluorimetric method	A	BAO_0000357	single protein format	Homo sapiens	None	None	None	None	CHEMBL3721	Cytochrome P450 2C8	Homo sapiens	SINGLE PROTEIN	CHEMBL3997850	1	Scientific Literature	ACS Med Chem Lett	2017	None	1.9580000000000002
246	COc1nccc2ccc(C(=O)N3CCC4(CC3)Cc3cn(C(C)(C)C)nc3C(=O)N4)cc12	COc1ncc(I)c2ccc(C(=O)N3CCC4(CC3)Cc3cn(C(C)(C)C)nc3C(=O)N4)cc12	-6.6765	-8.633	I		0	447.54	0	3.16	22	COc1nccc2ccc(C(=O)N3CCC4(CC3)Cc3cn(C(C)(C)C)nc3C(=O)N4)cc12	Inhibition						Not Active						False	CHEMBL2422741	Inhibition of human CYP2C8 at 10 uM	B	BAO_0000357	single protein format	Homo sapiens	None	None	None	None	CHEMBL3721	Cytochrome P450 2C8	Homo sapiens	SINGLE PROTEIN	CHEMBL2417512	1	Scientific Literature	J. Med. Chem.	2013	None	1.9564999999999992
247	CC/C(=C(\c1ccccc1)c1ccc(OCCN(C)C)cc1)c1ccccc1	CC/C(=C(/c1ccc(OCCN(C)C)cc1)c1cccc(C(=O)O)c1)c1ccccc1	-10.05317	-8.097439999999999	C(=O)O	TAMOXIFEN	4	371.52	1	6.00	Tamoxifen	CC/C(=C(\c1ccccc1)c1ccc(OCCN(C)C)cc1)c1ccccc1	Inhibition	'<'	10.0	%				UO_0000187					False	CHEMBL3534894	Time dependent inhibition of CYP2C8 (unknown origin) at 10 uM by LC/MS system	A	BAO_0000357	single protein format	Homo sapiens	None	None	None	None	CHEMBL3721	Cytochrome P450 2C8	Homo sapiens	SINGLE PROTEIN	CHEMBL3526118	1	Scientific Literature	Drug Metab. Dispos.	2011	None	1.9557300000000009
248	Cc1ccc(-c2c(-c3nn(C)c4ncnc(N5CC[C@H](N6CCCCC6)C5)c34)cnn2C)cc1	Cc1ccc(-c2c(-c3nn(C)c4ncnc(N5CC(C(C)C)[C@H](N6CCCCC6)C5)c34)cnn2C)cc1	-8.1814	-10.13504	C(C)C		0	456.6	0	3.80	CYP3cide, PF-04981517	Cc1ccc(-c2c(-c3nn(C)c4ncnc(N5CC[C@H](N6CCCCC6)C5)c34)cnn2C)cc1	Inhibition	'='	13.0	%				UO_0000187					False	CHEMBL3532657	Time dependent inhibition of human CYP2C8 paclitaxel 6alpha-hydroxylase activity assessed as decrease in enzyme activity at 100 uM preincubated for 30 mins by IC25-shift assay	A	BAO_0000357	single protein format	Homo sapiens	None	None	None	None	CHEMBL3721	Cytochrome P450 2C8	Homo sapiens	SINGLE PROTEIN	CHEMBL3526089	1	Scientific Literature	Drug Metab. Dispos.	2012	None	1.95364
249	Cc1n[nH]c2cc(OCCNC[C@H](O)c3cccc(NS(=O)(=O)C4CCC4)c3)ccc12	Cc1n[nH]c2cc(OCCNC[C@H](O)c3ccc(N)c(NS(=O)(=O)C4CCC4)c3)ccc12	-7.563389999999999	-9.51675	N		0	444.56	0	2.87	15	Cc1n[nH]c2cc(OCCNC[C@H](O)c3cccc(NS(=O)(=O)C4CCC4)c3)ccc12	Inhibition	'<'	34.0	%				UO_0000187					False	CHEMBL4051055	Inhibition of CYP2C8 (unknown origin) at 10 uM relative to control	A	BAO_0000357	single protein format	Homo sapiens	None	None	None	None	CHEMBL3721	Cytochrome P450 2C8	Homo sapiens	SINGLE PROTEIN	CHEMBL4049422	1	Scientific Literature	J Med Chem	2017	None	1.9533600000000009
250	c1ccc2c(c1)CN[C@@H](CN(CCCCNCC1CCCCC1)[C@H]1CCCc3cccnc31)C2	Oc1ccc2c(c1)C[C@H](CN(CCCCNCC1CCCCC1)[C@H]1CCCc3cccnc31)NC2	-11.38755	-9.43796	O		0	460.71	1	5.43	11a	c1ccc2c(c1)CN[C@@H](CN(CCCCNCC1CCCCC1)[C@H]1CCCc3cccnc31)C2	Inhibition						Not Active						False	CHEMBL4059174	Inhibition of CYP2C8 (unknown origin)	A	BAO_0000357	single protein format	Homo sapiens	None	None	None	None	CHEMBL3721	Cytochrome P450 2C8	Homo sapiens	SINGLE PROTEIN	CHEMBL4052827	1	Scientific Literature	J Med Chem	2018	None	1.9495899999999988
251	CC(C)Oc1cc2c(OC[C@@H]3CCC(=O)N3)nccc2cc1C(N)=O	CC(C)Oc1c(C(N)=O)cc2ccnc(OC[C@@H]3CCC(=O)N3)c2c1S	-7.27014	-9.21758	S		0	343.38	0	1.78	20	CC(C)Oc1cc2c(OC[C@@H]3CCC(=O)N3)nccc2cc1C(N)=O	Inhibition	'<'	10.0	%				UO_0000187					False	CHEMBL4015956	Inhibition of CYP2C8 in human liver microsomes at 3 uM	A	BAO_0000019	assay format	Homo sapiens	None	None	None	None	CHEMBL3721	Cytochrome P450 2C8	Homo sapiens	SINGLE PROTEIN	CHEMBL4014327	1	Scientific Literature	J Med Chem	2017	None	1.9474400000000003
252	c1ccc2c(c1)CN[C@@H](CN(CCCCNCC1CCCCC1)[C@H]1CCCc3cccnc31)C2	CC(=O)c1ccc2c(c1)CN[C@@H](CN(CCCCNCC1CCCCC1)[C@H]1CCCc3cccnc31)C2	-11.3804	-9.43796	C(=O)C		0	460.71	1	5.43	11a	c1ccc2c(c1)CN[C@@H](CN(CCCCNCC1CCCCC1)[C@H]1CCCc3cccnc31)C2	Inhibition						Not Active						False	CHEMBL4059174	Inhibition of CYP2C8 (unknown origin)	A	BAO_0000357	single protein format	Homo sapiens	None	None	None	None	CHEMBL3721	Cytochrome P450 2C8	Homo sapiens	SINGLE PROTEIN	CHEMBL4052827	1	Scientific Literature	J Med Chem	2018	None	1.9424399999999995
253	COc1nccc2ccc(C(=O)N3CCC4(CC3)Cc3cn(C(C)(C)C)nc3C(=O)N4)cc12	COCc1cc2ccc(C(=O)N3CCC4(CC3)Cc3cn(C(C)(C)C)nc3C(=O)N4)cc2c(OC)n1	-6.690930000000002	-8.633	COC		0	447.54	0	3.16	22	COc1nccc2ccc(C(=O)N3CCC4(CC3)Cc3cn(C(C)(C)C)nc3C(=O)N4)cc12	Inhibition						Not Active						False	CHEMBL2422741	Inhibition of human CYP2C8 at 10 uM	B	BAO_0000357	single protein format	Homo sapiens	None	None	None	None	CHEMBL3721	Cytochrome P450 2C8	Homo sapiens	SINGLE PROTEIN	CHEMBL2417512	1	Scientific Literature	J. Med. Chem.	2013	None	1.9420699999999975
254	CS(=O)(=O)O.Cc1ccc(NC(=O)c2ccc(CN3CCN(C)CC3)cc2)cc1Nc1nccc(-c2cccnc2)n1	Cc1ccc(NC(=O)c2ccc(CN3CCN(C)CC3)cc2)cc1Nc1nc(-c2cccnc2)cc(C(C)C)n1	-11.97047	-10.02872	C(C)C	IMATINIB MESYLATE	4	589.72	0	4.59	Imatinib, Glivec, Gleevec	CS(=O)(=O)O.Cc1ccc(NC(=O)c2ccc(CN3CCN(C)CC3)cc2)cc1Nc1nccc(-c2cccnc2)n1	Inhibition	'='	45.0	%				UO_0000187					False	CHEMBL3536386	Activity of CYP2C8 in human liver microsomes assessed as inhibition of montelukast-mediated N-desmethylimatinib formation at 0.1 uM after 5 mins by LC/MS analysis	A	BAO_0000019	assay format	Homo sapiens	CHEMBL3559723	Liver	None	None	CHEMBL3721	Cytochrome P450 2C8	Homo sapiens	SINGLE PROTEIN	CHEMBL3525950	1	Scientific Literature	Drug Metab. Dispos.	2013	None	1.9417500000000008
255	Cc1ccc(-c2c(-c3nn(C)c4ncnc(N5CC[C@H](N6CCCCC6)C5)c34)cnn2C)cc1	Cc1ccc(-c2c(-c3nn(C)c4ncnc(N5CC(I)[C@H](N6CCCCC6)C5)c34)cnn2C)cc1	-8.19625	-10.13504	I		0	456.6	0	3.80	CYP3cide, PF-04981517	Cc1ccc(-c2c(-c3nn(C)c4ncnc(N5CC[C@H](N6CCCCC6)C5)c34)cnn2C)cc1	Inhibition	'='	13.0	%				UO_0000187					False	CHEMBL3532657	Time dependent inhibition of human CYP2C8 paclitaxel 6alpha-hydroxylase activity assessed as decrease in enzyme activity at 100 uM preincubated for 30 mins by IC25-shift assay	A	BAO_0000357	single protein format	Homo sapiens	None	None	None	None	CHEMBL3721	Cytochrome P450 2C8	Homo sapiens	SINGLE PROTEIN	CHEMBL3526089	1	Scientific Literature	Drug Metab. Dispos.	2012	None	1.938790000000001
256	Nc1c2c(nc3ccccc13)CCCC2	Nc1c2c(nc3c(C(=O)O)cccc13)CCCC2	-9.23204	-7.29587	C(=O)O	TACRINE	4	198.27	0	2.70	TC	Nc1c2c(nc3ccccc13)CCCC2	Inhibition	'<'	10.0	%				UO_0000187					False	CHEMBL3534890	Time dependent inhibition of CYP2C8 (unknown origin) at 100 uM by LC/MS system	A	BAO_0000357	single protein format	Homo sapiens	None	None	None	None	CHEMBL3721	Cytochrome P450 2C8	Homo sapiens	SINGLE PROTEIN	CHEMBL3526118	1	Scientific Literature	Drug Metab. Dispos.	2011	None	1.9361699999999997
257	COc1nccc2ccc(C(=O)N3CCC4(CC3)Cc3cn(C(C)(C)C)nc3C(=O)N4)cc12	COc1nccc2ccc(C(=O)N3CCC4(CC3)Cc3c(nn(C(C)(C)C)c3I)C(=O)N4)cc12	-6.69968	-8.633	I		0	447.54	0	3.16	22	COc1nccc2ccc(C(=O)N3CCC4(CC3)Cc3cn(C(C)(C)C)nc3C(=O)N4)cc12	Inhibition						Not Active						False	CHEMBL2422741	Inhibition of human CYP2C8 at 10 uM	B	BAO_0000357	single protein format	Homo sapiens	None	None	None	None	CHEMBL3721	Cytochrome P450 2C8	Homo sapiens	SINGLE PROTEIN	CHEMBL2417512	1	Scientific Literature	J. Med. Chem.	2013	None	1.9333199999999993
258	Cc1cc(C(=O)N2CCOc3ccc(-c4ccc5nc[nH]c5c4)cc3C2)ccc1S(C)(=O)=O	COc1cc(-c2ccc3c(c2)CN(C(=O)c2ccc(S(C)(=O)=O)c(C)c2)CCO3)cc2[nH]cnc12	-6.83562	-8.7675	OC		0	461.54	0	3.98	24	Cc1cc(C(=O)N2CCOc3ccc(-c4ccc5nc[nH]c5c4)cc3C2)ccc1S(C)(=O)=O	Inhibition						Not Determined						False	CHEMBL2342499	Inhibition of CYP2C8 (unknown origin)	A	BAO_0000357	single protein format	Homo sapiens	None	None	None	None	CHEMBL3721	Cytochrome P450 2C8	Homo sapiens	SINGLE PROTEIN	CHEMBL2331117	1	Scientific Literature	J. Med. Chem.	2013	None	1.9318800000000005
259	c1ccc2c(c1)CN[C@@H](CN(CCCCNC1CCOCC1)[C@H]1CCCc3cccnc31)C2	O=C(O)c1ccnc2c1CCC[C@@H]2N(CCCCNC1CCOCC1)C[C@H]1Cc2ccccc2CN1	-8.10055	-10.03009	C(=O)O		0	448.66	0	4.02	13c	c1ccc2c(c1)CN[C@@H](CN(CCCCNC1CCOCC1)[C@H]1CCCc3cccnc31)C2	Inhibition						Not Active						False	CHEMBL4059174	Inhibition of CYP2C8 (unknown origin)	A	BAO_0000357	single protein format	Homo sapiens	None	None	None	None	CHEMBL3721	Cytochrome P450 2C8	Homo sapiens	SINGLE PROTEIN	CHEMBL4052827	1	Scientific Literature	J Med Chem	2018	None	1.9295399999999994
260	Cc1ccc(-c2c(-c3nn(C)c4ncnc(N5CC[C@H](N6CCCCC6)C5)c34)cnn2C)cc1	Cc1ccc(-c2c(-c3nn(C)c4ncnc(N5CC[C@H](N6CCCCC6F)C5)c34)cnn2C)cc1	-8.20967	-10.13504	F		0	456.6	0	3.80	CYP3cide, PF-04981517	Cc1ccc(-c2c(-c3nn(C)c4ncnc(N5CC[C@H](N6CCCCC6)C5)c34)cnn2C)cc1	Inhibition	'='	13.0	%				UO_0000187					False	CHEMBL3532657	Time dependent inhibition of human CYP2C8 paclitaxel 6alpha-hydroxylase activity assessed as decrease in enzyme activity at 100 uM preincubated for 30 mins by IC25-shift assay	A	BAO_0000357	single protein format	Homo sapiens	None	None	None	None	CHEMBL3721	Cytochrome P450 2C8	Homo sapiens	SINGLE PROTEIN	CHEMBL3526089	1	Scientific Literature	Drug Metab. Dispos.	2012	None	1.925370000000001
261	CN(C)[C@]1(c2ccccc2)CC[C@]2(CC1)OCCc1c3cc(F)ccc3[nH]c12.O=C(O)CC(O)(CC(=O)O)C(=O)O	CN(C)[C@]1(c2ccccc2)CC[C@]2(CC1C(=O)O)OCCc1c2[nH]c2ccc(F)cc12	-6.7207300000000005	-8.64439	C(=O)O		0	570.61	1	5.11	3a, cebranopadol	CN(C)[C@]1(c2ccccc2)CC[C@]2(CC1)OCCc1c3cc(F)ccc3[nH]c12.O=C(O)CC(O)(CC(=O)O)C(=O)O	Inhibition						Not Active						False	CHEMBL3366633	Inhibition of human CYP2C8 up to 250 nM	A	BAO_0000357	single protein format	Homo sapiens	None	None	None	None	CHEMBL3721	Cytochrome P450 2C8	Homo sapiens	SINGLE PROTEIN	CHEMBL3352090	1	Scientific Literature	ACS Med. Chem. Lett.	2014	None	1.923659999999999
262	NS(=O)(=O)NCCNc1nonc1/C(=N/O)Nc1ccc(F)c(Br)c1	COc1cc(F)c(Br)cc1N/C(=N\O)c1nonc1NCCNS(N)(=O)=O	-8.4392	-10.36176	OC	EPACADOSTAT	3	438.24	0	0.42	4f; INCB24360	NS(=O)(=O)NCCNc1nonc1/C(=N/O)Nc1ccc(F)c(Br)c1	Inhibition						Not Active						False	CHEMBL4000001	Inhibition of recombinant human CYP2C8 assessed as decrease in conversion of dibenzylfluoresein to fluorescein by fluorimetric method	A	BAO_0000357	single protein format	Homo sapiens	None	None	None	None	CHEMBL3721	Cytochrome P450 2C8	Homo sapiens	SINGLE PROTEIN	CHEMBL3997850	1	Scientific Literature	ACS Med Chem Lett	2017	None	1.9225600000000007
263	CCCc1cc(S(C)(=O)=O)ccc1C(=O)N1CCOc2ccc(-c3ccc4nc[nH]c4c3)cc2C1	CCCc1cc(S(C)(=O)=O)ccc1C(=O)N1CCOc2ccc(-c3ccc4nc[nH]c4c3)c(CC)c2C1	-9.9442	-8.0226	CC		0	489.6	0	4.62	20	CCCc1cc(S(C)(=O)=O)ccc1C(=O)N1CCOc2ccc(-c3ccc4nc[nH]c4c3)cc2C1	Inhibition						Not Determined						False	CHEMBL2342499	Inhibition of CYP2C8 (unknown origin)	A	BAO_0000357	single protein format	Homo sapiens	None	None	None	None	CHEMBL3721	Cytochrome P450 2C8	Homo sapiens	SINGLE PROTEIN	CHEMBL2331117	1	Scientific Literature	J. Med. Chem.	2013	None	1.9215999999999998
264	COc1nccc2ccc(C(=O)N3CCC4(CC3)Cc3cn(C(C)(C)C)nc3C(=O)N4)cc12	COCc1cc(C(=O)N2CCC3(CC2)Cc2cn(C(C)(C)C)nc2C(=O)N3)cc2c(OC)nccc12	-6.711810000000002	-8.633	COC		0	447.54	0	3.16	22	COc1nccc2ccc(C(=O)N3CCC4(CC3)Cc3cn(C(C)(C)C)nc3C(=O)N4)cc12	Inhibition						Not Active						False	CHEMBL2422741	Inhibition of human CYP2C8 at 10 uM	B	BAO_0000357	single protein format	Homo sapiens	None	None	None	None	CHEMBL3721	Cytochrome P450 2C8	Homo sapiens	SINGLE PROTEIN	CHEMBL2417512	1	Scientific Literature	J. Med. Chem.	2013	None	1.9211899999999975
265	CC(=O)NC(C)CCc1cnc(-c2ccc(Oc3cccc(OCC4CC4)c3)cc2)o1	CC(=O)NC(C)CCc1cnc(-c2ccc(Oc3cc(OCC4CC4)cc(C(C)C)c3)cc2)o1	-12.16508	-10.24622	C(C)C		0	420.51	1	5.38	1l	CC(=O)NC(C)CCc1cnc(-c2ccc(Oc3cccc(OCC4CC4)c3)cc2)o1	Inhibition	'='	41.8	%				UO_0000187					False	CHEMBL4027528	Inhibition of CYP2C8 (unknown origin) at 10 uM	A	BAO_0000357	single protein format	Homo sapiens	None	None	None	None	CHEMBL3721	Cytochrome P450 2C8	Homo sapiens	SINGLE PROTEIN	CHEMBL4024776	1	Scientific Literature	J Med Chem	2018	None	1.9188600000000005
266	CC(C)Oc1cc2c(OC[C@@H]3CCC(=O)N3)nccc2cc1C(N)=O	CC(C)Oc1cc2c(OC[C@@H]3CCC(=O)N3)ncc(S)c2cc1C(N)=O	-7.29873	-9.21758	S		0	343.38	0	1.78	20	CC(C)Oc1cc2c(OC[C@@H]3CCC(=O)N3)nccc2cc1C(N)=O	Inhibition	'<'	10.0	%				UO_0000187					False	CHEMBL4015956	Inhibition of CYP2C8 in human liver microsomes at 3 uM	A	BAO_0000019	assay format	Homo sapiens	None	None	None	None	CHEMBL3721	Cytochrome P450 2C8	Homo sapiens	SINGLE PROTEIN	CHEMBL4014327	1	Scientific Literature	J Med Chem	2017	None	1.91885
267	CC1(C)CCC(NCCCCN(C[C@H]2Cc3ccccc3CN2)[C@H]2CCCc3cccnc32)CC1	CC(=O)c1ccc2c(c1)CN[C@@H](CN(CCCCNC1CCC(C)(C)CC1)[C@H]1CCCc3cccnc31)C2	-11.66375	-9.74509	C(=O)C		0	474.74	1	5.81	13g	CC1(C)CCC(NCCCCN(C[C@H]2Cc3ccccc3CN2)[C@H]2CCCc3cccnc32)CC1	Inhibition						Not Active						False	CHEMBL4059174	Inhibition of CYP2C8 (unknown origin)	A	BAO_0000357	single protein format	Homo sapiens	None	None	None	None	CHEMBL3721	Cytochrome P450 2C8	Homo sapiens	SINGLE PROTEIN	CHEMBL4052827	1	Scientific Literature	J Med Chem	2018	None	1.918660000000001
268	CCCCC(=O)N(Cc1ccc(-c2ccccc2-c2nnn[nH]2)cc1)[C@H](C(=O)O)C(C)C	CCCCC(=O)N(Cc1ccc(-c2cccc(C(C)C)c2-c2nnn[nH]2)cc1)[C@H](C(=O)O)C(C)C	-8.123380000000001	-10.03874	C(C)C	VALSARTAN	4	435.53	0	4.16	VALSARTAN	CCCCC(=O)N(Cc1ccc(-c2ccccc2-c2nnn[nH]2)cc1)[C@H](C(=O)O)C(C)C	Inhibition	'<'	10.0	%				UO_0000187					False	CHEMBL3534890	Time dependent inhibition of CYP2C8 (unknown origin) at 100 uM by LC/MS system	A	BAO_0000357	single protein format	Homo sapiens	None	None	None	None	CHEMBL3721	Cytochrome P450 2C8	Homo sapiens	SINGLE PROTEIN	CHEMBL3526118	1	Scientific Literature	Drug Metab. Dispos.	2011	None	1.9153599999999997
269	CCNc1cc(S(C)(=O)=O)ccc1C(=O)N1CCOc2ccc(-c3ccc4nc[nH]c4c3)cc2C1	CCNc1cc(S(C)(=O)=O)ccc1C(=O)N1CCOc2ccc(-c3cc4[nH]cnc4cc3CO)cc2C1	-9.88397	-7.97221	CO		0	490.59	0	4.10	21	CCNc1cc(S(C)(=O)=O)ccc1C(=O)N1CCOc2ccc(-c3ccc4nc[nH]c4c3)cc2C1	Inhibition						Not Determined						False	CHEMBL2342499	Inhibition of CYP2C8 (unknown origin)	A	BAO_0000357	single protein format	Homo sapiens	None	None	None	None	CHEMBL3721	Cytochrome P450 2C8	Homo sapiens	SINGLE PROTEIN	CHEMBL2331117	1	Scientific Literature	J. Med. Chem.	2013	None	1.9117600000000001
270	Cc1ccc(-c2c(-c3nn(C)c4ncnc(N5CC[C@H](N6CCCCC6)C5)c34)cnn2C)cc1	Cc1ccc(-c2c(-c3nn(C)c4ncnc(N5CC[C@H](N6CCCCC6)C5)c34)cnn2C)cc1I	-8.22441	-10.13504	I		0	456.6	0	3.80	CYP3cide, PF-04981517	Cc1ccc(-c2c(-c3nn(C)c4ncnc(N5CC[C@H](N6CCCCC6)C5)c34)cnn2C)cc1	Inhibition	'='	13.0	%				UO_0000187					False	CHEMBL3532657	Time dependent inhibition of human CYP2C8 paclitaxel 6alpha-hydroxylase activity assessed as decrease in enzyme activity at 100 uM preincubated for 30 mins by IC25-shift assay	A	BAO_0000357	single protein format	Homo sapiens	None	None	None	None	CHEMBL3721	Cytochrome P450 2C8	Homo sapiens	SINGLE PROTEIN	CHEMBL3526089	1	Scientific Literature	Drug Metab. Dispos.	2012	None	1.9106299999999994
271	CCCc1cc(S(C)(=O)=O)ccc1C(=O)N1CCOc2ccc(-c3ccc4nc[nH]c4c3)cc2C1	CCCc1cc(S(C)(=O)=O)ccc1C(=O)N1CCOc2ccc(-c3ccc4nc(O)[nH]c4c3)cc2C1	-9.93228	-8.0226	O		0	489.6	0	4.62	20	CCCc1cc(S(C)(=O)=O)ccc1C(=O)N1CCOc2ccc(-c3ccc4nc[nH]c4c3)cc2C1	Inhibition						Not Determined						False	CHEMBL2342499	Inhibition of CYP2C8 (unknown origin)	A	BAO_0000357	single protein format	Homo sapiens	None	None	None	None	CHEMBL3721	Cytochrome P450 2C8	Homo sapiens	SINGLE PROTEIN	CHEMBL2331117	1	Scientific Literature	J. Med. Chem.	2013	None	1.9096799999999998
272	COc1ccc(-c2nnc(C(=O)N3CCC(Oc4ccc(CN5CCCC5)cc4)CC3)o2)cc1	COc1ccc(-c2nnc(C(=O)N3CCC(Oc4ccc(CN5CCCC5)cc4)CC3C(=O)O)o2)cc1	-8.08106	-9.99073	C(=O)O		0	462.55	0	4.02	59	COc1ccc(-c2nnc(C(=O)N3CCC(Oc4ccc(CN5CCCC5)cc4)CC3)o2)cc1	Inhibition						Not Active						False	CHEMBL3791500	Inhibition of CYP2C8 (unknown origin)	A	BAO_0000357	single protein format	Homo sapiens	None	None	None	None	CHEMBL3721	Cytochrome P450 2C8	Homo sapiens	SINGLE PROTEIN	CHEMBL3784951	1	Scientific Literature	J. Med. Chem.	2016	None	1.9096699999999984
273	COc1ccc(-c2nnc(C(=O)N3CCC(Oc4ccc(CN5CCCC5)cc4)CC3)o2)cc1	COc1ccc(-c2nnc(C(=O)N3CCC(Oc4ccc(CN5CCCC5OC)cc4)CC3)o2)cc1	-8.08409	-9.99073	OC		0	462.55	0	4.02	59	COc1ccc(-c2nnc(C(=O)N3CCC(Oc4ccc(CN5CCCC5)cc4)CC3)o2)cc1	Inhibition						Not Active						False	CHEMBL3791500	Inhibition of CYP2C8 (unknown origin)	A	BAO_0000357	single protein format	Homo sapiens	None	None	None	None	CHEMBL3721	Cytochrome P450 2C8	Homo sapiens	SINGLE PROTEIN	CHEMBL3784951	1	Scientific Literature	J. Med. Chem.	2016	None	1.9066399999999994
274	O=S1(=O)CCC(CNCCCCN(C[C@H]2Cc3ccccc3CN2)[C@H]2CCCc3cccnc32)CC1	O=S1(=O)CCC(CNCCCCN(C[C@H]2Cc3ccccc3CN2)[C@H]2CCCc3ccc(I)nc32)CC1	-8.63542	-10.54079	I		0	510.75	1	3.67	11f	O=S1(=O)CCC(CNCCCCN(C[C@H]2Cc3ccccc3CN2)[C@H]2CCCc3cccnc32)CC1	Inhibition						Not Active						False	CHEMBL4059174	Inhibition of CYP2C8 (unknown origin)	A	BAO_0000357	single protein format	Homo sapiens	None	None	None	None	CHEMBL3721	Cytochrome P450 2C8	Homo sapiens	SINGLE PROTEIN	CHEMBL4052827	1	Scientific Literature	J Med Chem	2018	None	1.9053699999999996
275	O=C(Nc1ccc(Cl)cc1Cl)c1cn[nH]n1	O=C(Nc1c(O)cc(Cl)cc1Cl)c1cn[nH]n1	-5.74567	-7.6475	O		0	257.08	0	2.36	5, BLX-2477	O=C(Nc1ccc(Cl)cc1Cl)c1cn[nH]n1	Inhibition						Not Active						False	CHEMBL3606431	Inhibition of human CYP2C8 at 10 uM	A	BAO_0000357	single protein format	Homo sapiens	None	None	None	None	CHEMBL3721	Cytochrome P450 2C8	Homo sapiens	SINGLE PROTEIN	CHEMBL3603736	1	Scientific Literature	Bioorg. Med. Chem. Lett.	2015	None	1.9018300000000004
276	c1ccc2c(c1)CN[C@@H](CN(CCCCNCC1CCNCC1)[C@H]1CCCc3cccnc31)C2	IC1CC[C@H](N(CCCCNCC2CCNCC2)C[C@H]2Cc3ccccc3CN2)c2ncccc21	-8.41114	-10.31237	I		0	461.7	0	3.84	11d	c1ccc2c(c1)CN[C@@H](CN(CCCCNCC1CCNCC1)[C@H]1CCCc3cccnc31)C2	Inhibition						Not Active						False	CHEMBL4059174	Inhibition of CYP2C8 (unknown origin)	A	BAO_0000357	single protein format	Homo sapiens	None	None	None	None	CHEMBL3721	Cytochrome P450 2C8	Homo sapiens	SINGLE PROTEIN	CHEMBL4052827	1	Scientific Literature	J Med Chem	2018	None	1.90123
277	C[C@H](c1ccc(F)cc1)N(Cc1cccc(C(=O)O)c1)C(=O)c1cc2ccccc2nn1	CCc1ccc(CN(C(=O)c2cc3ccccc3nn2)[C@H](C)c2ccc(F)cc2)cc1C(=O)O	-12.00024	-10.10123	CC		0	429.45	0	4.87	9	C[C@H](c1ccc(F)cc1)N(Cc1cccc(C(=O)O)c1)C(=O)c1cc2ccccc2nn1	Inhibition						Not Determined						False	CHEMBL3579083	Inhibition of CYP2C8 (unknown origin) at 3 uM	A	BAO_0000357	single protein format	Homo sapiens	None	None	None	None	CHEMBL3721	Cytochrome P450 2C8	Homo sapiens	SINGLE PROTEIN	CHEMBL3576831	1	Scientific Literature	ACS Med. Chem. Lett.	2015	None	1.8990100000000005
278	CN(C)[C@]1(c2ccccc2)CC[C@]2(CC1)OCCc1c3cc(F)ccc3[nH]c12.O=C(O)CC(O)(CC(=O)O)C(=O)O	CN(C)[C@]1(c2ccccc2)CC[C@]2(CC1)OCCc1c3c(I)c(F)ccc3[nH]c12	-6.74905	-8.64439	I		0	570.61	1	5.11	3a, cebranopadol	CN(C)[C@]1(c2ccccc2)CC[C@]2(CC1)OCCc1c3cc(F)ccc3[nH]c12.O=C(O)CC(O)(CC(=O)O)C(=O)O	Inhibition						Not Active						False	CHEMBL3366633	Inhibition of human CYP2C8 up to 250 nM	A	BAO_0000357	single protein format	Homo sapiens	None	None	None	None	CHEMBL3721	Cytochrome P450 2C8	Homo sapiens	SINGLE PROTEIN	CHEMBL3352090	1	Scientific Literature	ACS Med. Chem. Lett.	2014	None	1.8953399999999991
279	Cc1ccc(-c2c(-c3nn(C)c4ncnc(N5CC[C@H](N6CCCCC6)C5)c34)cnn2C)cc1	Cc1ccc(-c2c(-c3nn(C)c4ncnc(N5CC[C@H](N6CCC(C)CC6)C5)c34)cnn2C)cc1	-8.24036	-10.13504	C		0	456.6	0	3.80	CYP3cide, PF-04981517	Cc1ccc(-c2c(-c3nn(C)c4ncnc(N5CC[C@H](N6CCCCC6)C5)c34)cnn2C)cc1	Inhibition	'='	13.0	%				UO_0000187					False	CHEMBL3532657	Time dependent inhibition of human CYP2C8 paclitaxel 6alpha-hydroxylase activity assessed as decrease in enzyme activity at 100 uM preincubated for 30 mins by IC25-shift assay	A	BAO_0000357	single protein format	Homo sapiens	None	None	None	None	CHEMBL3721	Cytochrome P450 2C8	Homo sapiens	SINGLE PROTEIN	CHEMBL3526089	1	Scientific Literature	Drug Metab. Dispos.	2012	None	1.8946799999999993
280	CC(C)S(=O)(=O)NC[C@H]1CC[C@H](NC(=O)Cn2ccc3cc(Cl)ccc32)CC1	CCc1c(Cl)ccc2c1ccn2CC(=O)N[C@H]1CC[C@H](CNS(=O)(=O)C(C)C)CC1	-10.0977	-8.20405	CC		0	425.98	0	3.30	12c	CC(C)S(=O)(=O)NC[C@H]1CC[C@H](NC(=O)Cn2ccc3cc(Cl)ccc32)CC1	Inhibition						Not Active						False	CHEMBL2014183	Inhibition of CYP2C8	A	BAO_0000357	single protein format	None	None	None	None	None	CHEMBL3721	Cytochrome P450 2C8	Homo sapiens	SINGLE PROTEIN	CHEMBL2010694	1	Scientific Literature	Bioorg. Med. Chem. Lett.	2012	None	1.8936499999999992
281	O=C(Nc1ccc(Cl)cc1Cl)c1cn[nH]n1	COc1c(Cl)ccc(NC(=O)c2cn[nH]n2)c1Cl	-5.75778	-7.6475	OC		0	257.08	0	2.36	5, BLX-2477	O=C(Nc1ccc(Cl)cc1Cl)c1cn[nH]n1	Inhibition						Not Active						False	CHEMBL3606431	Inhibition of human CYP2C8 at 10 uM	A	BAO_0000357	single protein format	Homo sapiens	None	None	None	None	CHEMBL3721	Cytochrome P450 2C8	Homo sapiens	SINGLE PROTEIN	CHEMBL3603736	1	Scientific Literature	Bioorg. Med. Chem. Lett.	2015	None	1.8897199999999996
282	CS(=O)(=O)O.Cc1ccc(NC(=O)c2ccc(CN3CCN(C)CC3)cc2)cc1Nc1nccc(-c2cccnc2)n1	Cc1ccc(NC(=O)c2ccc(CN3CCN(C)CC3)cc2)c(I)c1Nc1nccc(-c2cccnc2)n1	-8.13973	-10.02872	I	IMATINIB MESYLATE	4	589.72	0	4.59	Imatinib, Glivec, Gleevec	CS(=O)(=O)O.Cc1ccc(NC(=O)c2ccc(CN3CCN(C)CC3)cc2)cc1Nc1nccc(-c2cccnc2)n1	Inhibition	'='	45.0	%				UO_0000187					False	CHEMBL3536386	Activity of CYP2C8 in human liver microsomes assessed as inhibition of montelukast-mediated N-desmethylimatinib formation at 0.1 uM after 5 mins by LC/MS analysis	A	BAO_0000019	assay format	Homo sapiens	CHEMBL3559723	Liver	None	None	CHEMBL3721	Cytochrome P450 2C8	Homo sapiens	SINGLE PROTEIN	CHEMBL3525950	1	Scientific Literature	Drug Metab. Dispos.	2013	None	1.8889899999999997
283	CCNc1cc(S(C)(=O)=O)ccc1C(=O)N1CCOc2ccc(-c3ccc4nc[nH]c4c3)cc2C1	CCNc1cc(S(C)(=O)=O)ccc1C(=O)N1CCOc2ccc(-c3ccc4nc[nH]c4c3)cc2C1COC	-9.85907	-7.97221	COC		0	490.59	0	4.10	21	CCNc1cc(S(C)(=O)=O)ccc1C(=O)N1CCOc2ccc(-c3ccc4nc[nH]c4c3)cc2C1	Inhibition						Not Determined						False	CHEMBL2342499	Inhibition of CYP2C8 (unknown origin)	A	BAO_0000357	single protein format	Homo sapiens	None	None	None	None	CHEMBL3721	Cytochrome P450 2C8	Homo sapiens	SINGLE PROTEIN	CHEMBL2331117	1	Scientific Literature	J. Med. Chem.	2013	None	1.8868599999999995
284	O=S1(=O)CCC(NCCCCN(C[C@H]2Cc3ccccc3CN2)[C@H]2CCCc3cccnc32)CC1	COc1ccc2c(n1)[C@@H](N(CCCCNC1CCS(=O)(=O)CC1)C[C@H]1Cc3ccccc3CN1)CCC2	-8.68315	-10.56707	OC		0	496.72	0	3.42	13f	O=S1(=O)CCC(NCCCCN(C[C@H]2Cc3ccccc3CN2)[C@H]2CCCc3cccnc32)CC1	Inhibition						Not Active						False	CHEMBL4059174	Inhibition of CYP2C8 (unknown origin)	A	BAO_0000357	single protein format	Homo sapiens	None	None	None	None	CHEMBL3721	Cytochrome P450 2C8	Homo sapiens	SINGLE PROTEIN	CHEMBL4052827	1	Scientific Literature	J Med Chem	2018	None	1.8839199999999998
285	COc1nc(N2C[C@H]3C(=O)N(C)C(=N)N[C@@]3(c3ccc(F)cc3F)C2)nc(C)c1F	COc1nc(N2C[C@H]3C(=O)N(C)C(=N)N[C@@]3(c3ccc(F)cc3F)C2N)nc(C)c1F	-6.51808	-8.39585	N		0	420.4	0	1.54	9; Mbi-4	COc1nc(N2C[C@H]3C(=O)N(C)C(=N)N[C@@]3(c3ccc(F)cc3F)C2)nc(C)c1F	Inhibition						Not Active						False	CHEMBL3801561	Inhibition of human CYP2C8 at <20 uM	A	BAO_0000357	single protein format	Homo sapiens	None	None	None	None	CHEMBL3721	Cytochrome P450 2C8	Homo sapiens	SINGLE PROTEIN	CHEMBL3797133	1	Scientific Literature	J. Med. Chem.	2016	None	1.877769999999999
286	CC1(C)CCC(NCCCCN(C[C@H]2Cc3ccccc3CN2)[C@H]2CCCc3cccnc32)CC1	CC(C)c1ccc2c(n1)[C@@H](N(CCCCNC1CCC(C)(C)CC1)C[C@H]1Cc3ccccc3CN1)CCC2	-11.62189	-9.74509	C(C)C		0	474.74	1	5.81	13g	CC1(C)CCC(NCCCCN(C[C@H]2Cc3ccccc3CN2)[C@H]2CCCc3cccnc32)CC1	Inhibition						Not Active						False	CHEMBL4059174	Inhibition of CYP2C8 (unknown origin)	A	BAO_0000357	single protein format	Homo sapiens	None	None	None	None	CHEMBL3721	Cytochrome P450 2C8	Homo sapiens	SINGLE PROTEIN	CHEMBL4052827	1	Scientific Literature	J Med Chem	2018	None	1.8768000000000011
287	Cc1ccc(-c2c(-c3nn(C)c4ncnc(N5CC[C@H](N6CCCCC6)C5)c34)cnn2C)cc1	COCc1cc(-c2c(-c3nn(C)c4ncnc(N5CC[C@H](N6CCCCC6)C5)c34)cnn2C)ccc1C	-8.25876	-10.13504	COC		0	456.6	0	3.80	CYP3cide, PF-04981517	Cc1ccc(-c2c(-c3nn(C)c4ncnc(N5CC[C@H](N6CCCCC6)C5)c34)cnn2C)cc1	Inhibition	'='	13.0	%				UO_0000187					False	CHEMBL3532657	Time dependent inhibition of human CYP2C8 paclitaxel 6alpha-hydroxylase activity assessed as decrease in enzyme activity at 100 uM preincubated for 30 mins by IC25-shift assay	A	BAO_0000357	single protein format	Homo sapiens	None	None	None	None	CHEMBL3721	Cytochrome P450 2C8	Homo sapiens	SINGLE PROTEIN	CHEMBL3526089	1	Scientific Literature	Drug Metab. Dispos.	2012	None	1.8762799999999995
288	Cc1ccc(-c2c(-c3nn(C)c4ncnc(N5CC[C@H](N6CCCCC6)C5)c34)cnn2C)cc1	CCc1nn(C)c(-c2ccc(C)cc2)c1-c1nn(C)c2ncnc(N3CC[C@H](N4CCCCC4)C3)c12	-8.25957	-10.13504	CC		0	456.6	0	3.80	CYP3cide, PF-04981517	Cc1ccc(-c2c(-c3nn(C)c4ncnc(N5CC[C@H](N6CCCCC6)C5)c34)cnn2C)cc1	Inhibition	'='	13.0	%				UO_0000187					False	CHEMBL3532657	Time dependent inhibition of human CYP2C8 paclitaxel 6alpha-hydroxylase activity assessed as decrease in enzyme activity at 100 uM preincubated for 30 mins by IC25-shift assay	A	BAO_0000357	single protein format	Homo sapiens	None	None	None	None	CHEMBL3721	Cytochrome P450 2C8	Homo sapiens	SINGLE PROTEIN	CHEMBL3526089	1	Scientific Literature	Drug Metab. Dispos.	2012	None	1.87547
289	O=S1(=O)CCC(CNCCCCN(C[C@H]2Cc3ccccc3CN2)[C@H]2CCCc3cccnc32)CC1	O=S1(=O)CCC(CNCCCCN(C[C@H]2Cc3ccccc3CN2)[C@H]2CCCc3cccnc32)C(CO)C1	-8.66809	-10.54079	CO		0	510.75	1	3.67	11f	O=S1(=O)CCC(CNCCCCN(C[C@H]2Cc3ccccc3CN2)[C@H]2CCCc3cccnc32)CC1	Inhibition						Not Active						False	CHEMBL4059174	Inhibition of CYP2C8 (unknown origin)	A	BAO_0000357	single protein format	Homo sapiens	None	None	None	None	CHEMBL3721	Cytochrome P450 2C8	Homo sapiens	SINGLE PROTEIN	CHEMBL4052827	1	Scientific Literature	J Med Chem	2018	None	1.8727
290	COc1ccc(-c2nnc(C(=O)N3CCC(Oc4ccc(CN5CCCC5)cc4)CC3)o2)cc1	CCC1CN(C(=O)c2nnc(-c3ccc(OC)cc3)o2)CCC1Oc1ccc(CN2CCCC2)cc1	-8.11936	-9.99073	CC		0	462.55	0	4.02	59	COc1ccc(-c2nnc(C(=O)N3CCC(Oc4ccc(CN5CCCC5)cc4)CC3)o2)cc1	Inhibition						Not Active						False	CHEMBL3791500	Inhibition of CYP2C8 (unknown origin)	A	BAO_0000357	single protein format	Homo sapiens	None	None	None	None	CHEMBL3721	Cytochrome P450 2C8	Homo sapiens	SINGLE PROTEIN	CHEMBL3784951	1	Scientific Literature	J. Med. Chem.	2016	None	1.8713699999999989
291	Cc1ccc(-c2c(-c3nn(C)c4ncnc(N5CC[C@H](N6CCCCC6)C5)c34)cnn2C)cc1	Cc1ccc(-c2c(-c3nn(C)c4ncnc(N5CC[C@H](N6CCC(Br)CC6)C5)c34)cnn2C)cc1	-8.2654	-10.13504	Br		0	456.6	0	3.80	CYP3cide, PF-04981517	Cc1ccc(-c2c(-c3nn(C)c4ncnc(N5CC[C@H](N6CCCCC6)C5)c34)cnn2C)cc1	Inhibition	'='	13.0	%				UO_0000187					False	CHEMBL3532657	Time dependent inhibition of human CYP2C8 paclitaxel 6alpha-hydroxylase activity assessed as decrease in enzyme activity at 100 uM preincubated for 30 mins by IC25-shift assay	A	BAO_0000357	single protein format	Homo sapiens	None	None	None	None	CHEMBL3721	Cytochrome P450 2C8	Homo sapiens	SINGLE PROTEIN	CHEMBL3526089	1	Scientific Literature	Drug Metab. Dispos.	2012	None	1.8696400000000004
292	Cc1ccc(-c2c(-c3nn(C)c4ncnc(N5CC[C@H](N6CCCCC6)C5)c34)cnn2C)cc1	CC(=O)C1CN(c2ncnc3c2c(-c2cnn(C)c2-c2ccc(C)cc2)nn3C)C[C@H]1N1CCCCC1	-8.2702	-10.13504	C(=O)C		0	456.6	0	3.80	CYP3cide, PF-04981517	Cc1ccc(-c2c(-c3nn(C)c4ncnc(N5CC[C@H](N6CCCCC6)C5)c34)cnn2C)cc1	Inhibition	'='	13.0	%				UO_0000187					False	CHEMBL3532657	Time dependent inhibition of human CYP2C8 paclitaxel 6alpha-hydroxylase activity assessed as decrease in enzyme activity at 100 uM preincubated for 30 mins by IC25-shift assay	A	BAO_0000357	single protein format	Homo sapiens	None	None	None	None	CHEMBL3721	Cytochrome P450 2C8	Homo sapiens	SINGLE PROTEIN	CHEMBL3526089	1	Scientific Literature	Drug Metab. Dispos.	2012	None	1.8648399999999992
293	CCOc1cc(CC(=O)N[C@@H](CC(C)C)c2ccccc2NCCCCC(=O)O)ccc1C(=O)O	CCOc1cc(CC(=O)N[C@@H](CC(C)C)c2ccccc2NCCCCC(=O)O)cc(N)c1C(=O)O	-8.81749	-10.68182	N		0	484.59	0	4.90	M2	CCOc1cc(CC(=O)N[C@@H](CC(C)C)c2ccccc2NCCCCC(=O)O)ccc1C(=O)O	Inhibition	'='	24.0	%				UO_0000187					False	CHEMBL3534580	Unbound intrinsic clearance in human recombinant CYP2C8 expressed in insect cells assessed as gemfibrozil-mediated inhibition of 2-despiperidyl-2-amino repaglinide formation at 0.5 to 150 uM by LC-MS/MS method	A	BAO_0000219	cell-based format	Homo sapiens	None	None	None	None	CHEMBL3721	Cytochrome P450 2C8	Homo sapiens	SINGLE PROTEIN	CHEMBL3525906	1	Scientific Literature	Drug Metab. Dispos.	2012	None	1.8643300000000007
294	C[C@H](c1ccc(F)cc1)N(Cc1cccc(C(=O)O)c1)C(=O)c1cc2ccccc2cn1	Cc1cc([C@@H](C)N(Cc2cccc(C(=O)O)c2)C(=O)c2cc3ccccc3cn2)ccc1F	-11.86476	-10.00043	C		0	428.46	1	5.48	13	C[C@H](c1ccc(F)cc1)N(Cc1cccc(C(=O)O)c1)C(=O)c1cc2ccccc2cn1	Inhibition						Not Determined						False	CHEMBL3579083	Inhibition of CYP2C8 (unknown origin) at 3 uM	A	BAO_0000357	single protein format	Homo sapiens	None	None	None	None	CHEMBL3721	Cytochrome P450 2C8	Homo sapiens	SINGLE PROTEIN	CHEMBL3576831	1	Scientific Literature	ACS Med. Chem. Lett.	2015	None	1.8643300000000007
295	Cc1ccc(-c2c(-c3nn(C)c4ncnc(N5CC[C@H](N6CCCCC6)C5)c34)cnn2C)cc1	COC1C[C@H](N2CCCCC2)CN1c1ncnc2c1c(-c1cnn(C)c1-c1ccc(C)cc1)nn2C	-8.271239999999999	-10.13504	OC		0	456.6	0	3.80	CYP3cide, PF-04981517	Cc1ccc(-c2c(-c3nn(C)c4ncnc(N5CC[C@H](N6CCCCC6)C5)c34)cnn2C)cc1	Inhibition	'='	13.0	%				UO_0000187					False	CHEMBL3532657	Time dependent inhibition of human CYP2C8 paclitaxel 6alpha-hydroxylase activity assessed as decrease in enzyme activity at 100 uM preincubated for 30 mins by IC25-shift assay	A	BAO_0000357	single protein format	Homo sapiens	None	None	None	None	CHEMBL3721	Cytochrome P450 2C8	Homo sapiens	SINGLE PROTEIN	CHEMBL3526089	1	Scientific Literature	Drug Metab. Dispos.	2012	None	1.8638000000000012
296	c1ccc2c(c1)CN[C@@H](CN(CCCCNCC1CCCCC1)[C@H]1CCCc3cccnc31)C2	CC(C)C1CCC(CNCCCCN(C[C@H]2Cc3ccccc3CN2)[C@H]2CCCc3cccnc32)CC1	-11.29984	-9.43796	C(C)C		0	460.71	1	5.43	11a	c1ccc2c(c1)CN[C@@H](CN(CCCCNCC1CCCCC1)[C@H]1CCCc3cccnc31)C2	Inhibition						Not Active						False	CHEMBL4059174	Inhibition of CYP2C8 (unknown origin)	A	BAO_0000357	single protein format	Homo sapiens	None	None	None	None	CHEMBL3721	Cytochrome P450 2C8	Homo sapiens	SINGLE PROTEIN	CHEMBL4052827	1	Scientific Literature	J Med Chem	2018	None	1.8618799999999993
297	CC(C)Oc1cc2c(OC[C@@H]3CCC(=O)N3)nccc2cc1C(N)=O	CC(C)Oc1cc2c(OC[C@@H]3CCC(=O)N3)nc(I)cc2cc1C(N)=O	-7.356260000000002	-9.21758	I		0	343.38	0	1.78	20	CC(C)Oc1cc2c(OC[C@@H]3CCC(=O)N3)nccc2cc1C(N)=O	Inhibition	'<'	10.0	%				UO_0000187					False	CHEMBL4015956	Inhibition of CYP2C8 in human liver microsomes at 3 uM	A	BAO_0000019	assay format	Homo sapiens	None	None	None	None	CHEMBL3721	Cytochrome P450 2C8	Homo sapiens	SINGLE PROTEIN	CHEMBL4014327	1	Scientific Literature	J Med Chem	2017	None	1.8613199999999983
298	COc1ccc2c(c1O)CCCC(Cc1ccccc1)=C2c1cc(OC)c(OC)c(OC)c1	COc1ccc2c(c1O)CCCC(Cc1cccc(CO)c1)=C2c1cc(OC)c(OC)c(OC)c1	-10.26117	-8.4011	CO		0	446.54	1	5.81	19c	COc1ccc2c(c1O)CCCC(Cc1ccccc1)=C2c1cc(OC)c(OC)c(OC)c1	Inhibition	'='	83.5	%				UO_0000187					False	CHEMBL3095761	Inhibition of CYP2C8 (unknown origin) at 3 uM	A	BAO_0000357	single protein format	Homo sapiens	None	None	None	None	CHEMBL3721	Cytochrome P450 2C8	Homo sapiens	SINGLE PROTEIN	CHEMBL3091388	1	Scientific Literature	Bioorg. Med. Chem. Lett.	2013	None	1.8600700000000003
299	CC[C@H]1[C@@H](COc2nccc3cc(C(N)=O)c(OC)cc23)NC(=O)[C@H]1F	CC[C@H]1[C@@H](COc2nccc3c(I)c(C(N)=O)c(OC)cc23)NC(=O)[C@H]1F	-6.90592	-8.76476	I	PF-06650833	2	361.37	0	1.58	40; PF-06650833	CC[C@H]1[C@@H](COc2nccc3cc(C(N)=O)c(OC)cc23)NC(=O)[C@H]1F	Inhibition	'<'	5.0	%				UO_0000187					False	CHEMBL4015956	Inhibition of CYP2C8 in human liver microsomes at 3 uM	A	BAO_0000019	assay format	Homo sapiens	None	None	None	None	CHEMBL3721	Cytochrome P450 2C8	Homo sapiens	SINGLE PROTEIN	CHEMBL4014327	1	Scientific Literature	J Med Chem	2017	None	1.8588400000000007
300	Cc1ccc(-c2c(-c3nn(C)c4ncnc(N5CC[C@H](N6CCCCC6)C5)c34)cnn2C)cc1	Cc1ccc(-c2c(-c3nn(C)c4ncnc(N5CC[C@H](N6CCCCC6Br)C5)c34)cnn2C)cc1	-8.27699	-10.13504	Br		0	456.6	0	3.80	CYP3cide, PF-04981517	Cc1ccc(-c2c(-c3nn(C)c4ncnc(N5CC[C@H](N6CCCCC6)C5)c34)cnn2C)cc1	Inhibition	'='	13.0	%				UO_0000187					False	CHEMBL3532657	Time dependent inhibition of human CYP2C8 paclitaxel 6alpha-hydroxylase activity assessed as decrease in enzyme activity at 100 uM preincubated for 30 mins by IC25-shift assay	A	BAO_0000357	single protein format	Homo sapiens	None	None	None	None	CHEMBL3721	Cytochrome P450 2C8	Homo sapiens	SINGLE PROTEIN	CHEMBL3526089	1	Scientific Literature	Drug Metab. Dispos.	2012	None	1.8580500000000004
301	CC(C)Oc1cc2c(OC[C@@H]3CCC(=O)N3)nccc2cc1C(N)=O	CC(C)Oc1cc2c(OC[C@H]3NC(=O)CC3C)nccc2cc1C(N)=O	-7.359539999999999	-9.21758	C		0	343.38	0	1.78	20	CC(C)Oc1cc2c(OC[C@@H]3CCC(=O)N3)nccc2cc1C(N)=O	Inhibition	'<'	10.0	%				UO_0000187					False	CHEMBL4015956	Inhibition of CYP2C8 in human liver microsomes at 3 uM	A	BAO_0000019	assay format	Homo sapiens	None	None	None	None	CHEMBL3721	Cytochrome P450 2C8	Homo sapiens	SINGLE PROTEIN	CHEMBL4014327	1	Scientific Literature	J Med Chem	2017	None	1.8580400000000008
302	c1ccc2c(c1)CN[C@@H](CN(CCCCNCC1CCCCC1)[C@H]1CCCc3cccnc31)C2	CC(C)C1Cc2cccnc2[C@@H](N(CCCCNCC2CCCCC2)C[C@H]2Cc3ccccc3CN2)C1	-11.29562	-9.43796	C(C)C		0	460.71	1	5.43	11a	c1ccc2c(c1)CN[C@@H](CN(CCCCNCC1CCCCC1)[C@H]1CCCc3cccnc31)C2	Inhibition						Not Active						False	CHEMBL4059174	Inhibition of CYP2C8 (unknown origin)	A	BAO_0000357	single protein format	Homo sapiens	None	None	None	None	CHEMBL3721	Cytochrome P450 2C8	Homo sapiens	SINGLE PROTEIN	CHEMBL4052827	1	Scientific Literature	J Med Chem	2018	None	1.8576599999999992
303	NCCCCN(C[C@H]1Cc2ccccc2CN1)[C@H]1CCCc2cccnc21	NCCCCN(C[C@H]1Cc2cc(C(=O)O)ccc2CN1)[C@H]1CCCc2cccnc21	-10.06584	-8.20859	C(=O)O		0	364.54	0	3.21	TIQ-15	NCCCCN(C[C@H]1Cc2ccccc2CN1)[C@H]1CCCc2cccnc21	Inhibition						Not Active						False	CHEMBL4059174	Inhibition of CYP2C8 (unknown origin)	A	BAO_0000357	single protein format	Homo sapiens	None	None	None	None	CHEMBL3721	Cytochrome P450 2C8	Homo sapiens	SINGLE PROTEIN	CHEMBL4052827	1	Scientific Literature	J Med Chem	2018	None	1.8572500000000005
304	NCCCCN(C[C@H]1Cc2ccccc2CN1)[C@H]1CCCc2cccnc21	CCc1cccc2c1CN[C@@H](CN(CCCCN)[C@H]1CCCc3cccnc31)C2	-10.06454	-8.20859	CC		0	364.54	0	3.21	TIQ-15	NCCCCN(C[C@H]1Cc2ccccc2CN1)[C@H]1CCCc2cccnc21	Inhibition						Not Active						False	CHEMBL4059174	Inhibition of CYP2C8 (unknown origin)	A	BAO_0000357	single protein format	Homo sapiens	None	None	None	None	CHEMBL3721	Cytochrome P450 2C8	Homo sapiens	SINGLE PROTEIN	CHEMBL4052827	1	Scientific Literature	J Med Chem	2018	None	1.85595
305	COC(=O)[C@H](c1ccccc1Cl)N1CCc2sccc2C1	COCC1Cc2sccc2CN1[C@H](C(=O)OC)c1ccccc1Cl	-5.5428	-7.39725	COC	CLOPIDOGREL	4	321.83	0	3.67	Clopidogrel	COC(=O)[C@H](c1ccccc1Cl)N1CCc2sccc2C1	Inhibition	'<'	10.0	%				UO_0000187					False	CHEMBL3534890	Time dependent inhibition of CYP2C8 (unknown origin) at 100 uM by LC/MS system	A	BAO_0000357	single protein format	Homo sapiens	None	None	None	None	CHEMBL3721	Cytochrome P450 2C8	Homo sapiens	SINGLE PROTEIN	CHEMBL3526118	1	Scientific Literature	Drug Metab. Dispos.	2011	None	1.85445
306	CC(=O)NC(C)c1ccc2nc(-c3ccc(Oc4cccc(OCC5CC5)c4)cc3)oc2c1	COc1c(OCC2CC2)cccc1Oc1ccc(-c2nc3ccc(C(C)NC(C)=O)cc3o2)cc1	-8.58157	-10.43561	OC		0	442.52	1	6.27	1f	CC(=O)NC(C)c1ccc2nc(-c3ccc(Oc4cccc(OCC5CC5)c4)cc3)oc2c1	Inhibition	'='	82.7	%				UO_0000187					False	CHEMBL4027528	Inhibition of CYP2C8 (unknown origin) at 10 uM	A	BAO_0000357	single protein format	Homo sapiens	None	None	None	None	CHEMBL3721	Cytochrome P450 2C8	Homo sapiens	SINGLE PROTEIN	CHEMBL4024776	1	Scientific Literature	J Med Chem	2018	None	1.8540400000000012
307	Cc1cc(C(=O)N2CCOc3ccc(-c4ccc5nc[nH]c5c4)cc3C2)ccc1S(C)(=O)=O	Cc1cc(C(=O)N2CCOc3ccc(-c4ccc5nc[nH]c5c4)cc3C2)cc(N)c1S(C)(=O)=O	-6.91677	-8.7675	N		0	461.54	0	3.98	24	Cc1cc(C(=O)N2CCOc3ccc(-c4ccc5nc[nH]c5c4)cc3C2)ccc1S(C)(=O)=O	Inhibition						Not Determined						False	CHEMBL2342499	Inhibition of CYP2C8 (unknown origin)	A	BAO_0000357	single protein format	Homo sapiens	None	None	None	None	CHEMBL3721	Cytochrome P450 2C8	Homo sapiens	SINGLE PROTEIN	CHEMBL2331117	1	Scientific Literature	J. Med. Chem.	2013	None	1.8507300000000004
308	Cc1ccc(-c2cc(C(F)(F)F)nn2-c2ccc(S(N)(=O)=O)cc2)cc1	Cc1ccc(-c2cc(C(F)(F)F)nn2-c2ccc(S(N)(=O)=O)cc2)c(C(=O)O)c1	-7.9218	-9.77249	C(=O)O	CELECOXIB	4	381.38	0	3.51	Celecoxib	Cc1ccc(-c2cc(C(F)(F)F)nn2-c2ccc(S(N)(=O)=O)cc2)cc1	Inhibition	'<'	10.0	%				UO_0000187					False	CHEMBL3534890	Time dependent inhibition of CYP2C8 (unknown origin) at 100 uM by LC/MS system	A	BAO_0000357	single protein format	Homo sapiens	None	None	None	None	CHEMBL3721	Cytochrome P450 2C8	Homo sapiens	SINGLE PROTEIN	CHEMBL3526118	1	Scientific Literature	Drug Metab. Dispos.	2011	None	1.8506899999999993
309	Cc1ccc(-c2c(-c3nn(C)c4ncnc(N5CC[C@H](N6CCCCC6)C5)c34)cnn2C)cc1	Cc1ccc(-c2c(-c3nn(C)c4ncnc(N5C[C@@H](N6CCCCC6)CC5N)c34)cnn2C)cc1	-8.28466	-10.13504	N		0	456.6	0	3.80	CYP3cide, PF-04981517	Cc1ccc(-c2c(-c3nn(C)c4ncnc(N5CC[C@H](N6CCCCC6)C5)c34)cnn2C)cc1	Inhibition	'='	13.0	%				UO_0000187					False	CHEMBL3532657	Time dependent inhibition of human CYP2C8 paclitaxel 6alpha-hydroxylase activity assessed as decrease in enzyme activity at 100 uM preincubated for 30 mins by IC25-shift assay	A	BAO_0000357	single protein format	Homo sapiens	None	None	None	None	CHEMBL3721	Cytochrome P450 2C8	Homo sapiens	SINGLE PROTEIN	CHEMBL3526089	1	Scientific Literature	Drug Metab. Dispos.	2012	None	1.8503799999999995
310	CC[C@H]1[C@@H](COc2nccc3cc(C(N)=O)c(OC)cc23)NC(=O)[C@H]1F	CC[C@H]1[C@@H](COc2nccc3c(C(C)C)c(C(N)=O)c(OC)cc23)NC(=O)[C@H]1F	-6.91448	-8.76476	C(C)C	PF-06650833	2	361.37	0	1.58	40; PF-06650833	CC[C@H]1[C@@H](COc2nccc3cc(C(N)=O)c(OC)cc23)NC(=O)[C@H]1F	Inhibition	'<'	5.0	%				UO_0000187					False	CHEMBL4015956	Inhibition of CYP2C8 in human liver microsomes at 3 uM	A	BAO_0000019	assay format	Homo sapiens	None	None	None	None	CHEMBL3721	Cytochrome P450 2C8	Homo sapiens	SINGLE PROTEIN	CHEMBL4014327	1	Scientific Literature	J Med Chem	2017	None	1.8502800000000006
311	O[C@H](CNC1CCCCC1)Cn1c2ccc(Br)cc2c2cc(Br)ccc21	O=C(O)C1CCCCC1NC[C@@H](O)Cn1c2ccc(Br)cc2c2cc(Br)ccc21	-9.53637	-7.688269999999998	C(=O)O		0	480.24	1	5.60	18b	O[C@H](CNC1CCCCC1)Cn1c2ccc(Br)cc2c2cc(Br)ccc21	Inhibition						Active						False	CHEMBL3102562	Inhibition of human recombinant CYP2C8 expressed in baculovirus-infected insect cells preincubated for 15 mins followed by substrate addition measured after 30 mins by luminescence assay	A	BAO_0000219	cell-based format	Homo sapiens	None	None	None	None	CHEMBL3721	Cytochrome P450 2C8	Homo sapiens	SINGLE PROTEIN	CHEMBL3098117	1	Scientific Literature	ACS Med. Chem. Lett.	2013	None	1.8481000000000014
312	CC(C)Oc1cc2c(OC[C@@H]3CCC(=O)N3)nccc2cc1C(N)=O	COc1c(OC(C)C)c(C(N)=O)cc2ccnc(OC[C@@H]3CCC(=O)N3)c12	-7.37091	-9.21758	OC		0	343.38	0	1.78	20	CC(C)Oc1cc2c(OC[C@@H]3CCC(=O)N3)nccc2cc1C(N)=O	Inhibition	'<'	10.0	%				UO_0000187					False	CHEMBL4015956	Inhibition of CYP2C8 in human liver microsomes at 3 uM	A	BAO_0000019	assay format	Homo sapiens	None	None	None	None	CHEMBL3721	Cytochrome P450 2C8	Homo sapiens	SINGLE PROTEIN	CHEMBL4014327	1	Scientific Literature	J Med Chem	2017	None	1.8466699999999996
313	CC(C)Oc1cc2c(OC[C@@H]3CCC(=O)N3)nccc2cc1C(N)=O	COCc1cnc(OC[C@@H]2CCC(=O)N2)c2cc(OC(C)C)c(C(N)=O)cc12	-7.372889999999999	-9.21758	COC		0	343.38	0	1.78	20	CC(C)Oc1cc2c(OC[C@@H]3CCC(=O)N3)nccc2cc1C(N)=O	Inhibition	'<'	10.0	%				UO_0000187					False	CHEMBL4015956	Inhibition of CYP2C8 in human liver microsomes at 3 uM	A	BAO_0000019	assay format	Homo sapiens	None	None	None	None	CHEMBL3721	Cytochrome P450 2C8	Homo sapiens	SINGLE PROTEIN	CHEMBL4014327	1	Scientific Literature	J Med Chem	2017	None	1.8446900000000008
314	Cc1ccc(-c2c(-c3nn(C)c4ncnc(N5CC[C@H](N6CCCCC6)C5)c34)cnn2C)cc1	Cc1ccc(-c2c(-c3nn(C)c4ncnc(N5CC[C@H](N6CCCCC6)C5)c34)c(Br)nn2C)cc1	-8.29055	-10.13504	Br		0	456.6	0	3.80	CYP3cide, PF-04981517	Cc1ccc(-c2c(-c3nn(C)c4ncnc(N5CC[C@H](N6CCCCC6)C5)c34)cnn2C)cc1	Inhibition	'='	13.0	%				UO_0000187					False	CHEMBL3532657	Time dependent inhibition of human CYP2C8 paclitaxel 6alpha-hydroxylase activity assessed as decrease in enzyme activity at 100 uM preincubated for 30 mins by IC25-shift assay	A	BAO_0000357	single protein format	Homo sapiens	None	None	None	None	CHEMBL3721	Cytochrome P450 2C8	Homo sapiens	SINGLE PROTEIN	CHEMBL3526089	1	Scientific Literature	Drug Metab. Dispos.	2012	None	1.8444900000000004
315	COC(=O)[C@H](c1ccccc1Cl)N1CCc2sccc2C1	COC(=O)[C@H](c1ccccc1Cl)N1CCc2scc(Br)c2C1	-5.55411	-7.39725	Br	CLOPIDOGREL	4	321.83	0	3.67	Clopidogrel	COC(=O)[C@H](c1ccccc1Cl)N1CCc2sccc2C1	Inhibition	'<'	10.0	%				UO_0000187					False	CHEMBL3534890	Time dependent inhibition of CYP2C8 (unknown origin) at 100 uM by LC/MS system	A	BAO_0000357	single protein format	Homo sapiens	None	None	None	None	CHEMBL3721	Cytochrome P450 2C8	Homo sapiens	SINGLE PROTEIN	CHEMBL3526118	1	Scientific Literature	Drug Metab. Dispos.	2011	None	1.84314
316	O=C(Nc1ccc(Cl)cc1Cl)c1cn[nH]n1	O=C(Nc1ccc(Cl)c(S)c1Cl)c1cn[nH]n1	-5.80507	-7.6475	S		0	257.08	0	2.36	5, BLX-2477	O=C(Nc1ccc(Cl)cc1Cl)c1cn[nH]n1	Inhibition						Not Active						False	CHEMBL3606431	Inhibition of human CYP2C8 at 10 uM	A	BAO_0000357	single protein format	Homo sapiens	None	None	None	None	CHEMBL3721	Cytochrome P450 2C8	Homo sapiens	SINGLE PROTEIN	CHEMBL3603736	1	Scientific Literature	Bioorg. Med. Chem. Lett.	2015	None	1.8424300000000002
317	Cc1ccc(-c2c(-c3nn(C)c4ncnc(N5CC[C@H](N6CCCCC6)C5)c34)cnn2C)cc1	Cc1ccc(-c2c(-c3nn(C)c4ncnc(N5CC[C@H](N6CCCC(Br)C6)C5)c34)cnn2C)cc1	-8.29457	-10.13504	Br		0	456.6	0	3.80	CYP3cide, PF-04981517	Cc1ccc(-c2c(-c3nn(C)c4ncnc(N5CC[C@H](N6CCCCC6)C5)c34)cnn2C)cc1	Inhibition	'='	13.0	%				UO_0000187					False	CHEMBL3532657	Time dependent inhibition of human CYP2C8 paclitaxel 6alpha-hydroxylase activity assessed as decrease in enzyme activity at 100 uM preincubated for 30 mins by IC25-shift assay	A	BAO_0000357	single protein format	Homo sapiens	None	None	None	None	CHEMBL3721	Cytochrome P450 2C8	Homo sapiens	SINGLE PROTEIN	CHEMBL3526089	1	Scientific Literature	Drug Metab. Dispos.	2012	None	1.8404699999999998
318	FC1(F)CCC(CNCCCCN(C[C@H]2Cc3ccccc3CN2)[C@H]2CCCc3cccnc32)CC1	COC1CCc2cccnc2[C@H]1N(CCCCNCC1CCC(F)(F)CC1)C[C@H]1Cc2ccccc2CN1	-9.25531	-11.09191	OC		0	496.69	1	5.67	11b	FC1(F)CCC(CNCCCCN(C[C@H]2Cc3ccccc3CN2)[C@H]2CCCc3cccnc32)CC1	Inhibition						Not Active						False	CHEMBL4059174	Inhibition of CYP2C8 (unknown origin)	A	BAO_0000357	single protein format	Homo sapiens	None	None	None	None	CHEMBL3721	Cytochrome P450 2C8	Homo sapiens	SINGLE PROTEIN	CHEMBL4052827	1	Scientific Literature	J Med Chem	2018	None	1.8366000000000007
319	c1ccc2c(c1)CN[C@@H](CN(CCCCNCC1CCCCC1)[C@H]1CCCc3cccnc31)C2	Fc1cccc2c1C[C@H](CN(CCCCNCC1CCCCC1)[C@H]1CCCc3cccnc31)NC2	-11.27438	-9.43796	F		0	460.71	1	5.43	11a	c1ccc2c(c1)CN[C@@H](CN(CCCCNCC1CCCCC1)[C@H]1CCCc3cccnc31)C2	Inhibition						Not Active						False	CHEMBL4059174	Inhibition of CYP2C8 (unknown origin)	A	BAO_0000357	single protein format	Homo sapiens	None	None	None	None	CHEMBL3721	Cytochrome P450 2C8	Homo sapiens	SINGLE PROTEIN	CHEMBL4052827	1	Scientific Literature	J Med Chem	2018	None	1.8364200000000004
320	CN1CCN(C(=O)c2cn(Cc3cncn3Cc3ccc4c(c3)OCO4)cc2-c2cccc3ccccc23)CC1	CC(C)C1Oc2ccc(Cn3cncc3Cn3cc(C(=O)N4CCN(C)CC4)c(-c4cccc5ccccc45)c3)cc2O1	-11.30045	-9.46513	C(C)C		0	533.63	1	4.72	LB42908	CN1CCN(C(=O)c2cn(Cc3cncn3Cc3ccc4c(c3)OCO4)cc2-c2cccc3ccccc23)CC1	Inhibition	'='	46.7	%				UO_0000187					False	CHEMBL2045906	Inhibition of human CYP2C8-mediated taxol 6alpha-hydroxylation in liver microsomes at 10 uM coincubated with substrate	A	BAO_0000251	microsome format	Homo sapiens	CHEMBL3559723	Liver	None	Microsome	CHEMBL3721	Cytochrome P450 2C8	Homo sapiens	SINGLE PROTEIN	CHEMBL2040745	1	Scientific Literature	Bioorg. Med. Chem. Lett.	2012	None	1.8353199999999994
321	Cc1cc(C(=O)N2CCOc3ccc(-c4ccc5nc[nH]c5c4)cc3C2)ccc1S(C)(=O)=O	Cc1c(S(C)(=O)=O)ccc(C(=O)N2CCOc3ccc(-c4ccc5nc[nH]c5c4)cc3C2)c1C(C)C	-10.60145	-8.7675	C(C)C		0	461.54	0	3.98	24	Cc1cc(C(=O)N2CCOc3ccc(-c4ccc5nc[nH]c5c4)cc3C2)ccc1S(C)(=O)=O	Inhibition						Not Determined						False	CHEMBL2342499	Inhibition of CYP2C8 (unknown origin)	A	BAO_0000357	single protein format	Homo sapiens	None	None	None	None	CHEMBL3721	Cytochrome P450 2C8	Homo sapiens	SINGLE PROTEIN	CHEMBL2331117	1	Scientific Literature	J. Med. Chem.	2013	None	1.8339499999999997
322	Cc1ccnc2c1NC(=O)c1cccnc1N2C1CC1	Cc1ccnc2c1NC(=O)c1c(C(C)C)ccnc1N2C1CC1	-6.4017	-8.2331	C(C)C	NEVIRAPINE	4	266.3	0	2.65	Nevirapine	Cc1ccnc2c1NC(=O)c1cccnc1N2C1CC1	Inhibition	'<'	10.0	%				UO_0000187					False	CHEMBL3534890	Time dependent inhibition of CYP2C8 (unknown origin) at 100 uM by LC/MS system	A	BAO_0000357	single protein format	Homo sapiens	None	None	None	None	CHEMBL3721	Cytochrome P450 2C8	Homo sapiens	SINGLE PROTEIN	CHEMBL3526118	1	Scientific Literature	Drug Metab. Dispos.	2011	None	1.8314000000000004
323	CC(C)Oc1cc2c(OC[C@@H]3CCC(=O)N3)nccc2cc1C(N)=O	CCc1c(OC(C)C)c(C(N)=O)cc2ccnc(OC[C@@H]3CCC(=O)N3)c12	-7.389939999999998	-9.21758	CC		0	343.38	0	1.78	20	CC(C)Oc1cc2c(OC[C@@H]3CCC(=O)N3)nccc2cc1C(N)=O	Inhibition	'<'	10.0	%				UO_0000187					False	CHEMBL4015956	Inhibition of CYP2C8 in human liver microsomes at 3 uM	A	BAO_0000019	assay format	Homo sapiens	None	None	None	None	CHEMBL3721	Cytochrome P450 2C8	Homo sapiens	SINGLE PROTEIN	CHEMBL4014327	1	Scientific Literature	J Med Chem	2017	None	1.8276400000000015
324	c1ccc2c(c1)CN[C@@H](CN(CCCCNC1CCOCC1)[C@H]1CCCc3cccnc31)C2	CC(C)C1CC[C@H](N(CCCCNC2CCOCC2)C[C@H]2Cc3ccccc3CN2)c2ncccc21	-8.205160000000001	-10.03009	C(C)C		0	448.66	0	4.02	13c	c1ccc2c(c1)CN[C@@H](CN(CCCCNC1CCOCC1)[C@H]1CCCc3cccnc31)C2	Inhibition						Not Active						False	CHEMBL4059174	Inhibition of CYP2C8 (unknown origin)	A	BAO_0000357	single protein format	Homo sapiens	None	None	None	None	CHEMBL3721	Cytochrome P450 2C8	Homo sapiens	SINGLE PROTEIN	CHEMBL4052827	1	Scientific Literature	J Med Chem	2018	None	1.8249299999999984
325	CC(C)Oc1cc2c(OC[C@@H]3CCC(=O)N3)nccc2cc1C(N)=O	COCc1c(OC(C)C)c(C(N)=O)cc2ccnc(OC[C@@H]3CCC(=O)N3)c12	-7.392989999999998	-9.21758	COC		0	343.38	0	1.78	20	CC(C)Oc1cc2c(OC[C@@H]3CCC(=O)N3)nccc2cc1C(N)=O	Inhibition	'<'	10.0	%				UO_0000187					False	CHEMBL4015956	Inhibition of CYP2C8 in human liver microsomes at 3 uM	A	BAO_0000019	assay format	Homo sapiens	None	None	None	None	CHEMBL3721	Cytochrome P450 2C8	Homo sapiens	SINGLE PROTEIN	CHEMBL4014327	1	Scientific Literature	J Med Chem	2017	None	1.8245900000000015
326	COc1cc2c(c(OC)c1OC)-c1ccc(OC)c(=O)cc1[C@@H](NC(C)=O)CC2	COc1cc2c(c(OC)c1OC)-c1cc(C(=O)O)c(OC)c(=O)cc1[C@@H](NC(C)=O)CC2	-7.7965	-5.97253	C(=O)O	COLCHICINE	4	399.44	0	2.87	SID17389096	COc1cc2c(c(OC)c1OC)-c1ccc(OC)c(=O)cc1[C@@H](NC(C)=O)CC2	Inhibition	'='	20.4	%				UO_0000187					False	CHEMBL3095761	Inhibition of CYP2C8 (unknown origin) at 3 uM	A	BAO_0000357	single protein format	Homo sapiens	None	None	None	None	CHEMBL3721	Cytochrome P450 2C8	Homo sapiens	SINGLE PROTEIN	CHEMBL3091388	1	Scientific Literature	Bioorg. Med. Chem. Lett.	2013	None	1.82397
327	COc1nccc2ccc(C(=O)N3CCC4(CC3)Cc3cn(C(C)(C)C)nc3C(=O)N4)cc12	COc1nccc2ccc(C(=O)N3CCC4(CC3)NC(=O)c3nn(C(C)(C)C)cc3C4N)cc12	-6.8090600000000014	-8.633	N		0	447.54	0	3.16	22	COc1nccc2ccc(C(=O)N3CCC4(CC3)Cc3cn(C(C)(C)C)nc3C(=O)N4)cc12	Inhibition						Not Active						False	CHEMBL2422741	Inhibition of human CYP2C8 at 10 uM	B	BAO_0000357	single protein format	Homo sapiens	None	None	None	None	CHEMBL3721	Cytochrome P450 2C8	Homo sapiens	SINGLE PROTEIN	CHEMBL2417512	1	Scientific Literature	J. Med. Chem.	2013	None	1.8239399999999977
328	c1ccc2c(c1)CN[C@@H](CN(CCCCNCC1CCCCC1)[C@H]1CCCc3cccnc31)C2	COCc1ccc2c(n1)[C@@H](N(CCCCNCC1CCCCC1)C[C@H]1Cc3ccccc3CN1)CCC2	-11.26095	-9.43796	COC		0	460.71	1	5.43	11a	c1ccc2c(c1)CN[C@@H](CN(CCCCNCC1CCCCC1)[C@H]1CCCc3cccnc31)C2	Inhibition						Not Active						False	CHEMBL4059174	Inhibition of CYP2C8 (unknown origin)	A	BAO_0000357	single protein format	Homo sapiens	None	None	None	None	CHEMBL3721	Cytochrome P450 2C8	Homo sapiens	SINGLE PROTEIN	CHEMBL4052827	1	Scientific Literature	J Med Chem	2018	None	1.822989999999999
329	COc1nccc2ccc(C(=O)N3CCC4(CC3)Cc3cn(C(C)(C)C)nc3C(=O)N4)cc12	COc1nccc2ccc(C(=O)N3CCC4(Cc5cn(C(C)(C)C)nc5C(=O)N4)C(S)C3)cc12	-6.81142	-8.633	S		0	447.54	0	3.16	22	COc1nccc2ccc(C(=O)N3CCC4(CC3)Cc3cn(C(C)(C)C)nc3C(=O)N4)cc12	Inhibition						Not Active						False	CHEMBL2422741	Inhibition of human CYP2C8 at 10 uM	B	BAO_0000357	single protein format	Homo sapiens	None	None	None	None	CHEMBL3721	Cytochrome P450 2C8	Homo sapiens	SINGLE PROTEIN	CHEMBL2417512	1	Scientific Literature	J. Med. Chem.	2013	None	1.821579999999999
330	CC(C)(C)NC(=O)c1ccc(Oc2cc(F)c(CC(=O)O[C@@H]3O[C@H](C(=O)O)[C@@H](O)[C@H](O)[C@H]3O)cc2Cl)c(NS(=O)(=O)c2ccc(C3CC3)cc2Cl)c1	CC(C)c1c(Cl)c(Oc2ccc(C(=O)NC(C)(C)C)cc2NS(=O)(=O)c2ccc(C3CC3)cc2Cl)cc(F)c1CC(=O)O[C@@H]1O[C@H](C(=O)O)[C@@H](O)[C@H](O)[C@H]1O	-12.63277	-10.81298	C(C)C		0	785.63	3	4.11	M1	CC(C)(C)NC(=O)c1ccc(Oc2cc(F)c(CC(=O)O[C@@H]3O[C@H](C(=O)O)[C@@H](O)[C@H](O)[C@H]3O)cc2Cl)c(NS(=O)(=O)c2ccc(C3CC3)cc2Cl)c1	Inhibition						Not Active						False	CHEMBL3532224	Time dependent inhibition of CYP2C8 in human liver microsomes using paclitaxel as substrate at 10 uM by LC-MS/MS analysis	A	BAO_0000019	assay format	Homo sapiens	CHEMBL3559723	Liver	None	None	CHEMBL3721	Cytochrome P450 2C8	Homo sapiens	SINGLE PROTEIN	CHEMBL3526017	1	Scientific Literature	Drug Metab. Dispos.	2012	None	1.8197900000000011
331	C[C@H](c1cccc(Cl)c1)N(Cc1cccc(C(=O)O)c1)C(=O)c1cnc2ccccc2c1	C[C@H](c1cccc(Cl)c1)N(Cc1cccc(C(=O)O)c1)C(=O)c1cnc2ccccc2c1O	-9.48685	-11.3063	O		0	444.92	1	5.99	26	C[C@H](c1cccc(Cl)c1)N(Cc1cccc(C(=O)O)c1)C(=O)c1cnc2ccccc2c1	Inhibition	'='	0.0	%				UO_0000187					False	CHEMBL3579083	Inhibition of CYP2C8 (unknown origin) at 3 uM	A	BAO_0000357	single protein format	Homo sapiens	None	None	None	None	CHEMBL3721	Cytochrome P450 2C8	Homo sapiens	SINGLE PROTEIN	CHEMBL3576831	1	Scientific Literature	ACS Med. Chem. Lett.	2015	None	1.8194499999999998
332	Cc1ccc(-c2c(-c3nn(C)c4ncnc(N5CC[C@H](N6CCCCC6)C5)c34)cnn2C)cc1	Cc1ccc(-c2c(-c3nn(C)c4ncnc(N5CC[C@H](N6CCCCC6)C5Cl)c34)cnn2C)cc1	-8.31733	-10.13504	Cl		0	456.6	0	3.80	CYP3cide, PF-04981517	Cc1ccc(-c2c(-c3nn(C)c4ncnc(N5CC[C@H](N6CCCCC6)C5)c34)cnn2C)cc1	Inhibition	'='	13.0	%				UO_0000187					False	CHEMBL3532657	Time dependent inhibition of human CYP2C8 paclitaxel 6alpha-hydroxylase activity assessed as decrease in enzyme activity at 100 uM preincubated for 30 mins by IC25-shift assay	A	BAO_0000357	single protein format	Homo sapiens	None	None	None	None	CHEMBL3721	Cytochrome P450 2C8	Homo sapiens	SINGLE PROTEIN	CHEMBL3526089	1	Scientific Literature	Drug Metab. Dispos.	2012	None	1.81771
333	Cc1ccc(-c2c(-c3nn(C)c4ncnc(N5CC[C@H](N6CCCCC6)C5)c34)cnn2C)cc1	Cc1ccc(-c2c(-c3nn(C)c4ncnc(N5CC[C@H](N6CCCC(Cl)C6)C5)c34)cnn2C)cc1	-8.31885	-10.13504	Cl		0	456.6	0	3.80	CYP3cide, PF-04981517	Cc1ccc(-c2c(-c3nn(C)c4ncnc(N5CC[C@H](N6CCCCC6)C5)c34)cnn2C)cc1	Inhibition	'='	13.0	%				UO_0000187					False	CHEMBL3532657	Time dependent inhibition of human CYP2C8 paclitaxel 6alpha-hydroxylase activity assessed as decrease in enzyme activity at 100 uM preincubated for 30 mins by IC25-shift assay	A	BAO_0000357	single protein format	Homo sapiens	None	None	None	None	CHEMBL3721	Cytochrome P450 2C8	Homo sapiens	SINGLE PROTEIN	CHEMBL3526089	1	Scientific Literature	Drug Metab. Dispos.	2012	None	1.8161900000000006
334	OC(CNC1CCCCC1)Cn1c2ccc(Br)cc2c2cc(Br)ccc21	OC(CNC1CCCCC1F)Cn1c2ccc(Br)cc2c2cc(Br)ccc21	-9.33114	-7.5160300000000015	F		0	480.24	1	5.60	12	OC(CNC1CCCCC1)Cn1c2ccc(Br)cc2c2cc(Br)ccc21	Inhibition						Active						False	CHEMBL3102562	Inhibition of human recombinant CYP2C8 expressed in baculovirus-infected insect cells preincubated for 15 mins followed by substrate addition measured after 30 mins by luminescence assay	A	BAO_0000219	cell-based format	Homo sapiens	None	None	None	None	CHEMBL3721	Cytochrome P450 2C8	Homo sapiens	SINGLE PROTEIN	CHEMBL3098117	1	Scientific Literature	ACS Med. Chem. Lett.	2013	None	1.815109999999998
335	C[C@H](c1ccc(F)cc1)N(Cc1cccc(C(=O)O)c1)C(=O)c1cc2ccccc2cn1	CC(=O)c1ccc2cc(C(=O)N(Cc3cccc(C(=O)O)c3)[C@H](C)c3ccc(F)cc3)ncc2c1	-11.81327	-10.00043	C(=O)C		0	428.46	1	5.48	13	C[C@H](c1ccc(F)cc1)N(Cc1cccc(C(=O)O)c1)C(=O)c1cc2ccccc2cn1	Inhibition						Not Determined						False	CHEMBL3579083	Inhibition of CYP2C8 (unknown origin) at 3 uM	A	BAO_0000357	single protein format	Homo sapiens	None	None	None	None	CHEMBL3721	Cytochrome P450 2C8	Homo sapiens	SINGLE PROTEIN	CHEMBL3576831	1	Scientific Literature	ACS Med. Chem. Lett.	2015	None	1.8128399999999996
336	c1ccc2c(c1)CN[C@@H](CN(CCCCNCC1CCCCC1)[C@H]1CCCc3cccnc31)C2	O=C(O)C1CCCCC1CNCCCCN(C[C@H]1Cc2ccccc2CN1)[C@H]1CCCc2cccnc21	-11.2503	-9.43796	C(=O)O		0	460.71	1	5.43	11a	c1ccc2c(c1)CN[C@@H](CN(CCCCNCC1CCCCC1)[C@H]1CCCc3cccnc31)C2	Inhibition						Not Active						False	CHEMBL4059174	Inhibition of CYP2C8 (unknown origin)	A	BAO_0000357	single protein format	Homo sapiens	None	None	None	None	CHEMBL3721	Cytochrome P450 2C8	Homo sapiens	SINGLE PROTEIN	CHEMBL4052827	1	Scientific Literature	J Med Chem	2018	None	1.812339999999999
337	CN1CCN(C2=Nc3cc(Cl)ccc3Nc3ccccc32)CC1	CC(C)c1ccc2c(c1)C(N1CCN(C)CC1)=Nc1cc(Cl)ccc1N2	-8.25494	-6.445869999999998	C(C)C	CLOZAPINE	4	326.83	0	3.72	Clozapine	CN1CCN(C2=Nc3cc(Cl)ccc3Nc3ccccc32)CC1	Inhibition	'<'	10.0	%				UO_0000187					False	CHEMBL3534890	Time dependent inhibition of CYP2C8 (unknown origin) at 100 uM by LC/MS system	A	BAO_0000357	single protein format	Homo sapiens	None	None	None	None	CHEMBL3721	Cytochrome P450 2C8	Homo sapiens	SINGLE PROTEIN	CHEMBL3526118	1	Scientific Literature	Drug Metab. Dispos.	2011	None	1.809070000000001
338	COc1nc(N2C[C@H]3C(=O)N(C)C(=N)N[C@@]3(c3ccc(F)cc3F)C2)nc(C)c1F	COc1nc(N2C[C@H]3C(=O)N(C)C(=N)N[C@@]3(c3ccc(F)cc3F)C2S)nc(C)c1F	-6.58749	-8.39585	S		0	420.4	0	1.54	9; Mbi-4	COc1nc(N2C[C@H]3C(=O)N(C)C(=N)N[C@@]3(c3ccc(F)cc3F)C2)nc(C)c1F	Inhibition						Not Active						False	CHEMBL3801561	Inhibition of human CYP2C8 at <20 uM	A	BAO_0000357	single protein format	Homo sapiens	None	None	None	None	CHEMBL3721	Cytochrome P450 2C8	Homo sapiens	SINGLE PROTEIN	CHEMBL3797133	1	Scientific Literature	J. Med. Chem.	2016	None	1.8083599999999995
339	Cc1ccc(-c2cc(C(F)(F)F)nn2-c2ccc(S(N)(=O)=O)cc2)cc1	COc1cc(S(N)(=O)=O)ccc1-n1nc(C(F)(F)F)cc1-c1ccc(C)cc1	-7.9649899999999985	-9.77249	OC	CELECOXIB	4	381.38	0	3.51	Celecoxib	Cc1ccc(-c2cc(C(F)(F)F)nn2-c2ccc(S(N)(=O)=O)cc2)cc1	Inhibition	'<'	10.0	%				UO_0000187					False	CHEMBL3534890	Time dependent inhibition of CYP2C8 (unknown origin) at 100 uM by LC/MS system	A	BAO_0000357	single protein format	Homo sapiens	None	None	None	None	CHEMBL3721	Cytochrome P450 2C8	Homo sapiens	SINGLE PROTEIN	CHEMBL3526118	1	Scientific Literature	Drug Metab. Dispos.	2011	None	1.807500000000001
340	CCCc1cc(S(C)(=O)=O)ccc1C(=O)N1CCOc2ccc(-c3ccc4nc[nH]c4c3)cc2C1	CCCc1cc(S(C)(=O)=O)c(Br)cc1C(=O)N1CCOc2ccc(-c3ccc4nc[nH]c4c3)cc2C1	-9.83	-8.0226	Br		0	489.6	0	4.62	20	CCCc1cc(S(C)(=O)=O)ccc1C(=O)N1CCOc2ccc(-c3ccc4nc[nH]c4c3)cc2C1	Inhibition						Not Determined						False	CHEMBL2342499	Inhibition of CYP2C8 (unknown origin)	A	BAO_0000357	single protein format	Homo sapiens	None	None	None	None	CHEMBL3721	Cytochrome P450 2C8	Homo sapiens	SINGLE PROTEIN	CHEMBL2331117	1	Scientific Literature	J. Med. Chem.	2013	None	1.8073999999999995
341	Cc1ccc(-c2c(-c3nn(C)c4ncnc(N5CC[C@H](N6CCCCC6)C5)c34)cnn2C)cc1	Cc1ccc(-c2c(-c3nn(C)c4ncnc(N5CC[C@H](N6CCCC(I)C6)C5)c34)cnn2C)cc1	-8.328380000000001	-10.13504	I		0	456.6	0	3.80	CYP3cide, PF-04981517	Cc1ccc(-c2c(-c3nn(C)c4ncnc(N5CC[C@H](N6CCCCC6)C5)c34)cnn2C)cc1	Inhibition	'='	13.0	%				UO_0000187					False	CHEMBL3532657	Time dependent inhibition of human CYP2C8 paclitaxel 6alpha-hydroxylase activity assessed as decrease in enzyme activity at 100 uM preincubated for 30 mins by IC25-shift assay	A	BAO_0000357	single protein format	Homo sapiens	None	None	None	None	CHEMBL3721	Cytochrome P450 2C8	Homo sapiens	SINGLE PROTEIN	CHEMBL3526089	1	Scientific Literature	Drug Metab. Dispos.	2012	None	1.806659999999999
342	CCCc1cc(S(C)(=O)=O)ccc1C(=O)N1CCOc2ccc(-c3ccc4nc[nH]c4c3)cc2C1	CCCc1cc(S(C)(=O)=O)cc(F)c1C(=O)N1CCOc2ccc(-c3ccc4nc[nH]c4c3)cc2C1	-9.82739	-8.0226	F		0	489.6	0	4.62	20	CCCc1cc(S(C)(=O)=O)ccc1C(=O)N1CCOc2ccc(-c3ccc4nc[nH]c4c3)cc2C1	Inhibition						Not Determined						False	CHEMBL2342499	Inhibition of CYP2C8 (unknown origin)	A	BAO_0000357	single protein format	Homo sapiens	None	None	None	None	CHEMBL3721	Cytochrome P450 2C8	Homo sapiens	SINGLE PROTEIN	CHEMBL2331117	1	Scientific Literature	J. Med. Chem.	2013	None	1.8047899999999988
343	C[C@H](c1ccc(F)cc1)N(Cc1cccc(C(=O)O)c1)C(=O)c1cc2ccccc2cn1	C[C@H](c1ccc(F)c(C(=O)O)c1)N(Cc1cccc(C(=O)O)c1)C(=O)c1cc2ccccc2cn1	-11.80311	-10.00043	C(=O)O		0	428.46	1	5.48	13	C[C@H](c1ccc(F)cc1)N(Cc1cccc(C(=O)O)c1)C(=O)c1cc2ccccc2cn1	Inhibition						Not Determined						False	CHEMBL3579083	Inhibition of CYP2C8 (unknown origin) at 3 uM	A	BAO_0000357	single protein format	Homo sapiens	None	None	None	None	CHEMBL3721	Cytochrome P450 2C8	Homo sapiens	SINGLE PROTEIN	CHEMBL3576831	1	Scientific Literature	ACS Med. Chem. Lett.	2015	None	1.8026800000000005
344	Cc1cc(C(=O)N2CCOc3ccc(-c4ccc5nc[nH]c5c4)cc3C2)ccc1S(C)(=O)=O	COCC1COc2ccc(-c3ccc4nc[nH]c4c3)cc2CN1C(=O)c1ccc(S(C)(=O)=O)c(C)c1	-6.96709	-8.7675	COC		0	461.54	0	3.98	24	Cc1cc(C(=O)N2CCOc3ccc(-c4ccc5nc[nH]c5c4)cc3C2)ccc1S(C)(=O)=O	Inhibition						Not Determined						False	CHEMBL2342499	Inhibition of CYP2C8 (unknown origin)	A	BAO_0000357	single protein format	Homo sapiens	None	None	None	None	CHEMBL3721	Cytochrome P450 2C8	Homo sapiens	SINGLE PROTEIN	CHEMBL2331117	1	Scientific Literature	J. Med. Chem.	2013	None	1.8004100000000003
345	CC(C)Oc1cc2c(OC[C@@H]3CCC(=O)N3)nccc2cc1C(N)=O	CC(C)Oc1cc2c(OC[C@@H]3CCC(=O)N3)nc(S)cc2cc1C(N)=O	-7.4173399999999985	-9.21758	S		0	343.38	0	1.78	20	CC(C)Oc1cc2c(OC[C@@H]3CCC(=O)N3)nccc2cc1C(N)=O	Inhibition	'<'	10.0	%				UO_0000187					False	CHEMBL4015956	Inhibition of CYP2C8 in human liver microsomes at 3 uM	A	BAO_0000019	assay format	Homo sapiens	None	None	None	None	CHEMBL3721	Cytochrome P450 2C8	Homo sapiens	SINGLE PROTEIN	CHEMBL4014327	1	Scientific Literature	J Med Chem	2017	None	1.8002400000000014
346	CC[C@H]1[C@@H](COc2nccc3cc(C(N)=O)c(OC)cc23)NC(=O)[C@H]1F	CC[C@H]1[C@@H](COc2nccc3cc(C(N)=O)c(OC)c(C(C)C)c23)NC(=O)[C@H]1F	-6.96478	-8.76476	C(C)C	PF-06650833	2	361.37	0	1.58	40; PF-06650833	CC[C@H]1[C@@H](COc2nccc3cc(C(N)=O)c(OC)cc23)NC(=O)[C@H]1F	Inhibition	'<'	5.0	%				UO_0000187					False	CHEMBL4015956	Inhibition of CYP2C8 in human liver microsomes at 3 uM	A	BAO_0000019	assay format	Homo sapiens	None	None	None	None	CHEMBL3721	Cytochrome P450 2C8	Homo sapiens	SINGLE PROTEIN	CHEMBL4014327	1	Scientific Literature	J Med Chem	2017	None	1.7999800000000006
347	c1ccc2c(c1)CN[C@@H](CN(CCCCNCC1CCCCC1)[C@H]1CCCc3cccnc31)C2	Nc1cccc2c1CN[C@@H](CN(CCCCNCC1CCCCC1)[C@H]1CCCc3cccnc31)C2	-11.23635	-9.43796	N		0	460.71	1	5.43	11a	c1ccc2c(c1)CN[C@@H](CN(CCCCNCC1CCCCC1)[C@H]1CCCc3cccnc31)C2	Inhibition						Not Active						False	CHEMBL4059174	Inhibition of CYP2C8 (unknown origin)	A	BAO_0000357	single protein format	Homo sapiens	None	None	None	None	CHEMBL3721	Cytochrome P450 2C8	Homo sapiens	SINGLE PROTEIN	CHEMBL4052827	1	Scientific Literature	J Med Chem	2018	None	1.7983899999999995
348	Cc1ccc(-c2c(-c3nn(C)c4ncnc(N5CC[C@H](N6CCCCC6)C5)c34)cnn2C)cc1	Cc1ccc(-c2c(-c3nn(C)c4ncnc(N5CC[C@H](N6CCCCC6)C5)c34)c(I)nn2C)cc1	-8.33738	-10.13504	I		0	456.6	0	3.80	CYP3cide, PF-04981517	Cc1ccc(-c2c(-c3nn(C)c4ncnc(N5CC[C@H](N6CCCCC6)C5)c34)cnn2C)cc1	Inhibition	'='	13.0	%				UO_0000187					False	CHEMBL3532657	Time dependent inhibition of human CYP2C8 paclitaxel 6alpha-hydroxylase activity assessed as decrease in enzyme activity at 100 uM preincubated for 30 mins by IC25-shift assay	A	BAO_0000357	single protein format	Homo sapiens	None	None	None	None	CHEMBL3721	Cytochrome P450 2C8	Homo sapiens	SINGLE PROTEIN	CHEMBL3526089	1	Scientific Literature	Drug Metab. Dispos.	2012	None	1.7976600000000005
349	CN(C)[C@]1(c2ccccc2)CC[C@]2(CC1)OCCc1c3cc(F)ccc3[nH]c12.O=C(O)CC(O)(CC(=O)O)C(=O)O	CN(C)[C@@]1(c2ccccc2)CC[C@@]2(CC1N)OCCc1c2[nH]c2ccc(F)cc12	-6.84743	-8.64439	N		0	570.61	1	5.11	3a, cebranopadol	CN(C)[C@]1(c2ccccc2)CC[C@]2(CC1)OCCc1c3cc(F)ccc3[nH]c12.O=C(O)CC(O)(CC(=O)O)C(=O)O	Inhibition						Not Active						False	CHEMBL3366633	Inhibition of human CYP2C8 up to 250 nM	A	BAO_0000357	single protein format	Homo sapiens	None	None	None	None	CHEMBL3721	Cytochrome P450 2C8	Homo sapiens	SINGLE PROTEIN	CHEMBL3352090	1	Scientific Literature	ACS Med. Chem. Lett.	2014	None	1.7969599999999994
350	CC(=O)NC(C)c1ccc2sc(-c3ccc(Oc4cccc(OCC5CC5)c4)cc3)cc2c1	CC(=O)NC(C)c1ccc2sc(-c3ccc(Oc4ccc(I)c(OCC5CC5)c4)cc3)cc2c1	-8.625810000000001	-10.42264	I		0	457.6	1	7.35	1j	CC(=O)NC(C)c1ccc2sc(-c3ccc(Oc4cccc(OCC5CC5)c4)cc3)cc2c1	Inhibition	'='	23.6	%				UO_0000187					False	CHEMBL4027528	Inhibition of CYP2C8 (unknown origin) at 10 uM	A	BAO_0000357	single protein format	Homo sapiens	None	None	None	None	CHEMBL3721	Cytochrome P450 2C8	Homo sapiens	SINGLE PROTEIN	CHEMBL4024776	1	Scientific Literature	J Med Chem	2018	None	1.7968299999999982
351	COc1nccc2ccc(C(=O)N3CCC4(CC3)Cc3cn(C(C)(C)C)nc3C(=O)N4)cc12	COc1nccc2ccc(C(=O)N3CCC4(CC3)Cc3cn(C(C)(C)C)nc3C(=O)N4)c(C(C)=O)c12	-6.8362300000000005	-8.633	C(=O)C		0	447.54	0	3.16	22	COc1nccc2ccc(C(=O)N3CCC4(CC3)Cc3cn(C(C)(C)C)nc3C(=O)N4)cc12	Inhibition						Not Active						False	CHEMBL2422741	Inhibition of human CYP2C8 at 10 uM	B	BAO_0000357	single protein format	Homo sapiens	None	None	None	None	CHEMBL3721	Cytochrome P450 2C8	Homo sapiens	SINGLE PROTEIN	CHEMBL2417512	1	Scientific Literature	J. Med. Chem.	2013	None	1.7967699999999986
352	CN1CCN(C(=O)c2cn(Cc3cncn3Cc3ccc4c(c3)OCO4)cc2-c2cccc3ccccc23)CC1	CC(C)c1ccc2cccc(-c3cn(Cc4cncn4Cc4ccc5c(c4)OCO5)cc3C(=O)N3CCN(C)CC3)c2c1	-11.26148	-9.46513	C(C)C		0	533.63	1	4.72	LB42908	CN1CCN(C(=O)c2cn(Cc3cncn3Cc3ccc4c(c3)OCO4)cc2-c2cccc3ccccc23)CC1	Inhibition	'='	46.7	%				UO_0000187					False	CHEMBL2045906	Inhibition of human CYP2C8-mediated taxol 6alpha-hydroxylation in liver microsomes at 10 uM coincubated with substrate	A	BAO_0000251	microsome format	Homo sapiens	CHEMBL3559723	Liver	None	Microsome	CHEMBL3721	Cytochrome P450 2C8	Homo sapiens	SINGLE PROTEIN	CHEMBL2040745	1	Scientific Literature	Bioorg. Med. Chem. Lett.	2012	None	1.7963500000000003
353	CC1(C)CCC(NCCCCN(C[C@H]2Cc3ccccc3CN2)[C@H]2CCCc3cccnc32)CC1	CCC1Cc2cccnc2[C@@H](N(CCCCNC2CCC(C)(C)CC2)C[C@H]2Cc3ccccc3CN2)C1	-11.54077	-9.74509	CC		0	474.74	1	5.81	13g	CC1(C)CCC(NCCCCN(C[C@H]2Cc3ccccc3CN2)[C@H]2CCCc3cccnc32)CC1	Inhibition						Not Active						False	CHEMBL4059174	Inhibition of CYP2C8 (unknown origin)	A	BAO_0000357	single protein format	Homo sapiens	None	None	None	None	CHEMBL3721	Cytochrome P450 2C8	Homo sapiens	SINGLE PROTEIN	CHEMBL4052827	1	Scientific Literature	J Med Chem	2018	None	1.7956800000000008
354	Cc1ccc(-c2c(-c3nn(C)c4ncnc(N5CC[C@H](N6CCCCC6)C5)c34)cnn2C)cc1	Cc1ccc(-c2c(-c3nn(C)c4ncnc(N5CC[C@H](N6CCCCC6)C5)c34)c(Cl)nn2C)cc1	-8.33987	-10.13504	Cl		0	456.6	0	3.80	CYP3cide, PF-04981517	Cc1ccc(-c2c(-c3nn(C)c4ncnc(N5CC[C@H](N6CCCCC6)C5)c34)cnn2C)cc1	Inhibition	'='	13.0	%				UO_0000187					False	CHEMBL3532657	Time dependent inhibition of human CYP2C8 paclitaxel 6alpha-hydroxylase activity assessed as decrease in enzyme activity at 100 uM preincubated for 30 mins by IC25-shift assay	A	BAO_0000357	single protein format	Homo sapiens	None	None	None	None	CHEMBL3721	Cytochrome P450 2C8	Homo sapiens	SINGLE PROTEIN	CHEMBL3526089	1	Scientific Literature	Drug Metab. Dispos.	2012	None	1.7951700000000006
355	Cc1ccc(-c2cc(C(F)(F)F)nn2-c2ccc(S(N)(=O)=O)cc2)cc1	Cc1ccc(-c2cc(C(F)(F)F)nn2-c2ccc(S(N)(=O)=O)cc2C)cc1	-7.9791	-9.77249	C	CELECOXIB	4	381.38	0	3.51	Celecoxib	Cc1ccc(-c2cc(C(F)(F)F)nn2-c2ccc(S(N)(=O)=O)cc2)cc1	Inhibition	'<'	10.0	%				UO_0000187					False	CHEMBL3534890	Time dependent inhibition of CYP2C8 (unknown origin) at 100 uM by LC/MS system	A	BAO_0000357	single protein format	Homo sapiens	None	None	None	None	CHEMBL3721	Cytochrome P450 2C8	Homo sapiens	SINGLE PROTEIN	CHEMBL3526118	1	Scientific Literature	Drug Metab. Dispos.	2011	None	1.7933899999999996
356	Cc1ccc(-c2c(-c3nn(C)c4ncnc(N5CC[C@H](N6CCCCC6)C5)c34)cnn2C)cc1	Cc1ccc(-c2c(-c3nn(C)c4ncnc(N5CC[C@H](N6CCCCC6)C5N)c34)cnn2C)cc1	-8.34505	-10.13504	N		0	456.6	0	3.80	CYP3cide, PF-04981517	Cc1ccc(-c2c(-c3nn(C)c4ncnc(N5CC[C@H](N6CCCCC6)C5)c34)cnn2C)cc1	Inhibition	'='	13.0	%				UO_0000187					False	CHEMBL3532657	Time dependent inhibition of human CYP2C8 paclitaxel 6alpha-hydroxylase activity assessed as decrease in enzyme activity at 100 uM preincubated for 30 mins by IC25-shift assay	A	BAO_0000357	single protein format	Homo sapiens	None	None	None	None	CHEMBL3721	Cytochrome P450 2C8	Homo sapiens	SINGLE PROTEIN	CHEMBL3526089	1	Scientific Literature	Drug Metab. Dispos.	2012	None	1.7899899999999995
357	O=C(NCc1ccncc1)c1nnc(CS(=O)(=O)c2ccccc2)o1	O=C(NCc1ccncc1)c1nnc(CS(=O)(=O)c2cccc(F)c2)o1	-10.11837	-8.32865	F		0	358.38	0	1.37	22	O=C(NCc1ccncc1)c1nnc(CS(=O)(=O)c2ccccc2)o1	Inhibition	'<'	14.0	%				UO_0000187					False	CHEMBL2072917	Time dependent inhibition of human recombinant CYP2C8 coexpressed in Escherichia coli at 50 uM using amodiaquine as probe	A	BAO_0000357	single protein format	Homo sapiens	None	None	None	None	CHEMBL3721	Cytochrome P450 2C8	Homo sapiens	SINGLE PROTEIN	CHEMBL2069246	1	Scientific Literature	J. Med. Chem.	2012	None	1.7897200000000009
358	COc1nccc2ccc(C(=O)N3CCC4(CC3)Cc3cn(C(C)(C)C)nc3C(=O)N4)cc12	COc1nccc2ccc(C(=O)N3CCC4(CC3)Cc3c(nn(C(C)(C)C)c3C(=O)O)C(=O)N4)cc12	-6.843310000000002	-8.633	C(=O)O		0	447.54	0	3.16	22	COc1nccc2ccc(C(=O)N3CCC4(CC3)Cc3cn(C(C)(C)C)nc3C(=O)N4)cc12	Inhibition						Not Active						False	CHEMBL2422741	Inhibition of human CYP2C8 at 10 uM	B	BAO_0000357	single protein format	Homo sapiens	None	None	None	None	CHEMBL3721	Cytochrome P450 2C8	Homo sapiens	SINGLE PROTEIN	CHEMBL2417512	1	Scientific Literature	J. Med. Chem.	2013	None	1.7896899999999976
359	C[C@H](c1ccc(F)cc1)N(Cc1cccc(C(=O)O)c1)C(=O)c1cc2ccccc2nn1	C[C@H](c1ccc(F)cc1)N(Cc1cccc(C(=O)O)c1)C(=O)c1cc2cc(F)ccc2nn1	-11.89076	-10.10123	F		0	429.45	0	4.87	9	C[C@H](c1ccc(F)cc1)N(Cc1cccc(C(=O)O)c1)C(=O)c1cc2ccccc2nn1	Inhibition						Not Determined						False	CHEMBL3579083	Inhibition of CYP2C8 (unknown origin) at 3 uM	A	BAO_0000357	single protein format	Homo sapiens	None	None	None	None	CHEMBL3721	Cytochrome P450 2C8	Homo sapiens	SINGLE PROTEIN	CHEMBL3576831	1	Scientific Literature	ACS Med. Chem. Lett.	2015	None	1.789530000000001
360	CC(C)(C)NC(=O)c1ccc(Oc2cc(F)c(CC(=O)O[C@@H]3O[C@H](C(=O)O)[C@@H](O)[C@H](O)[C@H]3O)cc2Cl)c(NS(=O)(=O)c2ccc(C3CC3)cc2Cl)c1	COc1cc(C2CC2)cc(Cl)c1S(=O)(=O)Nc1cc(C(=O)NC(C)(C)C)ccc1Oc1cc(F)c(CC(=O)O[C@@H]2O[C@H](C(=O)O)[C@@H](O)[C@H](O)[C@H]2O)cc1Cl	-9.02372	-10.81298	OC		0	785.63	3	4.11	M1	CC(C)(C)NC(=O)c1ccc(Oc2cc(F)c(CC(=O)O[C@@H]3O[C@H](C(=O)O)[C@@H](O)[C@H](O)[C@H]3O)cc2Cl)c(NS(=O)(=O)c2ccc(C3CC3)cc2Cl)c1	Inhibition						Not Active						False	CHEMBL3532224	Time dependent inhibition of CYP2C8 in human liver microsomes using paclitaxel as substrate at 10 uM by LC-MS/MS analysis	A	BAO_0000019	assay format	Homo sapiens	CHEMBL3559723	Liver	None	None	CHEMBL3721	Cytochrome P450 2C8	Homo sapiens	SINGLE PROTEIN	CHEMBL3526017	1	Scientific Literature	Drug Metab. Dispos.	2012	None	1.7892599999999987
361	COc1ccc2ccc(C(=O)N3CCC4(CC3)Cc3cn(C(C)(C)C)nc3C(=O)N4)cc2n1	COc1cc(CO)c2ccc(C(=O)N3CCC4(CC3)Cc3cn(C(C)(C)C)nc3C(=O)N4)cc2n1	-8.56884	-6.77981	CO		0	447.54	0	3.16	21	COc1ccc2ccc(C(=O)N3CCC4(CC3)Cc3cn(C(C)(C)C)nc3C(=O)N4)cc2n1	Inhibition						Not Active						False	CHEMBL2422741	Inhibition of human CYP2C8 at 10 uM	B	BAO_0000357	single protein format	Homo sapiens	None	None	None	None	CHEMBL3721	Cytochrome P450 2C8	Homo sapiens	SINGLE PROTEIN	CHEMBL2417512	1	Scientific Literature	J. Med. Chem.	2013	None	1.7890299999999995
362	CN1CCN(C(=O)c2cn(Cc3cncn3Cc3ccc4c(c3)OCO4)cc2-c2cccc3ccccc23)CC1	CN1CCN(C(=O)c2cn(Cc3cncn3Cc3ccc4c(c3)OCO4)cc2-c2cccc3c(Cl)cccc23)CC1	-11.25218	-9.46513	Cl		0	533.63	1	4.72	LB42908	CN1CCN(C(=O)c2cn(Cc3cncn3Cc3ccc4c(c3)OCO4)cc2-c2cccc3ccccc23)CC1	Inhibition	'='	46.7	%				UO_0000187					False	CHEMBL2045906	Inhibition of human CYP2C8-mediated taxol 6alpha-hydroxylation in liver microsomes at 10 uM coincubated with substrate	A	BAO_0000251	microsome format	Homo sapiens	CHEMBL3559723	Liver	None	Microsome	CHEMBL3721	Cytochrome P450 2C8	Homo sapiens	SINGLE PROTEIN	CHEMBL2040745	1	Scientific Literature	Bioorg. Med. Chem. Lett.	2012	None	1.787049999999999
363	Cc1ccc(-c2c(-c3nn(C)c4ncnc(N5CC[C@H](N6CCCCC6)C5)c34)cnn2C)cc1	Cc1ccc(-c2c(-c3nn(C)c4ncnc(N5CC[C@H](N6CCCCC6N)C5)c34)cnn2C)cc1	-8.348410000000001	-10.13504	N		0	456.6	0	3.80	CYP3cide, PF-04981517	Cc1ccc(-c2c(-c3nn(C)c4ncnc(N5CC[C@H](N6CCCCC6)C5)c34)cnn2C)cc1	Inhibition	'='	13.0	%				UO_0000187					False	CHEMBL3532657	Time dependent inhibition of human CYP2C8 paclitaxel 6alpha-hydroxylase activity assessed as decrease in enzyme activity at 100 uM preincubated for 30 mins by IC25-shift assay	A	BAO_0000357	single protein format	Homo sapiens	None	None	None	None	CHEMBL3721	Cytochrome P450 2C8	Homo sapiens	SINGLE PROTEIN	CHEMBL3526089	1	Scientific Literature	Drug Metab. Dispos.	2012	None	1.7866299999999988
364	COc1ccc(-c2nnc(C(=O)N3CCC(Oc4ccc(CN5CCCC5)cc4)CC3)o2)cc1	COc1ccc(-c2nnc(C(=O)N3CCC(Oc4ccc(CN5CCCC5)cc4)C(C(=O)O)C3)o2)cc1	-8.206760000000001	-9.99073	C(=O)O		0	462.55	0	4.02	59	COc1ccc(-c2nnc(C(=O)N3CCC(Oc4ccc(CN5CCCC5)cc4)CC3)o2)cc1	Inhibition						Not Active						False	CHEMBL3791500	Inhibition of CYP2C8 (unknown origin)	A	BAO_0000357	single protein format	Homo sapiens	None	None	None	None	CHEMBL3721	Cytochrome P450 2C8	Homo sapiens	SINGLE PROTEIN	CHEMBL3784951	1	Scientific Literature	J. Med. Chem.	2016	None	1.7839699999999983
365	CN(C)[C@]1(c2ccccc2)CC[C@]2(CC1)OCCc1c3cc(F)ccc3[nH]c12.O=C(O)CC(O)(CC(=O)O)C(=O)O	CN(C)[C@]1(c2ccc(O)cc2)CC[C@]2(CC1)OCCc1c3cc(F)ccc3[nH]c12	-6.861510000000001	-8.64439	O		0	570.61	1	5.11	3a, cebranopadol	CN(C)[C@]1(c2ccccc2)CC[C@]2(CC1)OCCc1c3cc(F)ccc3[nH]c12.O=C(O)CC(O)(CC(=O)O)C(=O)O	Inhibition						Not Active						False	CHEMBL3366633	Inhibition of human CYP2C8 up to 250 nM	A	BAO_0000357	single protein format	Homo sapiens	None	None	None	None	CHEMBL3721	Cytochrome P450 2C8	Homo sapiens	SINGLE PROTEIN	CHEMBL3352090	1	Scientific Literature	ACS Med. Chem. Lett.	2014	None	1.7828799999999987
366	Cc1ccc(-c2cc(C(F)(F)F)nn2-c2ccc(S(N)(=O)=O)cc2)cc1	Cc1ccc(-c2cc(C(F)(F)F)nn2-c2ccc(S(N)(=O)=O)cc2S)cc1	-7.98993	-9.77249	S	CELECOXIB	4	381.38	0	3.51	Celecoxib	Cc1ccc(-c2cc(C(F)(F)F)nn2-c2ccc(S(N)(=O)=O)cc2)cc1	Inhibition	'<'	10.0	%				UO_0000187					False	CHEMBL3534890	Time dependent inhibition of CYP2C8 (unknown origin) at 100 uM by LC/MS system	A	BAO_0000357	single protein format	Homo sapiens	None	None	None	None	CHEMBL3721	Cytochrome P450 2C8	Homo sapiens	SINGLE PROTEIN	CHEMBL3526118	1	Scientific Literature	Drug Metab. Dispos.	2011	None	1.7825599999999993
367	CN(C)[C@]1(c2ccccc2)CC[C@]2(CC1)OCCc1c3cc(F)ccc3[nH]c12.O=C(O)CC(O)(CC(=O)O)C(=O)O	CN(C)[C@@]1(c2ccccc2)CC[C@@]2(CC1O)OCCc1c2[nH]c2ccc(F)cc12	-6.8628800000000005	-8.64439	O		0	570.61	1	5.11	3a, cebranopadol	CN(C)[C@]1(c2ccccc2)CC[C@]2(CC1)OCCc1c3cc(F)ccc3[nH]c12.O=C(O)CC(O)(CC(=O)O)C(=O)O	Inhibition						Not Active						False	CHEMBL3366633	Inhibition of human CYP2C8 up to 250 nM	A	BAO_0000357	single protein format	Homo sapiens	None	None	None	None	CHEMBL3721	Cytochrome P450 2C8	Homo sapiens	SINGLE PROTEIN	CHEMBL3352090	1	Scientific Literature	ACS Med. Chem. Lett.	2014	None	1.781509999999999
368	CN(C)Cc1ccc2c(c1)CCN(C(=O)c1cc3cc(Br)ncc3n1C)C2	CN(C)Cc1ccc2c(c1CO)CCN(C(=O)c1cc3cc(Br)ncc3n1C)C2	-8.03763	-6.25632	CO		0	427.35	0	3.60	9c	CN(C)Cc1ccc2c(c1)CCN(C(=O)c1cc3cc(Br)ncc3n1C)C2	Inhibition						Not Active						False	CHEMBL3368363	Inhibition of human recombinant CYP2C8 after 20 to 50 mins by high-throughput fluorescence assay	A	BAO_0000357	single protein format	Homo sapiens	None	None	None	None	CHEMBL3721	Cytochrome P450 2C8	Homo sapiens	SINGLE PROTEIN	CHEMBL3352699	1	Scientific Literature	J. Med. Chem.	2014	None	1.7813100000000004
369	Cc1ccc(-c2c(-c3nn(C)c4ncnc(N5CC[C@H](N6CCCCC6)C5)c34)cnn2C)cc1	Cc1ccc(-c2c(-c3nn(C)c4ncnc(N5CC[C@H](N6CCCCC6)C5Br)c34)cnn2C)cc1	-8.35391	-10.13504	Br		0	456.6	0	3.80	CYP3cide, PF-04981517	Cc1ccc(-c2c(-c3nn(C)c4ncnc(N5CC[C@H](N6CCCCC6)C5)c34)cnn2C)cc1	Inhibition	'='	13.0	%				UO_0000187					False	CHEMBL3532657	Time dependent inhibition of human CYP2C8 paclitaxel 6alpha-hydroxylase activity assessed as decrease in enzyme activity at 100 uM preincubated for 30 mins by IC25-shift assay	A	BAO_0000357	single protein format	Homo sapiens	None	None	None	None	CHEMBL3721	Cytochrome P450 2C8	Homo sapiens	SINGLE PROTEIN	CHEMBL3526089	1	Scientific Literature	Drug Metab. Dispos.	2012	None	1.7811299999999992
370	Cc1cc2c(cc1CN(C)C)CCN(C(=O)c1cc3cc(Cl)ccc3n1C)C2	CCc1c(C(=O)N2CCc3cc(CN(C)C)c(C)cc3C2)n(C)c2ccc(Cl)cc12	-5.26457	-7.04015	CC		0	395.93	0	4.40	25e	Cc1cc2c(cc1CN(C)C)CCN(C(=O)c1cc3cc(Cl)ccc3n1C)C2	Inhibition						Not Active						False	CHEMBL3368363	Inhibition of human recombinant CYP2C8 after 20 to 50 mins by high-throughput fluorescence assay	A	BAO_0000357	single protein format	Homo sapiens	None	None	None	None	CHEMBL3721	Cytochrome P450 2C8	Homo sapiens	SINGLE PROTEIN	CHEMBL3352699	1	Scientific Literature	J. Med. Chem.	2014	None	1.7755799999999997
371	CC(C)Oc1cc2c(OC[C@@H]3CCC(=O)N3)nccc2cc1C(N)=O	CCc1c(C(N)=O)c(OC(C)C)cc2c(OC[C@@H]3CCC(=O)N3)nccc12	-7.44205	-9.21758	CC		0	343.38	0	1.78	20	CC(C)Oc1cc2c(OC[C@@H]3CCC(=O)N3)nccc2cc1C(N)=O	Inhibition	'<'	10.0	%				UO_0000187					False	CHEMBL4015956	Inhibition of CYP2C8 in human liver microsomes at 3 uM	A	BAO_0000019	assay format	Homo sapiens	None	None	None	None	CHEMBL3721	Cytochrome P450 2C8	Homo sapiens	SINGLE PROTEIN	CHEMBL4014327	1	Scientific Literature	J Med Chem	2017	None	1.7755299999999998
372	CCNc1cc(S(C)(=O)=O)ccc1C(=O)N1CCOc2ccc(-c3ccc4nc[nH]c4c3)cc2C1	CCNc1cc(S(C)(=O)=O)ccc1C(=O)N1Cc2cc(-c3ccc4nc[nH]c4c3)ccc2OCC1C(C)=O	-9.74769	-7.97221	C(=O)C		0	490.59	0	4.10	21	CCNc1cc(S(C)(=O)=O)ccc1C(=O)N1CCOc2ccc(-c3ccc4nc[nH]c4c3)cc2C1	Inhibition						Not Determined						False	CHEMBL2342499	Inhibition of CYP2C8 (unknown origin)	A	BAO_0000357	single protein format	Homo sapiens	None	None	None	None	CHEMBL3721	Cytochrome P450 2C8	Homo sapiens	SINGLE PROTEIN	CHEMBL2331117	1	Scientific Literature	J. Med. Chem.	2013	None	1.7754800000000008
373	COc1cc2c(c(OC)c1OC)-c1ccc(OC)c(=O)cc1[C@@H](NC(C)=O)CC2	COc1cc2c(c(OC)c1OC)-c1ccc(OC)c(=O)cc1[C@@H](NC(C)=O)CC2F	-7.74746	-5.97253	F	COLCHICINE	4	399.44	0	2.87	SID17389096	COc1cc2c(c(OC)c1OC)-c1ccc(OC)c(=O)cc1[C@@H](NC(C)=O)CC2	Inhibition	'='	20.4	%				UO_0000187					False	CHEMBL3095761	Inhibition of CYP2C8 (unknown origin) at 3 uM	A	BAO_0000357	single protein format	Homo sapiens	None	None	None	None	CHEMBL3721	Cytochrome P450 2C8	Homo sapiens	SINGLE PROTEIN	CHEMBL3091388	1	Scientific Literature	Bioorg. Med. Chem. Lett.	2013	None	1.7749300000000003
374	CC(=O)NC(C)c1ccc2nc(-c3ccc(Oc4cccc(OCC5CC5)c4)cc3)oc2c1	COCc1cc2nc(-c3ccc(Oc4cccc(OCC5CC5)c4)cc3)oc2cc1C(C)NC(C)=O	-8.663689999999999	-10.43561	COC		0	442.52	1	6.27	1f	CC(=O)NC(C)c1ccc2nc(-c3ccc(Oc4cccc(OCC5CC5)c4)cc3)oc2c1	Inhibition	'='	82.7	%				UO_0000187					False	CHEMBL4027528	Inhibition of CYP2C8 (unknown origin) at 10 uM	A	BAO_0000357	single protein format	Homo sapiens	None	None	None	None	CHEMBL3721	Cytochrome P450 2C8	Homo sapiens	SINGLE PROTEIN	CHEMBL4024776	1	Scientific Literature	J Med Chem	2018	None	1.7719200000000015
375	OC(CNC1CCCCC1)Cn1c2ccc(Br)cc2c2cc(Br)ccc21	O=C(O)c1c(Br)ccc2c1c1cc(Br)ccc1n2CC(O)CNC1CCCCC1	-9.28643	-7.5160300000000015	C(=O)O		0	480.24	1	5.60	12	OC(CNC1CCCCC1)Cn1c2ccc(Br)cc2c2cc(Br)ccc21	Inhibition						Active						False	CHEMBL3102562	Inhibition of human recombinant CYP2C8 expressed in baculovirus-infected insect cells preincubated for 15 mins followed by substrate addition measured after 30 mins by luminescence assay	A	BAO_0000219	cell-based format	Homo sapiens	None	None	None	None	CHEMBL3721	Cytochrome P450 2C8	Homo sapiens	SINGLE PROTEIN	CHEMBL3098117	1	Scientific Literature	ACS Med. Chem. Lett.	2013	None	1.7703999999999978
376	c1ccc2c(c1)CN[C@@H](CN(CCCCNCC1CCCCC1)[C@H]1CCCc3cccnc31)C2	Oc1ccnc2c1CCC[C@@H]2N(CCCCNCC1CCCCC1)C[C@H]1Cc2ccccc2CN1	-11.2064	-9.43796	O		0	460.71	1	5.43	11a	c1ccc2c(c1)CN[C@@H](CN(CCCCNCC1CCCCC1)[C@H]1CCCc3cccnc31)C2	Inhibition						Not Active						False	CHEMBL4059174	Inhibition of CYP2C8 (unknown origin)	A	BAO_0000357	single protein format	Homo sapiens	None	None	None	None	CHEMBL3721	Cytochrome P450 2C8	Homo sapiens	SINGLE PROTEIN	CHEMBL4052827	1	Scientific Literature	J Med Chem	2018	None	1.76844
377	Cc1ccc(-c2c(-c3nn(C)c4ncnc(N5CC[C@H](N6CCCCC6)C5)c34)cnn2C)cc1	CCC1CCN([C@H]2CCN(c3ncnc4c3c(-c3cnn(C)c3-c3ccc(C)cc3)nn4C)C2)CC1	-8.36735	-10.13504	CC		0	456.6	0	3.80	CYP3cide, PF-04981517	Cc1ccc(-c2c(-c3nn(C)c4ncnc(N5CC[C@H](N6CCCCC6)C5)c34)cnn2C)cc1	Inhibition	'='	13.0	%				UO_0000187					False	CHEMBL3532657	Time dependent inhibition of human CYP2C8 paclitaxel 6alpha-hydroxylase activity assessed as decrease in enzyme activity at 100 uM preincubated for 30 mins by IC25-shift assay	A	BAO_0000357	single protein format	Homo sapiens	None	None	None	None	CHEMBL3721	Cytochrome P450 2C8	Homo sapiens	SINGLE PROTEIN	CHEMBL3526089	1	Scientific Literature	Drug Metab. Dispos.	2012	None	1.76769
378	NS(=O)(=O)NCCNc1nonc1/C(=N/O)Nc1ccc(F)c(Br)c1	COCc1c(N/C(=N\O)c2nonc2NCCNS(N)(=O)=O)ccc(F)c1Br	-8.59419	-10.36176	COC	EPACADOSTAT	3	438.24	0	0.42	4f; INCB24360	NS(=O)(=O)NCCNc1nonc1/C(=N/O)Nc1ccc(F)c(Br)c1	Inhibition						Not Active						False	CHEMBL4000001	Inhibition of recombinant human CYP2C8 assessed as decrease in conversion of dibenzylfluoresein to fluorescein by fluorimetric method	A	BAO_0000357	single protein format	Homo sapiens	None	None	None	None	CHEMBL3721	Cytochrome P450 2C8	Homo sapiens	SINGLE PROTEIN	CHEMBL3997850	1	Scientific Literature	ACS Med Chem Lett	2017	None	1.767570000000001
379	COc1nccc2ccc(C(=O)N3CCC4(CC3)Cc3cn(C(C)(C)C)nc3C(=O)N4)cc12	COc1nccc2ccc(C(=O)N3CCC4(CC3)Cc3cn(C(C)(C)C)nc3C(=O)N4)c(I)c12	-6.86901	-8.633	I		0	447.54	0	3.16	22	COc1nccc2ccc(C(=O)N3CCC4(CC3)Cc3cn(C(C)(C)C)nc3C(=O)N4)cc12	Inhibition						Not Active						False	CHEMBL2422741	Inhibition of human CYP2C8 at 10 uM	B	BAO_0000357	single protein format	Homo sapiens	None	None	None	None	CHEMBL3721	Cytochrome P450 2C8	Homo sapiens	SINGLE PROTEIN	CHEMBL2417512	1	Scientific Literature	J. Med. Chem.	2013	None	1.7639899999999988
380	Cc1ccc(-c2cc(C(F)(F)F)nn2-c2ccc(S(N)(=O)=O)cc2)cc1	Cc1ccc(-c2cc(C(F)(F)F)nn2-c2ccc(S(N)(=O)=O)cc2N)cc1	-8.01036	-9.77249	N	CELECOXIB	4	381.38	0	3.51	Celecoxib	Cc1ccc(-c2cc(C(F)(F)F)nn2-c2ccc(S(N)(=O)=O)cc2)cc1	Inhibition	'<'	10.0	%				UO_0000187					False	CHEMBL3534890	Time dependent inhibition of CYP2C8 (unknown origin) at 100 uM by LC/MS system	A	BAO_0000357	single protein format	Homo sapiens	None	None	None	None	CHEMBL3721	Cytochrome P450 2C8	Homo sapiens	SINGLE PROTEIN	CHEMBL3526118	1	Scientific Literature	Drug Metab. Dispos.	2011	None	1.762129999999999
381	c1ccc2c(c1)CN[C@@H](CN(CCCCNCC1CCOCC1)[C@H]1CCCc3cccnc31)C2	CC(C)c1ccnc2c1CCC[C@@H]2N(CCCCNCC1CCOCC1)C[C@H]1Cc2ccccc2CN1	-11.28805	-9.52633	C(C)C		0	462.68	0	4.27	11c	c1ccc2c(c1)CN[C@@H](CN(CCCCNCC1CCOCC1)[C@H]1CCCc3cccnc31)C2	Inhibition						Not Active						False	CHEMBL4059174	Inhibition of CYP2C8 (unknown origin)	A	BAO_0000357	single protein format	Homo sapiens	None	None	None	None	CHEMBL3721	Cytochrome P450 2C8	Homo sapiens	SINGLE PROTEIN	CHEMBL4052827	1	Scientific Literature	J Med Chem	2018	None	1.7617200000000004
382	O=C(Nc1ccc(Cl)cc1Cl)c1cn[nH]n1	O=C(Nc1c(Cl)cc(Cl)cc1I)c1cn[nH]n1	-5.88815	-7.6475	I		0	257.08	0	2.36	5, BLX-2477	O=C(Nc1ccc(Cl)cc1Cl)c1cn[nH]n1	Inhibition						Not Active						False	CHEMBL3606431	Inhibition of human CYP2C8 at 10 uM	A	BAO_0000357	single protein format	Homo sapiens	None	None	None	None	CHEMBL3721	Cytochrome P450 2C8	Homo sapiens	SINGLE PROTEIN	CHEMBL3603736	1	Scientific Literature	Bioorg. Med. Chem. Lett.	2015	None	1.7593499999999995
383	c1cc(-c2noc(C3CCCCC3)n2)ccn1	CCC1CCCCC1c1nc(-c2ccncc2)no1	-9.12304	-7.3643100000000015	CC		0	229.28	0	3.18	23	c1cc(-c2noc(C3CCCCC3)n2)ccn1	Inhibition	'<'	13.0	%				UO_0000187					False	CHEMBL2072917	Time dependent inhibition of human recombinant CYP2C8 coexpressed in Escherichia coli at 50 uM using amodiaquine as probe	A	BAO_0000357	single protein format	Homo sapiens	None	None	None	None	CHEMBL3721	Cytochrome P450 2C8	Homo sapiens	SINGLE PROTEIN	CHEMBL2069246	1	Scientific Literature	J. Med. Chem.	2012	None	1.7587299999999981
384	Cc1ccc(-c2c(-c3nn(C)c4ncnc(N5CC[C@H](N6CCCCC6)C5)c34)cnn2C)cc1	Cc1ccc(-c2c(-c3nn(C)c4ncnc(N5CC(S)[C@H](N6CCCCC6)C5)c34)cnn2C)cc1	-8.37665	-10.13504	S		0	456.6	0	3.80	CYP3cide, PF-04981517	Cc1ccc(-c2c(-c3nn(C)c4ncnc(N5CC[C@H](N6CCCCC6)C5)c34)cnn2C)cc1	Inhibition	'='	13.0	%				UO_0000187					False	CHEMBL3532657	Time dependent inhibition of human CYP2C8 paclitaxel 6alpha-hydroxylase activity assessed as decrease in enzyme activity at 100 uM preincubated for 30 mins by IC25-shift assay	A	BAO_0000357	single protein format	Homo sapiens	None	None	None	None	CHEMBL3721	Cytochrome P450 2C8	Homo sapiens	SINGLE PROTEIN	CHEMBL3526089	1	Scientific Literature	Drug Metab. Dispos.	2012	None	1.7583900000000003
385	COc1ccc(-c2nnc(C(=O)N3CCC(Oc4ccc(CN5CCCC5)cc4)CC3)o2)cc1	COc1ccc(-c2nnc(C(=O)N3CCC(Oc4ccc(CN5CCCC5I)cc4)CC3)o2)cc1	-8.23296	-9.99073	I		0	462.55	0	4.02	59	COc1ccc(-c2nnc(C(=O)N3CCC(Oc4ccc(CN5CCCC5)cc4)CC3)o2)cc1	Inhibition						Not Active						False	CHEMBL3791500	Inhibition of CYP2C8 (unknown origin)	A	BAO_0000357	single protein format	Homo sapiens	None	None	None	None	CHEMBL3721	Cytochrome P450 2C8	Homo sapiens	SINGLE PROTEIN	CHEMBL3784951	1	Scientific Literature	J. Med. Chem.	2016	None	1.757769999999999
386	Cc1ccnc2c1NC(=O)c1cccnc1N2C1CC1	CCC1CC1N1c2ncccc2C(=O)Nc2c(C)ccnc21	-6.47551	-8.2331	CC	NEVIRAPINE	4	266.3	0	2.65	Nevirapine	Cc1ccnc2c1NC(=O)c1cccnc1N2C1CC1	Inhibition	'<'	10.0	%				UO_0000187					False	CHEMBL3534890	Time dependent inhibition of CYP2C8 (unknown origin) at 100 uM by LC/MS system	A	BAO_0000357	single protein format	Homo sapiens	None	None	None	None	CHEMBL3721	Cytochrome P450 2C8	Homo sapiens	SINGLE PROTEIN	CHEMBL3526118	1	Scientific Literature	Drug Metab. Dispos.	2011	None	1.7575900000000004
387	CC(C)c1noc(C2CCN(C(=O)N[C@H]3C[C@@H]3c3ccccc3)CC2)n1	CC(=O)C1CC(c2nc(C(C)C)no2)CCN1C(=O)N[C@H]1C[C@@H]1c1ccccc1	-9.98692	-8.22935	C(=O)C		0	354.45	0	3.64	2	CC(C)c1noc(C2CCN(C(=O)N[C@H]3C[C@@H]3c3ccccc3)CC2)n1	Inhibition						Active						False	CHEMBL3118261	Inhibition of CYP2C8 in human liver microsomes after 10 mins by mechanism-based assay	A	BAO_0000019	assay format	Homo sapiens	CHEMBL3559723	Liver	None	None	CHEMBL3721	Cytochrome P450 2C8	Homo sapiens	SINGLE PROTEIN	CHEMBL3112438	1	Scientific Literature	Bioorg. Med. Chem.	2014	None	1.7575699999999994
388	Cc1ccc(-c2c(-c3nn(C)c4ncnc(N5CC[C@H](N6CCCCC6)C5)c34)cnn2C)cc1	CC(=O)C1CCCN([C@H]2CCN(c3ncnc4c3c(-c3cnn(C)c3-c3ccc(C)cc3)nn4C)C2)C1	-8.37905	-10.13504	C(=O)C		0	456.6	0	3.80	CYP3cide, PF-04981517	Cc1ccc(-c2c(-c3nn(C)c4ncnc(N5CC[C@H](N6CCCCC6)C5)c34)cnn2C)cc1	Inhibition	'='	13.0	%				UO_0000187					False	CHEMBL3532657	Time dependent inhibition of human CYP2C8 paclitaxel 6alpha-hydroxylase activity assessed as decrease in enzyme activity at 100 uM preincubated for 30 mins by IC25-shift assay	A	BAO_0000357	single protein format	Homo sapiens	None	None	None	None	CHEMBL3721	Cytochrome P450 2C8	Homo sapiens	SINGLE PROTEIN	CHEMBL3526089	1	Scientific Literature	Drug Metab. Dispos.	2012	None	1.7559900000000006
389	CC(C)Oc1cc2c(OC[C@@H]3CCC(=O)N3)nccc2cc1C(N)=O	CC(C)Oc1cc2c(OC[C@H]3NC(=O)CC3N)nccc2cc1C(N)=O	-7.46374	-9.21758	N		0	343.38	0	1.78	20	CC(C)Oc1cc2c(OC[C@@H]3CCC(=O)N3)nccc2cc1C(N)=O	Inhibition	'<'	10.0	%				UO_0000187					False	CHEMBL4015956	Inhibition of CYP2C8 in human liver microsomes at 3 uM	A	BAO_0000019	assay format	Homo sapiens	None	None	None	None	CHEMBL3721	Cytochrome P450 2C8	Homo sapiens	SINGLE PROTEIN	CHEMBL4014327	1	Scientific Literature	J Med Chem	2017	None	1.7538400000000003
390	NC(=O)N1c2ccccc2C=Cc2ccccc21	CC(C)c1ccc2c(c1)C=Cc1ccccc1N2C(N)=O	-8.739360000000001	-6.98676	C(C)C	CARBAMAZEPINE	4	236.27	0	3.39	carbamazepine	NC(=O)N1c2ccccc2C=Cc2ccccc21	Inhibition	'<'	10.0	%				UO_0000187					False	CHEMBL3534890	Time dependent inhibition of CYP2C8 (unknown origin) at 100 uM by LC/MS system	A	BAO_0000357	single protein format	Homo sapiens	None	None	None	None	CHEMBL3721	Cytochrome P450 2C8	Homo sapiens	SINGLE PROTEIN	CHEMBL3526118	1	Scientific Literature	Drug Metab. Dispos.	2011	None	1.752600000000001
391	CS(=O)(=O)O.Cc1ccc(NC(=O)c2ccc(CN3CCN(C)CC3)cc2)cc1Nc1nccc(-c2cccnc2)n1	CC(=O)c1cc(-c2cccnc2)nc(Nc2cc(NC(=O)c3ccc(CN4CCN(C)CC4)cc3)ccc2C)n1	-11.78062	-10.02872	C(=O)C	IMATINIB MESYLATE	4	589.72	0	4.59	Imatinib, Glivec, Gleevec	CS(=O)(=O)O.Cc1ccc(NC(=O)c2ccc(CN3CCN(C)CC3)cc2)cc1Nc1nccc(-c2cccnc2)n1	Inhibition	'='	45.0	%				UO_0000187					False	CHEMBL3536386	Activity of CYP2C8 in human liver microsomes assessed as inhibition of montelukast-mediated N-desmethylimatinib formation at 0.1 uM after 5 mins by LC/MS analysis	A	BAO_0000019	assay format	Homo sapiens	CHEMBL3559723	Liver	None	None	CHEMBL3721	Cytochrome P450 2C8	Homo sapiens	SINGLE PROTEIN	CHEMBL3525950	1	Scientific Literature	Drug Metab. Dispos.	2013	None	1.751900000000001
392	CN(C)[C@]1(c2ccccc2)CC[C@]2(CC1)OCCc1c3cc(F)ccc3[nH]c12.O=C(O)CC(O)(CC(=O)O)C(=O)O	CN(C)[C@@]1(c2ccccc2)CC[C@]2(OCCc3c2[nH]c2ccc(F)cc32)C(I)C1	-6.89288	-8.64439	I		0	570.61	1	5.11	3a, cebranopadol	CN(C)[C@]1(c2ccccc2)CC[C@]2(CC1)OCCc1c3cc(F)ccc3[nH]c12.O=C(O)CC(O)(CC(=O)O)C(=O)O	Inhibition						Not Active						False	CHEMBL3366633	Inhibition of human CYP2C8 up to 250 nM	A	BAO_0000357	single protein format	Homo sapiens	None	None	None	None	CHEMBL3721	Cytochrome P450 2C8	Homo sapiens	SINGLE PROTEIN	CHEMBL3352090	1	Scientific Literature	ACS Med. Chem. Lett.	2014	None	1.7515099999999997
393	COc1ccc2c(c1)c(CC(=O)O)c(C)n2C(=O)c1ccc(Cl)cc1	CCc1cc(C(=O)n2c(C)c(CC(=O)O)c3cc(OC)ccc32)ccc1Cl	-9.05842	-7.30735	CC	INDOMETHACIN	4	357.79	0	3.93	Indomethacin	COc1ccc2c(c1)c(CC(=O)O)c(C)n2C(=O)c1ccc(Cl)cc1	Inhibition	'='	14.0	%				UO_0000187					False	CHEMBL3534890	Time dependent inhibition of CYP2C8 (unknown origin) at 100 uM by LC/MS system	A	BAO_0000357	single protein format	Homo sapiens	None	None	None	None	CHEMBL3721	Cytochrome P450 2C8	Homo sapiens	SINGLE PROTEIN	CHEMBL3526118	1	Scientific Literature	Drug Metab. Dispos.	2011	None	1.7510700000000003
394	CCCc1cc(S(C)(=O)=O)ccc1C(=O)N1CCOc2ccc(-c3ccc4nc[nH]c4c3)cc2C1	CCCc1cc(S(C)(=O)=O)c(F)cc1C(=O)N1CCOc2ccc(-c3ccc4nc[nH]c4c3)cc2C1	-9.77354	-8.0226	F		0	489.6	0	4.62	20	CCCc1cc(S(C)(=O)=O)ccc1C(=O)N1CCOc2ccc(-c3ccc4nc[nH]c4c3)cc2C1	Inhibition						Not Determined						False	CHEMBL2342499	Inhibition of CYP2C8 (unknown origin)	A	BAO_0000357	single protein format	Homo sapiens	None	None	None	None	CHEMBL3721	Cytochrome P450 2C8	Homo sapiens	SINGLE PROTEIN	CHEMBL2331117	1	Scientific Literature	J. Med. Chem.	2013	None	1.75094
395	CN(C)[C@]1(c2ccccc2)CC[C@]2(CC1)OCCc1c3cc(F)ccc3[nH]c12.O=C(O)CC(O)(CC(=O)O)C(=O)O	CN(C)[C@]1(c2ccccc2)CC[C@]2(CC1)OCCc1c3cc(F)c(I)cc3[nH]c12	-6.894430000000002	-8.64439	I		0	570.61	1	5.11	3a, cebranopadol	CN(C)[C@]1(c2ccccc2)CC[C@]2(CC1)OCCc1c3cc(F)ccc3[nH]c12.O=C(O)CC(O)(CC(=O)O)C(=O)O	Inhibition						Not Active						False	CHEMBL3366633	Inhibition of human CYP2C8 up to 250 nM	A	BAO_0000357	single protein format	Homo sapiens	None	None	None	None	CHEMBL3721	Cytochrome P450 2C8	Homo sapiens	SINGLE PROTEIN	CHEMBL3352090	1	Scientific Literature	ACS Med. Chem. Lett.	2014	None	1.749959999999998
396	COc1nccc2ccc(C(=O)N3CCC4(CC3)Cc3cn(C(C)(C)C)nc3C(=O)N4)cc12	COc1nc(C(=O)O)cc2ccc(C(=O)N3CCC4(CC3)Cc3cn(C(C)(C)C)nc3C(=O)N4)cc12	-6.88398	-8.633	C(=O)O		0	447.54	0	3.16	22	COc1nccc2ccc(C(=O)N3CCC4(CC3)Cc3cn(C(C)(C)C)nc3C(=O)N4)cc12	Inhibition						Not Active						False	CHEMBL2422741	Inhibition of human CYP2C8 at 10 uM	B	BAO_0000357	single protein format	Homo sapiens	None	None	None	None	CHEMBL3721	Cytochrome P450 2C8	Homo sapiens	SINGLE PROTEIN	CHEMBL2417512	1	Scientific Literature	J. Med. Chem.	2013	None	1.749019999999999
397	COc1cccc(CC(=O)N2Cc3ccc(S(=O)(=O)Nc4cnn(-c5ccc(F)cc5)n4)cc3C2)c1	COc1ccc(C(C)C)c(CC(=O)N2Cc3ccc(S(=O)(=O)Nc4cnn(-c5ccc(F)cc5)n4)cc3C2)c1	-12.20775	-10.46145	C(C)C		0	507.55	1	3.30	6d	COc1cccc(CC(=O)N2Cc3ccc(S(=O)(=O)Nc4cnn(-c5ccc(F)cc5)n4)cc3C2)c1	Inhibition	'='	62.0	%				UO_0000187					False	CHEMBL3616247	Inhibition of CYP2C8 (unknown origin) at 3 uM	A	BAO_0000357	single protein format	Homo sapiens	None	None	None	None	CHEMBL3721	Cytochrome P450 2C8	Homo sapiens	SINGLE PROTEIN	CHEMBL3612040	1	Scientific Literature	J. Med. Chem.	2015	None	1.7463000000000015
398	Cc1ccc(-c2c(-c3nn(C)c4ncnc(N5CC[C@H](N6CCCCC6)C5)c34)cnn2C)cc1	Cc1ccc(-c2c(-c3nn(C)c4ncnc(N5CC[C@H](N6CCCC(N)C6)C5)c34)cnn2C)cc1	-8.388869999999999	-10.13504	N		0	456.6	0	3.80	CYP3cide, PF-04981517	Cc1ccc(-c2c(-c3nn(C)c4ncnc(N5CC[C@H](N6CCCCC6)C5)c34)cnn2C)cc1	Inhibition	'='	13.0	%				UO_0000187					False	CHEMBL3532657	Time dependent inhibition of human CYP2C8 paclitaxel 6alpha-hydroxylase activity assessed as decrease in enzyme activity at 100 uM preincubated for 30 mins by IC25-shift assay	A	BAO_0000357	single protein format	Homo sapiens	None	None	None	None	CHEMBL3721	Cytochrome P450 2C8	Homo sapiens	SINGLE PROTEIN	CHEMBL3526089	1	Scientific Literature	Drug Metab. Dispos.	2012	None	1.746170000000001
399	c1ccc2c(c1)CN[C@@H](CN(CCCCNCC1CCCCC1)[C@H]1CCCc3cccnc31)C2	OCC1CC[C@H](N(CCCCNCC2CCCCC2)C[C@H]2Cc3ccccc3CN2)c2ncccc21	-11.18405	-9.43796	CO		0	460.71	1	5.43	11a	c1ccc2c(c1)CN[C@@H](CN(CCCCNCC1CCCCC1)[C@H]1CCCc3cccnc31)C2	Inhibition						Not Active						False	CHEMBL4059174	Inhibition of CYP2C8 (unknown origin)	A	BAO_0000357	single protein format	Homo sapiens	None	None	None	None	CHEMBL3721	Cytochrome P450 2C8	Homo sapiens	SINGLE PROTEIN	CHEMBL4052827	1	Scientific Literature	J Med Chem	2018	None	1.7460899999999988
400	COc1nccc2ccc(C(=O)N3CCC4(CC3)Cc3cn(C(C)(C)C)nc3C(=O)N4)cc12	COc1cnc(OC)c2cc(C(=O)N3CCC4(CC3)Cc3cn(C(C)(C)C)nc3C(=O)N4)ccc12	-6.888660000000002	-8.633	OC		0	447.54	0	3.16	22	COc1nccc2ccc(C(=O)N3CCC4(CC3)Cc3cn(C(C)(C)C)nc3C(=O)N4)cc12	Inhibition						Not Active						False	CHEMBL2422741	Inhibition of human CYP2C8 at 10 uM	B	BAO_0000357	single protein format	Homo sapiens	None	None	None	None	CHEMBL3721	Cytochrome P450 2C8	Homo sapiens	SINGLE PROTEIN	CHEMBL2417512	1	Scientific Literature	J. Med. Chem.	2013	None	1.7443399999999976
401	COc1cc(C(=O)NS(=O)(=O)c2ccccc2C)ccc1Cc1cn(C)c2ccc(NC(=O)OC3CCCC3)cc12	COc1cc(C(=O)NS(=O)(=O)c2ccccc2C)c(C(=O)O)cc1Cc1cn(C)c2ccc(NC(=O)OC3CCCC3)cc12	-9.30736	-11.04987	C(=O)O	ZAFIRLUKAST	4	575.69	2	5.70	Zafirlukast	COc1cc(C(=O)NS(=O)(=O)c2ccccc2C)ccc1Cc1cn(C)c2ccc(NC(=O)OC3CCCC3)cc12	Inhibition	'<'	10.0	%				UO_0000187					False	CHEMBL3534893	Time dependent inhibition of CYP2C8 (unknown origin) at 3 uM by LC/MS system	A	BAO_0000357	single protein format	Homo sapiens	None	None	None	None	CHEMBL3721	Cytochrome P450 2C8	Homo sapiens	SINGLE PROTEIN	CHEMBL3526118	1	Scientific Literature	Drug Metab. Dispos.	2011	None	1.7425100000000011
402	CC(=O)CC(c1ccccc1)c1c(O)c2ccccc2oc1=O	CC(=O)CC(c1cccc(C(C)=O)c1)c1c(O)c2ccccc2oc1=O	-11.00965	-9.26873	C(=O)C	WARFARIN	4	308.33	0	3.61	Warfarin	CC(=O)CC(c1ccccc1)c1c(O)c2ccccc2oc1=O	Inhibition	'<'	10.0	%				UO_0000187					False	CHEMBL3534890	Time dependent inhibition of CYP2C8 (unknown origin) at 100 uM by LC/MS system	A	BAO_0000357	single protein format	Homo sapiens	None	None	None	None	CHEMBL3721	Cytochrome P450 2C8	Homo sapiens	SINGLE PROTEIN	CHEMBL3526118	1	Scientific Literature	Drug Metab. Dispos.	2011	None	1.740920000000001
403	c1ccc2c(c1)CN[C@@H](CN(CCCCNCC1CCCCC1)[C@H]1CCCc3cccnc31)C2	O=C(O)C1CCc2cccnc2[C@H]1N(CCCCNCC1CCCCC1)C[C@H]1Cc2ccccc2CN1	-11.17818	-9.43796	C(=O)O		0	460.71	1	5.43	11a	c1ccc2c(c1)CN[C@@H](CN(CCCCNCC1CCCCC1)[C@H]1CCCc3cccnc31)C2	Inhibition						Not Active						False	CHEMBL4059174	Inhibition of CYP2C8 (unknown origin)	A	BAO_0000357	single protein format	Homo sapiens	None	None	None	None	CHEMBL3721	Cytochrome P450 2C8	Homo sapiens	SINGLE PROTEIN	CHEMBL4052827	1	Scientific Literature	J Med Chem	2018	None	1.740219999999999
404	CCCc1cc(S(C)(=O)=O)ccc1C(=O)N1CCOc2ccc(-c3ccc4nc[nH]c4c3)cc2C1	CCCc1cc(S(C)(=O)=O)ccc1C(=O)N1CCOc2ccc(-c3ccc4nc(C)[nH]c4c3)cc2C1	-9.76206	-8.0226	C		0	489.6	0	4.62	20	CCCc1cc(S(C)(=O)=O)ccc1C(=O)N1CCOc2ccc(-c3ccc4nc[nH]c4c3)cc2C1	Inhibition						Not Determined						False	CHEMBL2342499	Inhibition of CYP2C8 (unknown origin)	A	BAO_0000357	single protein format	Homo sapiens	None	None	None	None	CHEMBL3721	Cytochrome P450 2C8	Homo sapiens	SINGLE PROTEIN	CHEMBL2331117	1	Scientific Literature	J. Med. Chem.	2013	None	1.7394599999999993
405	CN(C)Cc1ccc2c(c1)CCN(C(=O)c1cc3cc(Br)ncc3n1C)C2	CN(C)Cc1ccc2c(c1)C(F)CN(C(=O)c1cc3cc(Br)ncc3n1C)C2	-7.99418	-6.25632	F		0	427.35	0	3.60	9c	CN(C)Cc1ccc2c(c1)CCN(C(=O)c1cc3cc(Br)ncc3n1C)C2	Inhibition						Not Active						False	CHEMBL3368363	Inhibition of human recombinant CYP2C8 after 20 to 50 mins by high-throughput fluorescence assay	A	BAO_0000357	single protein format	Homo sapiens	None	None	None	None	CHEMBL3721	Cytochrome P450 2C8	Homo sapiens	SINGLE PROTEIN	CHEMBL3352699	1	Scientific Literature	J. Med. Chem.	2014	None	1.7378600000000004
406	c1ccc2c(c1)CN[C@@H](CN(CCCCNC1CCNCC1)[C@H]1CCCc3cccnc31)C2	CC(=O)C1CNCCC1NCCCCN(C[C@H]1Cc2ccccc2CN1)[C@H]1CCCc2cccnc21	-11.06897	-9.33148	C(=O)C		0	447.67	0	3.60	13d	c1ccc2c(c1)CN[C@@H](CN(CCCCNC1CCNCC1)[C@H]1CCCc3cccnc31)C2	Inhibition						Not Active						False	CHEMBL4059174	Inhibition of CYP2C8 (unknown origin)	A	BAO_0000357	single protein format	Homo sapiens	None	None	None	None	CHEMBL3721	Cytochrome P450 2C8	Homo sapiens	SINGLE PROTEIN	CHEMBL4052827	1	Scientific Literature	J Med Chem	2018	None	1.7374899999999993
407	C[C@H](c1ccc(F)cc1)N(Cc1cccc(C(=O)O)c1)C(=O)c1cc2ccccc2cn1	C[C@H](c1ccc(F)cc1)N(Cc1cccc(C(=O)O)c1)C(=O)c1cc2cc(C(=O)O)ccc2cn1	-11.73766	-10.00043	C(=O)O		0	428.46	1	5.48	13	C[C@H](c1ccc(F)cc1)N(Cc1cccc(C(=O)O)c1)C(=O)c1cc2ccccc2cn1	Inhibition						Not Determined						False	CHEMBL3579083	Inhibition of CYP2C8 (unknown origin) at 3 uM	A	BAO_0000357	single protein format	Homo sapiens	None	None	None	None	CHEMBL3721	Cytochrome P450 2C8	Homo sapiens	SINGLE PROTEIN	CHEMBL3576831	1	Scientific Literature	ACS Med. Chem. Lett.	2015	None	1.7372300000000003
408	CN(C)[C@]1(c2ccccc2)CC[C@]2(CC1)OCCc1c3cc(F)ccc3[nH]c12.O=C(O)CC(O)(CC(=O)O)C(=O)O	CN(C)[C@]1(c2ccccc2)CC[C@]2(CC1)OCCc1c3c(Br)c(F)ccc3[nH]c12	-6.90821	-8.64439	Br		0	570.61	1	5.11	3a, cebranopadol	CN(C)[C@]1(c2ccccc2)CC[C@]2(CC1)OCCc1c3cc(F)ccc3[nH]c12.O=C(O)CC(O)(CC(=O)O)C(=O)O	Inhibition						Not Active						False	CHEMBL3366633	Inhibition of human CYP2C8 up to 250 nM	A	BAO_0000357	single protein format	Homo sapiens	None	None	None	None	CHEMBL3721	Cytochrome P450 2C8	Homo sapiens	SINGLE PROTEIN	CHEMBL3352090	1	Scientific Literature	ACS Med. Chem. Lett.	2014	None	1.7361799999999992
409	COc1ccc2ccc(C(=O)N3CCC4(CC3)Cc3cn(C(C)(C)C)nc3C(=O)N4)cc2n1	COc1cc(O)c2ccc(C(=O)N3CCC4(CC3)Cc3cn(C(C)(C)C)nc3C(=O)N4)cc2n1	-8.51576	-6.77981	O		0	447.54	0	3.16	21	COc1ccc2ccc(C(=O)N3CCC4(CC3)Cc3cn(C(C)(C)C)nc3C(=O)N4)cc2n1	Inhibition						Not Active						False	CHEMBL2422741	Inhibition of human CYP2C8 at 10 uM	B	BAO_0000357	single protein format	Homo sapiens	None	None	None	None	CHEMBL3721	Cytochrome P450 2C8	Homo sapiens	SINGLE PROTEIN	CHEMBL2417512	1	Scientific Literature	J. Med. Chem.	2013	None	1.7359499999999999
410	COc1ccc2ccc(C(=O)N3CCC4(CC3)Cc3cn(C(C)(C)C)nc3C(=O)N4)cc2n1	COc1cc(C)c2ccc(C(=O)N3CCC4(CC3)Cc3cn(C(C)(C)C)nc3C(=O)N4)cc2n1	-8.51544	-6.77981	C		0	447.54	0	3.16	21	COc1ccc2ccc(C(=O)N3CCC4(CC3)Cc3cn(C(C)(C)C)nc3C(=O)N4)cc2n1	Inhibition						Not Active						False	CHEMBL2422741	Inhibition of human CYP2C8 at 10 uM	B	BAO_0000357	single protein format	Homo sapiens	None	None	None	None	CHEMBL3721	Cytochrome P450 2C8	Homo sapiens	SINGLE PROTEIN	CHEMBL2417512	1	Scientific Literature	J. Med. Chem.	2013	None	1.7356299999999996
411	C[C@H](c1ccc(F)cc1)N(Cc1cccc(C(=O)O)c1)C(=O)c1cc2ccccc2cn1	CC(=O)c1cc([C@@H](C)N(Cc2cccc(C(=O)O)c2)C(=O)c2cc3ccccc3cn2)ccc1F	-11.73585	-10.00043	C(=O)C		0	428.46	1	5.48	13	C[C@H](c1ccc(F)cc1)N(Cc1cccc(C(=O)O)c1)C(=O)c1cc2ccccc2cn1	Inhibition						Not Determined						False	CHEMBL3579083	Inhibition of CYP2C8 (unknown origin) at 3 uM	A	BAO_0000357	single protein format	Homo sapiens	None	None	None	None	CHEMBL3721	Cytochrome P450 2C8	Homo sapiens	SINGLE PROTEIN	CHEMBL3576831	1	Scientific Literature	ACS Med. Chem. Lett.	2015	None	1.7354199999999995
412	Cc1ccc(-c2c(-c3nn(C)c4ncnc(N5CC[C@H](N6CCCCC6)C5)c34)cnn2C)cc1	COc1cc(C)ccc1-c1c(-c2nn(C)c3ncnc(N4CC[C@H](N5CCCCC5)C4)c23)cnn1C	-8.40063	-10.13504	OC		0	456.6	0	3.80	CYP3cide, PF-04981517	Cc1ccc(-c2c(-c3nn(C)c4ncnc(N5CC[C@H](N6CCCCC6)C5)c34)cnn2C)cc1	Inhibition	'='	13.0	%				UO_0000187					False	CHEMBL3532657	Time dependent inhibition of human CYP2C8 paclitaxel 6alpha-hydroxylase activity assessed as decrease in enzyme activity at 100 uM preincubated for 30 mins by IC25-shift assay	A	BAO_0000357	single protein format	Homo sapiens	None	None	None	None	CHEMBL3721	Cytochrome P450 2C8	Homo sapiens	SINGLE PROTEIN	CHEMBL3526089	1	Scientific Literature	Drug Metab. Dispos.	2012	None	1.7344100000000005
413	CC(C)(C)NC(=O)c1ccc(Oc2cc(F)c(CC(=O)O[C@@H]3O[C@H](C(=O)O)[C@@H](O)[C@H](O)[C@H]3O)cc2Cl)c(NS(=O)(=O)c2ccc(C3CC3)cc2Cl)c1	CCc1cc(C(=O)NC(C)(C)C)cc(NS(=O)(=O)c2ccc(C3CC3)cc2Cl)c1Oc1cc(F)c(CC(=O)O[C@@H]2O[C@H](C(=O)O)[C@@H](O)[C@H](O)[C@H]2O)cc1Cl	-12.54645	-10.81298	CC		0	785.63	3	4.11	M1	CC(C)(C)NC(=O)c1ccc(Oc2cc(F)c(CC(=O)O[C@@H]3O[C@H](C(=O)O)[C@@H](O)[C@H](O)[C@H]3O)cc2Cl)c(NS(=O)(=O)c2ccc(C3CC3)cc2Cl)c1	Inhibition						Not Active						False	CHEMBL3532224	Time dependent inhibition of CYP2C8 in human liver microsomes using paclitaxel as substrate at 10 uM by LC-MS/MS analysis	A	BAO_0000019	assay format	Homo sapiens	CHEMBL3559723	Liver	None	None	CHEMBL3721	Cytochrome P450 2C8	Homo sapiens	SINGLE PROTEIN	CHEMBL3526017	1	Scientific Literature	Drug Metab. Dispos.	2012	None	1.7334700000000005
414	Clc1ccccc1CN1CCc2sccc2C1	CC(C)c1cc2c(s1)CCN(Cc1ccccc1Cl)C2	-8.522960000000001	-6.79126	C(C)C	TICLOPIDINE	4	263.79	0	3.96	Ticlopidine	Clc1ccccc1CN1CCc2sccc2C1	Inhibition	'<'	10.0	%				UO_0000187					False	CHEMBL3534890	Time dependent inhibition of CYP2C8 (unknown origin) at 100 uM by LC/MS system	A	BAO_0000357	single protein format	Homo sapiens	None	None	None	None	CHEMBL3721	Cytochrome P450 2C8	Homo sapiens	SINGLE PROTEIN	CHEMBL3526118	1	Scientific Literature	Drug Metab. Dispos.	2011	None	1.731700000000001
415	CS(=O)(=O)O.Cc1ccc(NC(=O)c2ccc(CN3CCN(C)CC3)cc2)cc1Nc1nccc(-c2cccnc2)n1	Cc1cc(-c2cccnc2)nc(Nc2cc(NC(=O)c3ccc(CN4CCN(C)CC4)cc3)ccc2C)n1	-11.76011	-10.02872	C	IMATINIB MESYLATE	4	589.72	0	4.59	Imatinib, Glivec, Gleevec	CS(=O)(=O)O.Cc1ccc(NC(=O)c2ccc(CN3CCN(C)CC3)cc2)cc1Nc1nccc(-c2cccnc2)n1	Inhibition	'='	45.0	%				UO_0000187					False	CHEMBL3536386	Activity of CYP2C8 in human liver microsomes assessed as inhibition of montelukast-mediated N-desmethylimatinib formation at 0.1 uM after 5 mins by LC/MS analysis	A	BAO_0000019	assay format	Homo sapiens	CHEMBL3559723	Liver	None	None	CHEMBL3721	Cytochrome P450 2C8	Homo sapiens	SINGLE PROTEIN	CHEMBL3525950	1	Scientific Literature	Drug Metab. Dispos.	2013	None	1.7313899999999993
416	O=C(NO)c1cnc(N2C[C@@H]3CN(Cc4ccc5ccccc5c4)C[C@@H]3C2)nc1	O=C(NO)c1cnc(N2C[C@@H]3CN(Cc4ccc5ccc(O)cc5c4)C[C@@H]3C2)nc1	-10.94942	-9.21809	O		0	389.46	0	2.32	13	O=C(NO)c1cnc(N2C[C@@H]3CN(Cc4ccc5ccccc5c4)C[C@@H]3C2)nc1	Inhibition						Not Active						False	CHEMBL1273129	Inhibition of CYP2C8 at 50 uM	A	BAO_0000357	single protein format	None	None	None	None	None	CHEMBL3721	Cytochrome P450 2C8	Homo sapiens	SINGLE PROTEIN	CHEMBL1268928	1	Scientific Literature	Bioorg. Med. Chem. Lett.	2010	None	1.7313299999999998
417	CC(=O)CC(c1ccccc1)c1c(O)c2ccccc2oc1=O	CC(=O)CC(c1cccc(CO)c1)c1c(O)c2ccccc2oc1=O	-10.99914	-9.26873	CO	WARFARIN	4	308.33	0	3.61	Warfarin	CC(=O)CC(c1ccccc1)c1c(O)c2ccccc2oc1=O	Inhibition	'<'	10.0	%				UO_0000187					False	CHEMBL3534890	Time dependent inhibition of CYP2C8 (unknown origin) at 100 uM by LC/MS system	A	BAO_0000357	single protein format	Homo sapiens	None	None	None	None	CHEMBL3721	Cytochrome P450 2C8	Homo sapiens	SINGLE PROTEIN	CHEMBL3526118	1	Scientific Literature	Drug Metab. Dispos.	2011	None	1.730410000000001
418	Cc1ccc(-c2cc(C(F)(F)F)nn2-c2ccc(S(N)(=O)=O)cc2)cc1	COCc1cc(-c2cc(C(F)(F)F)nn2-c2ccc(S(N)(=O)=O)cc2)ccc1C	-8.04327	-9.77249	COC	CELECOXIB	4	381.38	0	3.51	Celecoxib	Cc1ccc(-c2cc(C(F)(F)F)nn2-c2ccc(S(N)(=O)=O)cc2)cc1	Inhibition	'<'	10.0	%				UO_0000187					False	CHEMBL3534890	Time dependent inhibition of CYP2C8 (unknown origin) at 100 uM by LC/MS system	A	BAO_0000357	single protein format	Homo sapiens	None	None	None	None	CHEMBL3721	Cytochrome P450 2C8	Homo sapiens	SINGLE PROTEIN	CHEMBL3526118	1	Scientific Literature	Drug Metab. Dispos.	2011	None	1.7292199999999998
419	CS(=O)(=O)O.Cc1ccc(NC(=O)c2ccc(CN3CCN(C)CC3)cc2)cc1Nc1nccc(-c2cccnc2)n1	Cc1c(Cl)cc(NC(=O)c2ccc(CN3CCN(C)CC3)cc2)cc1Nc1nccc(-c2cccnc2)n1	-11.75742	-10.02872	Cl	IMATINIB MESYLATE	4	589.72	0	4.59	Imatinib, Glivec, Gleevec	CS(=O)(=O)O.Cc1ccc(NC(=O)c2ccc(CN3CCN(C)CC3)cc2)cc1Nc1nccc(-c2cccnc2)n1	Inhibition	'='	45.0	%				UO_0000187					False	CHEMBL3536386	Activity of CYP2C8 in human liver microsomes assessed as inhibition of montelukast-mediated N-desmethylimatinib formation at 0.1 uM after 5 mins by LC/MS analysis	A	BAO_0000019	assay format	Homo sapiens	CHEMBL3559723	Liver	None	None	CHEMBL3721	Cytochrome P450 2C8	Homo sapiens	SINGLE PROTEIN	CHEMBL3525950	1	Scientific Literature	Drug Metab. Dispos.	2013	None	1.7287
420	c1ccc2c(c1)CN[C@@H](CN(CCCCNCC1CCCCC1)[C@H]1CCCc3cccnc31)C2	OCC1CCC(CNCCCCN(C[C@H]2Cc3ccccc3CN2)[C@H]2CCCc3cccnc32)CC1	-11.16653	-9.43796	CO		0	460.71	1	5.43	11a	c1ccc2c(c1)CN[C@@H](CN(CCCCNCC1CCCCC1)[C@H]1CCCc3cccnc31)C2	Inhibition						Not Active						False	CHEMBL4059174	Inhibition of CYP2C8 (unknown origin)	A	BAO_0000357	single protein format	Homo sapiens	None	None	None	None	CHEMBL3721	Cytochrome P450 2C8	Homo sapiens	SINGLE PROTEIN	CHEMBL4052827	1	Scientific Literature	J Med Chem	2018	None	1.7285699999999995
421	Cc1ccc(-c2c(-c3nn(C)c4ncnc(N5CC[C@H](N6CCCCC6)C5)c34)cnn2C)cc1	Cc1ccc(-c2c(-c3nn(C)c4ncnc(N5CC[C@H](N6CCCC(CO)C6)C5)c34)cnn2C)cc1	-8.406839999999999	-10.13504	CO		0	456.6	0	3.80	CYP3cide, PF-04981517	Cc1ccc(-c2c(-c3nn(C)c4ncnc(N5CC[C@H](N6CCCCC6)C5)c34)cnn2C)cc1	Inhibition	'='	13.0	%				UO_0000187					False	CHEMBL3532657	Time dependent inhibition of human CYP2C8 paclitaxel 6alpha-hydroxylase activity assessed as decrease in enzyme activity at 100 uM preincubated for 30 mins by IC25-shift assay	A	BAO_0000357	single protein format	Homo sapiens	None	None	None	None	CHEMBL3721	Cytochrome P450 2C8	Homo sapiens	SINGLE PROTEIN	CHEMBL3526089	1	Scientific Literature	Drug Metab. Dispos.	2012	None	1.728200000000001
422	CC(C)S(=O)(=O)NC[C@H]1CC[C@H](NC(=O)Cn2ccc3cc(Cl)ccc32)CC1	CC(=O)c1c(Cl)ccc2c1ccn2CC(=O)N[C@H]1CC[C@H](CNS(=O)(=O)C(C)C)CC1	-9.93156	-8.20405	C(=O)C		0	425.98	0	3.30	12c	CC(C)S(=O)(=O)NC[C@H]1CC[C@H](NC(=O)Cn2ccc3cc(Cl)ccc32)CC1	Inhibition						Not Active						False	CHEMBL2014183	Inhibition of CYP2C8	A	BAO_0000357	single protein format	None	None	None	None	None	CHEMBL3721	Cytochrome P450 2C8	Homo sapiens	SINGLE PROTEIN	CHEMBL2010694	1	Scientific Literature	Bioorg. Med. Chem. Lett.	2012	None	1.7275099999999988
423	c1ccc2c(c1)CN[C@@H](CN(CCCCNCC1CCCCC1)[C@H]1CCCc3cccnc31)C2	Brc1ccc2c(c1)CN[C@@H](CN(CCCCNCC1CCCCC1)[C@H]1CCCc3cccnc31)C2	-11.16481	-9.43796	Br		0	460.71	1	5.43	11a	c1ccc2c(c1)CN[C@@H](CN(CCCCNCC1CCCCC1)[C@H]1CCCc3cccnc31)C2	Inhibition						Not Active						False	CHEMBL4059174	Inhibition of CYP2C8 (unknown origin)	A	BAO_0000357	single protein format	Homo sapiens	None	None	None	None	CHEMBL3721	Cytochrome P450 2C8	Homo sapiens	SINGLE PROTEIN	CHEMBL4052827	1	Scientific Literature	J Med Chem	2018	None	1.7268499999999989
424	COc1cc(C(=O)NS(=O)(=O)c2ccccc2C)ccc1Cc1cn(C)c2ccc(NC(=O)OC3CCCC3)cc12	COc1cc(C(=O)NS(=O)(=O)c2ccccc2C)ccc1Cc1cn(C)c2ccc(NC(=O)OC3CCCC3CO)cc12	-9.32355	-11.04987	CO	ZAFIRLUKAST	4	575.69	2	5.70	Zafirlukast	COc1cc(C(=O)NS(=O)(=O)c2ccccc2C)ccc1Cc1cn(C)c2ccc(NC(=O)OC3CCCC3)cc12	Inhibition	'<'	10.0	%				UO_0000187					False	CHEMBL3534893	Time dependent inhibition of CYP2C8 (unknown origin) at 3 uM by LC/MS system	A	BAO_0000357	single protein format	Homo sapiens	None	None	None	None	CHEMBL3721	Cytochrome P450 2C8	Homo sapiens	SINGLE PROTEIN	CHEMBL3526118	1	Scientific Literature	Drug Metab. Dispos.	2011	None	1.7263200000000012
425	C[C@H](c1ccc(F)cc1)N(Cc1cccc(C(=O)O)c1)C(=O)c1cc2ccccc2cn1	CCc1cccc2cc(C(=O)N(Cc3cccc(C(=O)O)c3)[C@H](C)c3ccc(F)cc3)ncc12	-11.7261	-10.00043	CC		0	428.46	1	5.48	13	C[C@H](c1ccc(F)cc1)N(Cc1cccc(C(=O)O)c1)C(=O)c1cc2ccccc2cn1	Inhibition						Not Determined						False	CHEMBL3579083	Inhibition of CYP2C8 (unknown origin) at 3 uM	A	BAO_0000357	single protein format	Homo sapiens	None	None	None	None	CHEMBL3721	Cytochrome P450 2C8	Homo sapiens	SINGLE PROTEIN	CHEMBL3576831	1	Scientific Literature	ACS Med. Chem. Lett.	2015	None	1.725670000000001
426	Cc1ccc(-c2c(-c3nn(C)c4ncnc(N5CC[C@H](N6CCCCC6)C5)c34)cnn2C)cc1	Cc1ccc(-c2c(-c3nn(C)c4ncnc(N5CC[C@H](N6CCCC(O)C6)C5)c34)cnn2C)cc1	-8.41082	-10.13504	O		0	456.6	0	3.80	CYP3cide, PF-04981517	Cc1ccc(-c2c(-c3nn(C)c4ncnc(N5CC[C@H](N6CCCCC6)C5)c34)cnn2C)cc1	Inhibition	'='	13.0	%				UO_0000187					False	CHEMBL3532657	Time dependent inhibition of human CYP2C8 paclitaxel 6alpha-hydroxylase activity assessed as decrease in enzyme activity at 100 uM preincubated for 30 mins by IC25-shift assay	A	BAO_0000357	single protein format	Homo sapiens	None	None	None	None	CHEMBL3721	Cytochrome P450 2C8	Homo sapiens	SINGLE PROTEIN	CHEMBL3526089	1	Scientific Literature	Drug Metab. Dispos.	2012	None	1.7242200000000008
427	COC(=O)[C@H](c1ccccc1Cl)N1CCc2sccc2C1	COC(=O)[C@H](c1ccccc1Cl)N1Cc2ccsc2CC1C(C)C	-5.6741	-7.39725	C(C)C	CLOPIDOGREL	4	321.83	0	3.67	Clopidogrel	COC(=O)[C@H](c1ccccc1Cl)N1CCc2sccc2C1	Inhibition	'<'	10.0	%				UO_0000187					False	CHEMBL3534890	Time dependent inhibition of CYP2C8 (unknown origin) at 100 uM by LC/MS system	A	BAO_0000357	single protein format	Homo sapiens	None	None	None	None	CHEMBL3721	Cytochrome P450 2C8	Homo sapiens	SINGLE PROTEIN	CHEMBL3526118	1	Scientific Literature	Drug Metab. Dispos.	2011	None	1.7231499999999995
428	Cn1c(=O)n(Cc2ccc(C(=O)O)cc2)c(=O)c2cc(C#CCc3ccccc3)ccc21	COCc1c(C#CCc2ccccc2)ccc2c1c(=O)n(Cc1ccc(C(=O)O)cc1)c(=O)n2C	-8.6989	-10.41966	COC		0	424.46	0	3.04	5	Cn1c(=O)n(Cc2ccc(C(=O)O)cc2)c(=O)c2cc(C#CCc3ccccc3)ccc21	Inhibition	'<'	50.0	%				UO_0000187					False	CHEMBL3388351	Inhibition of CYP2C8 (unknown origin) using amodiaquine substrate at 2.5 uM	A	BAO_0000357	single protein format	Homo sapiens	None	None	None	None	CHEMBL3721	Cytochrome P450 2C8	Homo sapiens	SINGLE PROTEIN	CHEMBL3352788	1	Scientific Literature	J. Med. Chem.	2014	None	1.7207600000000003
429	COc1nccc2ccc(C(=O)N3CCC4(CC3)Cc3cn(C(C)(C)C)nc3C(=O)N4)cc12	COc1nccc2ccc(C(=O)N3CCC4(Cc5cn(C(C)(C)C)nc5C(=O)N4)C(C(C)C)C3)cc12	-6.91251	-8.633	C(C)C		0	447.54	0	3.16	22	COc1nccc2ccc(C(=O)N3CCC4(CC3)Cc3cn(C(C)(C)C)nc3C(=O)N4)cc12	Inhibition						Not Active						False	CHEMBL2422741	Inhibition of human CYP2C8 at 10 uM	B	BAO_0000357	single protein format	Homo sapiens	None	None	None	None	CHEMBL3721	Cytochrome P450 2C8	Homo sapiens	SINGLE PROTEIN	CHEMBL2417512	1	Scientific Literature	J. Med. Chem.	2013	None	1.720489999999999
430	Cc1ccc(-c2c(-c3nn(C)c4ncnc(N5CC[C@H](N6CCCCC6)C5)c34)cnn2C)cc1	Cc1ccc(-c2c(-c3nn(C)c4ncnc(N5CC[C@H](N6CCCCC6)C5S)c34)cnn2C)cc1	-8.4157	-10.13504	S		0	456.6	0	3.80	CYP3cide, PF-04981517	Cc1ccc(-c2c(-c3nn(C)c4ncnc(N5CC[C@H](N6CCCCC6)C5)c34)cnn2C)cc1	Inhibition	'='	13.0	%				UO_0000187					False	CHEMBL3532657	Time dependent inhibition of human CYP2C8 paclitaxel 6alpha-hydroxylase activity assessed as decrease in enzyme activity at 100 uM preincubated for 30 mins by IC25-shift assay	A	BAO_0000357	single protein format	Homo sapiens	None	None	None	None	CHEMBL3721	Cytochrome P450 2C8	Homo sapiens	SINGLE PROTEIN	CHEMBL3526089	1	Scientific Literature	Drug Metab. Dispos.	2012	None	1.7193400000000008
431	CN(CCOc1ccc(CC2SC(=O)NC2=O)cc1)c1ccccn1	CN(CCOc1ccc(CC2SC(=O)NC2=O)cc1)c1cc(C(=O)O)ccn1	-9.7172	-7.99803	C(=O)O	ROSIGLITAZONE	4	357.44	0	2.49	Rosiglitazone	CN(CCOc1ccc(CC2SC(=O)NC2=O)cc1)c1ccccn1	Inhibition	'<'	10.0	%				UO_0000187					False	CHEMBL3534894	Time dependent inhibition of CYP2C8 (unknown origin) at 10 uM by LC/MS system	A	BAO_0000357	single protein format	Homo sapiens	None	None	None	None	CHEMBL3721	Cytochrome P450 2C8	Homo sapiens	SINGLE PROTEIN	CHEMBL3526118	1	Scientific Literature	Drug Metab. Dispos.	2011	None	1.71917
432	Cc1ccc(-c2c(-c3nn(C)c4ncnc(N5CC[C@H](N6CCCCC6)C5)c34)cnn2C)cc1	COCC1CN(c2ncnc3c2c(-c2cnn(C)c2-c2ccc(C)cc2)nn3C)C[C@H]1N1CCCCC1	-8.41692	-10.13504	COC		0	456.6	0	3.80	CYP3cide, PF-04981517	Cc1ccc(-c2c(-c3nn(C)c4ncnc(N5CC[C@H](N6CCCCC6)C5)c34)cnn2C)cc1	Inhibition	'='	13.0	%				UO_0000187					False	CHEMBL3532657	Time dependent inhibition of human CYP2C8 paclitaxel 6alpha-hydroxylase activity assessed as decrease in enzyme activity at 100 uM preincubated for 30 mins by IC25-shift assay	A	BAO_0000357	single protein format	Homo sapiens	None	None	None	None	CHEMBL3721	Cytochrome P450 2C8	Homo sapiens	SINGLE PROTEIN	CHEMBL3526089	1	Scientific Literature	Drug Metab. Dispos.	2012	None	1.7181200000000008
433	O=c1c(O)c(-c2ccc(O)c(O)c2)oc2cc(O)cc(O)c12	COCc1c(-c2oc3cc(O)cc(O)c3c(=O)c2O)ccc(O)c1O	-8.01181	-9.72958	COC	QUERCETIN	3	302.24	0	1.99	Quercetin	O=c1c(O)c(-c2ccc(O)c(O)c2)oc2cc(O)cc(O)c12	Inhibition	'='	95.0	%				UO_0000187					False	CHEMBL3820780	Inhibition of CYP2C8 in human liver microsomes at 10 uM incubated for 5 mins followed by NADPH addition by LC-MS/MS analysis relative to control	A	BAO_0000221	tissue-based format	Homo sapiens	CHEMBL3559723	Liver	None	None	CHEMBL3721	Cytochrome P450 2C8	Homo sapiens	SINGLE PROTEIN	CHEMBL3817743	1	Scientific Literature	J. Med. Chem.	2016	None	1.7177699999999998
434	COC(=O)[C@H](c1ccccc1Cl)N1CCc2sccc2C1	COCc1cccc(Cl)c1[C@@H](C(=O)OC)N1CCc2sccc2C1	-5.68095	-7.39725	COC	CLOPIDOGREL	4	321.83	0	3.67	Clopidogrel	COC(=O)[C@H](c1ccccc1Cl)N1CCc2sccc2C1	Inhibition	'<'	10.0	%				UO_0000187					False	CHEMBL3534890	Time dependent inhibition of CYP2C8 (unknown origin) at 100 uM by LC/MS system	A	BAO_0000357	single protein format	Homo sapiens	None	None	None	None	CHEMBL3721	Cytochrome P450 2C8	Homo sapiens	SINGLE PROTEIN	CHEMBL3526118	1	Scientific Literature	Drug Metab. Dispos.	2011	None	1.7162999999999995
435	Cn1c(=O)n(Cc2ccc(C(=O)O)cc2)c(=O)c2cc(C#CCc3ccccc3)ccc21	COc1c(C#CCc2ccccc2)ccc2c1c(=O)n(Cc1ccc(C(=O)O)cc1)c(=O)n2C	-8.70456	-10.41966	OC		0	424.46	0	3.04	5	Cn1c(=O)n(Cc2ccc(C(=O)O)cc2)c(=O)c2cc(C#CCc3ccccc3)ccc21	Inhibition	'<'	50.0	%				UO_0000187					False	CHEMBL3388351	Inhibition of CYP2C8 (unknown origin) using amodiaquine substrate at 2.5 uM	A	BAO_0000357	single protein format	Homo sapiens	None	None	None	None	CHEMBL3721	Cytochrome P450 2C8	Homo sapiens	SINGLE PROTEIN	CHEMBL3352788	1	Scientific Literature	J. Med. Chem.	2014	None	1.7150999999999996
436	Cc1ccc(-c2c(-c3nn(C)c4ncnc(N5CC[C@H](N6CCCCC6)C5)c34)cnn2C)cc1	Cc1ccc(-c2c(-c3nn(C)c4ncnc(N5CC[C@H](N6CCC(O)CC6)C5)c34)cnn2C)cc1	-8.42117	-10.13504	O		0	456.6	0	3.80	CYP3cide, PF-04981517	Cc1ccc(-c2c(-c3nn(C)c4ncnc(N5CC[C@H](N6CCCCC6)C5)c34)cnn2C)cc1	Inhibition	'='	13.0	%				UO_0000187					False	CHEMBL3532657	Time dependent inhibition of human CYP2C8 paclitaxel 6alpha-hydroxylase activity assessed as decrease in enzyme activity at 100 uM preincubated for 30 mins by IC25-shift assay	A	BAO_0000357	single protein format	Homo sapiens	None	None	None	None	CHEMBL3721	Cytochrome P450 2C8	Homo sapiens	SINGLE PROTEIN	CHEMBL3526089	1	Scientific Literature	Drug Metab. Dispos.	2012	None	1.71387
437	COc1cc(C(=O)NS(=O)(=O)c2ccccc2C)ccc1Cc1cn(C)c2ccc(NC(=O)OC3CCCC3)cc12	COCc1cc2c(cc1NC(=O)OC1CCCC1)c(Cc1ccc(C(=O)NS(=O)(=O)c3ccccc3C)cc1OC)cn2C	-9.33661	-11.04987	COC	ZAFIRLUKAST	4	575.69	2	5.70	Zafirlukast	COc1cc(C(=O)NS(=O)(=O)c2ccccc2C)ccc1Cc1cn(C)c2ccc(NC(=O)OC3CCCC3)cc12	Inhibition	'<'	10.0	%				UO_0000187					False	CHEMBL3534893	Time dependent inhibition of CYP2C8 (unknown origin) at 3 uM by LC/MS system	A	BAO_0000357	single protein format	Homo sapiens	None	None	None	None	CHEMBL3721	Cytochrome P450 2C8	Homo sapiens	SINGLE PROTEIN	CHEMBL3526118	1	Scientific Literature	Drug Metab. Dispos.	2011	None	1.71326
438	CC(C)Oc1cc2c(OC[C@@H]3CCC(=O)N3)nccc2cc1C(N)=O	Cc1c(OC(C)C)c(C(N)=O)cc2ccnc(OC[C@@H]3CCC(=O)N3)c12	-7.50479	-9.21758	C		0	343.38	0	1.78	20	CC(C)Oc1cc2c(OC[C@@H]3CCC(=O)N3)nccc2cc1C(N)=O	Inhibition	'<'	10.0	%				UO_0000187					False	CHEMBL4015956	Inhibition of CYP2C8 in human liver microsomes at 3 uM	A	BAO_0000019	assay format	Homo sapiens	None	None	None	None	CHEMBL3721	Cytochrome P450 2C8	Homo sapiens	SINGLE PROTEIN	CHEMBL4014327	1	Scientific Literature	J Med Chem	2017	None	1.71279
439	CC(C)Oc1cc2c(OC[C@@H]3CCC(=O)N3)nccc2cc1C(N)=O	COc1cnc(OC[C@@H]2CCC(=O)N2)c2cc(OC(C)C)c(C(N)=O)cc12	-7.5057	-9.21758	OC		0	343.38	0	1.78	20	CC(C)Oc1cc2c(OC[C@@H]3CCC(=O)N3)nccc2cc1C(N)=O	Inhibition	'<'	10.0	%				UO_0000187					False	CHEMBL4015956	Inhibition of CYP2C8 in human liver microsomes at 3 uM	A	BAO_0000019	assay format	Homo sapiens	None	None	None	None	CHEMBL3721	Cytochrome P450 2C8	Homo sapiens	SINGLE PROTEIN	CHEMBL4014327	1	Scientific Literature	J Med Chem	2017	None	1.7118799999999998
440	c1ccc2c(c1)CN[C@@H](CN(CCCCNC1CCOCC1)[C@H]1CCCc3cccnc31)C2	Cc1ccc2c(c1)C[C@H](CN(CCCCNC1CCOCC1)[C@H]1CCCc3cccnc31)NC2	-8.31902	-10.03009	C		0	448.66	0	4.02	13c	c1ccc2c(c1)CN[C@@H](CN(CCCCNC1CCOCC1)[C@H]1CCCc3cccnc31)C2	Inhibition						Not Active						False	CHEMBL4059174	Inhibition of CYP2C8 (unknown origin)	A	BAO_0000357	single protein format	Homo sapiens	None	None	None	None	CHEMBL3721	Cytochrome P450 2C8	Homo sapiens	SINGLE PROTEIN	CHEMBL4052827	1	Scientific Literature	J Med Chem	2018	None	1.7110699999999994
441	CC(C)S(=O)(=O)NC[C@H]1CC[C@H](NC(=O)Cn2ccc3cc(Cl)ccc32)CC1	CC(=O)C1C[C@H](NC(=O)Cn2ccc3cc(Cl)ccc32)CC[C@H]1CNS(=O)(=O)C(C)C	-9.91478	-8.20405	C(=O)C		0	425.98	0	3.30	12c	CC(C)S(=O)(=O)NC[C@H]1CC[C@H](NC(=O)Cn2ccc3cc(Cl)ccc32)CC1	Inhibition						Not Active						False	CHEMBL2014183	Inhibition of CYP2C8	A	BAO_0000357	single protein format	None	None	None	None	None	CHEMBL3721	Cytochrome P450 2C8	Homo sapiens	SINGLE PROTEIN	CHEMBL2010694	1	Scientific Literature	Bioorg. Med. Chem. Lett.	2012	None	1.7107299999999999
442	C[C@H](c1ccc(F)cc1)N(Cc1cccc(C(=O)O)c1)C(=O)c1cnc2ccccc2c1	C[C@H](c1ccc(F)cc1)N(Cc1cc(C(=O)O)ccc1Br)C(=O)c1cnc2ccccc2c1	-9.47801	-11.18808	Br	PF-05105679	1	428.46	1	5.48	8, PF-05105679	C[C@H](c1ccc(F)cc1)N(Cc1cccc(C(=O)O)c1)C(=O)c1cnc2ccccc2c1	Inhibition	'='	0.0	%				UO_0000187					False	CHEMBL3579083	Inhibition of CYP2C8 (unknown origin) at 3 uM	A	BAO_0000357	single protein format	Homo sapiens	None	None	None	None	CHEMBL3721	Cytochrome P450 2C8	Homo sapiens	SINGLE PROTEIN	CHEMBL3576831	1	Scientific Literature	ACS Med. Chem. Lett.	2015	None	1.71007
443	CC(C)(C)NC(=O)c1ccc(Oc2cc(F)c(CC(=O)O[C@@H]3O[C@H](C(=O)O)[C@@H](O)[C@H](O)[C@H]3O)cc2Cl)c(NS(=O)(=O)c2ccc(C3CC3)cc2Cl)c1	CCc1cc(Oc2cc(F)c(CC(=O)O[C@@H]3O[C@H](C(=O)O)[C@@H](O)[C@H](O)[C@H]3O)cc2Cl)c(NS(=O)(=O)c2ccc(C3CC3)cc2Cl)cc1C(=O)NC(C)(C)C	-12.52219	-10.81298	CC		0	785.63	3	4.11	M1	CC(C)(C)NC(=O)c1ccc(Oc2cc(F)c(CC(=O)O[C@@H]3O[C@H](C(=O)O)[C@@H](O)[C@H](O)[C@H]3O)cc2Cl)c(NS(=O)(=O)c2ccc(C3CC3)cc2Cl)c1	Inhibition						Not Active						False	CHEMBL3532224	Time dependent inhibition of CYP2C8 in human liver microsomes using paclitaxel as substrate at 10 uM by LC-MS/MS analysis	A	BAO_0000019	assay format	Homo sapiens	CHEMBL3559723	Liver	None	None	CHEMBL3721	Cytochrome P450 2C8	Homo sapiens	SINGLE PROTEIN	CHEMBL3526017	1	Scientific Literature	Drug Metab. Dispos.	2012	None	1.7092100000000006
444	CC(C)S(=O)(=O)NC[C@H]1CC[C@H](NC(=O)Cn2ccc3cc(Cl)ccc32)CC1	CC(C)C1C[C@H](CNS(=O)(=O)C(C)C)CC[C@H]1NC(=O)Cn1ccc2cc(Cl)ccc21	-9.91306	-8.20405	C(C)C		0	425.98	0	3.30	12c	CC(C)S(=O)(=O)NC[C@H]1CC[C@H](NC(=O)Cn2ccc3cc(Cl)ccc32)CC1	Inhibition						Not Active						False	CHEMBL2014183	Inhibition of CYP2C8	A	BAO_0000357	single protein format	None	None	None	None	None	CHEMBL3721	Cytochrome P450 2C8	Homo sapiens	SINGLE PROTEIN	CHEMBL2010694	1	Scientific Literature	Bioorg. Med. Chem. Lett.	2012	None	1.7090099999999993
445	CN(C)[C@]1(c2ccccc2)CC[C@]2(CC1)OCCc1c3cc(F)ccc3[nH]c12.O=C(O)CC(O)(CC(=O)O)C(=O)O	CN(C)[C@]1(c2ccccc2)CC[C@]2(CC1)OC(S)Cc1c3cc(F)ccc3[nH]c12	-6.93582	-8.64439	S		0	570.61	1	5.11	3a, cebranopadol	CN(C)[C@]1(c2ccccc2)CC[C@]2(CC1)OCCc1c3cc(F)ccc3[nH]c12.O=C(O)CC(O)(CC(=O)O)C(=O)O	Inhibition						Not Active						False	CHEMBL3366633	Inhibition of human CYP2C8 up to 250 nM	A	BAO_0000357	single protein format	Homo sapiens	None	None	None	None	CHEMBL3721	Cytochrome P450 2C8	Homo sapiens	SINGLE PROTEIN	CHEMBL3352090	1	Scientific Literature	ACS Med. Chem. Lett.	2014	None	1.70857
446	Cc1ccc(-c2c(-c3nn(C)c4ncnc(N5CC[C@H](N6CCCCC6)C5)c34)cnn2C)cc1	Cc1ccc(-c2c(-c3nn(C)c4ncnc(N5CC(C(=O)O)[C@H](N6CCCCC6)C5)c34)cnn2C)cc1	-8.432319999999999	-10.13504	C(=O)O		0	456.6	0	3.80	CYP3cide, PF-04981517	Cc1ccc(-c2c(-c3nn(C)c4ncnc(N5CC[C@H](N6CCCCC6)C5)c34)cnn2C)cc1	Inhibition	'='	13.0	%				UO_0000187					False	CHEMBL3532657	Time dependent inhibition of human CYP2C8 paclitaxel 6alpha-hydroxylase activity assessed as decrease in enzyme activity at 100 uM preincubated for 30 mins by IC25-shift assay	A	BAO_0000357	single protein format	Homo sapiens	None	None	None	None	CHEMBL3721	Cytochrome P450 2C8	Homo sapiens	SINGLE PROTEIN	CHEMBL3526089	1	Scientific Literature	Drug Metab. Dispos.	2012	None	1.7027200000000011
447	COC(=O)[C@H](c1ccccc1Cl)N1CCc2sccc2C1	COC(=O)[C@H](c1c(Cl)cccc1Br)N1CCc2sccc2C1	-5.69484	-7.39725	Br	CLOPIDOGREL	4	321.83	0	3.67	Clopidogrel	COC(=O)[C@H](c1ccccc1Cl)N1CCc2sccc2C1	Inhibition	'<'	10.0	%				UO_0000187					False	CHEMBL3534890	Time dependent inhibition of CYP2C8 (unknown origin) at 100 uM by LC/MS system	A	BAO_0000357	single protein format	Homo sapiens	None	None	None	None	CHEMBL3721	Cytochrome P450 2C8	Homo sapiens	SINGLE PROTEIN	CHEMBL3526118	1	Scientific Literature	Drug Metab. Dispos.	2011	None	1.7024099999999995
448	COc1nc(N2C[C@H]3C(=O)N(C)C(=N)N[C@@]3(c3ccc(F)cc3F)C2)nc(C)c1F	COc1nc(N2C[C@H]3C(=O)N(C)C(=N)N[C@@]3(c3ccc(F)cc3F)C2Br)nc(C)c1F	-6.695119999999998	-8.39585	Br		0	420.4	0	1.54	9; Mbi-4	COc1nc(N2C[C@H]3C(=O)N(C)C(=N)N[C@@]3(c3ccc(F)cc3F)C2)nc(C)c1F	Inhibition						Not Active						False	CHEMBL3801561	Inhibition of human CYP2C8 at <20 uM	A	BAO_0000357	single protein format	Homo sapiens	None	None	None	None	CHEMBL3721	Cytochrome P450 2C8	Homo sapiens	SINGLE PROTEIN	CHEMBL3797133	1	Scientific Literature	J. Med. Chem.	2016	None	1.700730000000001
449	COc1nccc2ccc(C(=O)N3CCC4(CC3)Cc3cn(C(C)(C)C)nc3C(=O)N4)cc12	COc1nccc2ccc(C(=O)N3CCC4(CC3)Cc3c(nn(C(C)(C)C)c3Br)C(=O)N4)cc12	-6.9340199999999985	-8.633	Br		0	447.54	0	3.16	22	COc1nccc2ccc(C(=O)N3CCC4(CC3)Cc3cn(C(C)(C)C)nc3C(=O)N4)cc12	Inhibition						Not Active						False	CHEMBL2422741	Inhibition of human CYP2C8 at 10 uM	B	BAO_0000357	single protein format	Homo sapiens	None	None	None	None	CHEMBL3721	Cytochrome P450 2C8	Homo sapiens	SINGLE PROTEIN	CHEMBL2417512	1	Scientific Literature	J. Med. Chem.	2013	None	1.6989800000000006
450	CC(C)S(=O)(=O)NC[C@H]1CC[C@H](NC(=O)Cn2ccc3cc(Cl)ccc32)CC1	CC(C)C1C[C@H](NC(=O)Cn2ccc3cc(Cl)ccc32)CC[C@H]1CNS(=O)(=O)C(C)C	-9.90295	-8.20405	C(C)C		0	425.98	0	3.30	12c	CC(C)S(=O)(=O)NC[C@H]1CC[C@H](NC(=O)Cn2ccc3cc(Cl)ccc32)CC1	Inhibition						Not Active						False	CHEMBL2014183	Inhibition of CYP2C8	A	BAO_0000357	single protein format	None	None	None	None	None	CHEMBL3721	Cytochrome P450 2C8	Homo sapiens	SINGLE PROTEIN	CHEMBL2010694	1	Scientific Literature	Bioorg. Med. Chem. Lett.	2012	None	1.6989
451	COc1nccc2ccc(C(=O)N3CCC4(CC3)Cc3cn(C(C)(C)C)nc3C(=O)N4)cc12	COc1nccc2ccc(C(=O)N3CCC4(CC3)NC(=O)c3nn(C(C)(C)C)cc3C4C(C)=O)cc12	-6.935910000000002	-8.633	C(=O)C		0	447.54	0	3.16	22	COc1nccc2ccc(C(=O)N3CCC4(CC3)Cc3cn(C(C)(C)C)nc3C(=O)N4)cc12	Inhibition						Not Active						False	CHEMBL2422741	Inhibition of human CYP2C8 at 10 uM	B	BAO_0000357	single protein format	Homo sapiens	None	None	None	None	CHEMBL3721	Cytochrome P450 2C8	Homo sapiens	SINGLE PROTEIN	CHEMBL2417512	1	Scientific Literature	J. Med. Chem.	2013	None	1.6970899999999975
452	COc1nccc2ccc(C(=O)N3CCC4(CC3)Cc3cn(C(C)(C)C)nc3C(=O)N4)cc12	COc1nccc2ccc(C(=O)N3CCC4(Cc5cn(C(C)(C)C)nc5C(=O)N4)C(I)C3)cc12	-6.93606	-8.633	I		0	447.54	0	3.16	22	COc1nccc2ccc(C(=O)N3CCC4(CC3)Cc3cn(C(C)(C)C)nc3C(=O)N4)cc12	Inhibition						Not Active						False	CHEMBL2422741	Inhibition of human CYP2C8 at 10 uM	B	BAO_0000357	single protein format	Homo sapiens	None	None	None	None	CHEMBL3721	Cytochrome P450 2C8	Homo sapiens	SINGLE PROTEIN	CHEMBL2417512	1	Scientific Literature	J. Med. Chem.	2013	None	1.6969399999999988
453	CCOc1cc(CC(=O)N[C@@H](CC(C)C)c2ccccc2NCCCCC(=O)O)ccc1C(=O)O	CCOc1cc(CC(=O)N[C@@H](CC(C)C)c2ccc(F)cc2NCCCCC(=O)O)ccc1C(=O)O	-8.98565	-10.68182	F		0	484.59	0	4.90	M2	CCOc1cc(CC(=O)N[C@@H](CC(C)C)c2ccccc2NCCCCC(=O)O)ccc1C(=O)O	Inhibition	'='	24.0	%				UO_0000187					False	CHEMBL3534580	Unbound intrinsic clearance in human recombinant CYP2C8 expressed in insect cells assessed as gemfibrozil-mediated inhibition of 2-despiperidyl-2-amino repaglinide formation at 0.5 to 150 uM by LC-MS/MS method	A	BAO_0000219	cell-based format	Homo sapiens	None	None	None	None	CHEMBL3721	Cytochrome P450 2C8	Homo sapiens	SINGLE PROTEIN	CHEMBL3525906	1	Scientific Literature	Drug Metab. Dispos.	2012	None	1.6961700000000004
454	CN(C)Cc1ccc2c(c1)CCN(C(=O)c1cc3cc(Br)ncc3n1C)C2	CN(C)Cc1ccc2c(c1)CCN(C(=O)c1cc3cc(Br)ncc3n1C)C2F	-7.95246	-6.25632	F		0	427.35	0	3.60	9c	CN(C)Cc1ccc2c(c1)CCN(C(=O)c1cc3cc(Br)ncc3n1C)C2	Inhibition						Not Active						False	CHEMBL3368363	Inhibition of human recombinant CYP2C8 after 20 to 50 mins by high-throughput fluorescence assay	A	BAO_0000357	single protein format	Homo sapiens	None	None	None	None	CHEMBL3721	Cytochrome P450 2C8	Homo sapiens	SINGLE PROTEIN	CHEMBL3352699	1	Scientific Literature	J. Med. Chem.	2014	None	1.6961400000000006
455	COc1ccc(CCN(C)CCCC(C#N)(c2ccc(OC)c(OC)c2)C(C)C)cc1OC	COc1ccc(CCN(C)CCCC(C#N)(c2ccc(OC)c(OC)c2Br)C(C)C)cc1OC	-7.7301600000000015	-9.42626	Br	VERAPAMIL	4	454.61	1	5.09	Verapamil	COc1ccc(CCN(C)CCCC(C#N)(c2ccc(OC)c(OC)c2)C(C)C)cc1OC	Inhibition	'<'	10.0	%				UO_0000187					False	CHEMBL3534890	Time dependent inhibition of CYP2C8 (unknown origin) at 100 uM by LC/MS system	A	BAO_0000357	single protein format	Homo sapiens	None	None	None	None	CHEMBL3721	Cytochrome P450 2C8	Homo sapiens	SINGLE PROTEIN	CHEMBL3526118	1	Scientific Literature	Drug Metab. Dispos.	2011	None	1.6960999999999977
456	Cc1ccc(-c2cc(C(F)(F)F)nn2-c2ccc(S(N)(=O)=O)cc2)cc1	COCc1cc(S(N)(=O)=O)ccc1-n1nc(C(F)(F)F)cc1-c1ccc(C)cc1	-8.0766	-9.77249	COC	CELECOXIB	4	381.38	0	3.51	Celecoxib	Cc1ccc(-c2cc(C(F)(F)F)nn2-c2ccc(S(N)(=O)=O)cc2)cc1	Inhibition	'<'	10.0	%				UO_0000187					False	CHEMBL3534890	Time dependent inhibition of CYP2C8 (unknown origin) at 100 uM by LC/MS system	A	BAO_0000357	single protein format	Homo sapiens	None	None	None	None	CHEMBL3721	Cytochrome P450 2C8	Homo sapiens	SINGLE PROTEIN	CHEMBL3526118	1	Scientific Literature	Drug Metab. Dispos.	2011	None	1.6958900000000003
457	CCCc1cc(S(C)(=O)=O)ccc1C(=O)N1CCOc2ccc(-c3ccc4nc[nH]c4c3)cc2C1	CCCc1cc(S(C)(=O)=O)ccc1C(=O)N1CCOc2cc(F)c(-c3ccc4nc[nH]c4c3)cc2C1	-9.7179	-8.0226	F		0	489.6	0	4.62	20	CCCc1cc(S(C)(=O)=O)ccc1C(=O)N1CCOc2ccc(-c3ccc4nc[nH]c4c3)cc2C1	Inhibition						Not Determined						False	CHEMBL2342499	Inhibition of CYP2C8 (unknown origin)	A	BAO_0000357	single protein format	Homo sapiens	None	None	None	None	CHEMBL3721	Cytochrome P450 2C8	Homo sapiens	SINGLE PROTEIN	CHEMBL2331117	1	Scientific Literature	J. Med. Chem.	2013	None	1.6952999999999996
458	NCCCCN(C[C@H]1Cc2ccccc2CN1)[C@H]1CCCc2cccnc21	Cc1ccc2c(c1)C[C@H](CN(CCCCN)[C@H]1CCCc3cccnc31)NC2	-9.90358	-8.20859	C		0	364.54	0	3.21	TIQ-15	NCCCCN(C[C@H]1Cc2ccccc2CN1)[C@H]1CCCc2cccnc21	Inhibition						Not Active						False	CHEMBL4059174	Inhibition of CYP2C8 (unknown origin)	A	BAO_0000357	single protein format	Homo sapiens	None	None	None	None	CHEMBL3721	Cytochrome P450 2C8	Homo sapiens	SINGLE PROTEIN	CHEMBL4052827	1	Scientific Literature	J Med Chem	2018	None	1.6949900000000007
459	CN1CCN(C(=O)c2cn(Cc3cncn3Cc3ccc4c(c3)OCO4)cc2-c2cccc3ccccc23)CC1	Cc1cccc2c(-c3cn(Cc4cncn4Cc4ccc5c(c4)OCO5)cc3C(=O)N3CCN(C)CC3)cccc12	-11.15992	-9.46513	C		0	533.63	1	4.72	LB42908	CN1CCN(C(=O)c2cn(Cc3cncn3Cc3ccc4c(c3)OCO4)cc2-c2cccc3ccccc23)CC1	Inhibition	'='	46.7	%				UO_0000187					False	CHEMBL2045906	Inhibition of human CYP2C8-mediated taxol 6alpha-hydroxylation in liver microsomes at 10 uM coincubated with substrate	A	BAO_0000251	microsome format	Homo sapiens	CHEMBL3559723	Liver	None	Microsome	CHEMBL3721	Cytochrome P450 2C8	Homo sapiens	SINGLE PROTEIN	CHEMBL2040745	1	Scientific Literature	Bioorg. Med. Chem. Lett.	2012	None	1.6947899999999994
460	C[C@H](c1ccc(F)cc1)N(Cc1cccc(C(=O)O)c1)C(=O)c1cc2ccccc2cn1	CCc1cc([C@@H](C)N(Cc2cccc(C(=O)O)c2)C(=O)c2cc3ccccc3cn2)ccc1F	-11.69518	-10.00043	CC		0	428.46	1	5.48	13	C[C@H](c1ccc(F)cc1)N(Cc1cccc(C(=O)O)c1)C(=O)c1cc2ccccc2cn1	Inhibition						Not Determined						False	CHEMBL3579083	Inhibition of CYP2C8 (unknown origin) at 3 uM	A	BAO_0000357	single protein format	Homo sapiens	None	None	None	None	CHEMBL3721	Cytochrome P450 2C8	Homo sapiens	SINGLE PROTEIN	CHEMBL3576831	1	Scientific Literature	ACS Med. Chem. Lett.	2015	None	1.6947500000000009
461	CC(C)Oc1cc2c(OC[C@@H]3CCC(=O)N3)nccc2cc1C(N)=O	CC(C)Oc1c(C(N)=O)cc2ccnc(OC[C@@H]3CCC(=O)N3)c2c1CO	-7.52305	-9.21758	CO		0	343.38	0	1.78	20	CC(C)Oc1cc2c(OC[C@@H]3CCC(=O)N3)nccc2cc1C(N)=O	Inhibition	'<'	10.0	%				UO_0000187					False	CHEMBL4015956	Inhibition of CYP2C8 in human liver microsomes at 3 uM	A	BAO_0000019	assay format	Homo sapiens	None	None	None	None	CHEMBL3721	Cytochrome P450 2C8	Homo sapiens	SINGLE PROTEIN	CHEMBL4014327	1	Scientific Literature	J Med Chem	2017	None	1.6945300000000003
462	CS(=O)(=O)O.Cc1ccc(NC(=O)c2ccc(CN3CCN(C)CC3)cc2)cc1Nc1nccc(-c2cccnc2)n1	Cc1ccc(NC(=O)c2ccc(CN3CCN(C)CC3)cc2)c(S)c1Nc1nccc(-c2cccnc2)n1	-8.33468	-10.02872	S	IMATINIB MESYLATE	4	589.72	0	4.59	Imatinib, Glivec, Gleevec	CS(=O)(=O)O.Cc1ccc(NC(=O)c2ccc(CN3CCN(C)CC3)cc2)cc1Nc1nccc(-c2cccnc2)n1	Inhibition	'='	45.0	%				UO_0000187					False	CHEMBL3536386	Activity of CYP2C8 in human liver microsomes assessed as inhibition of montelukast-mediated N-desmethylimatinib formation at 0.1 uM after 5 mins by LC/MS analysis	A	BAO_0000019	assay format	Homo sapiens	CHEMBL3559723	Liver	None	None	CHEMBL3721	Cytochrome P450 2C8	Homo sapiens	SINGLE PROTEIN	CHEMBL3525950	1	Scientific Literature	Drug Metab. Dispos.	2013	None	1.6940399999999993
463	CC[C@H]1[C@@H](COc2nccc3cc(C(N)=O)c(OC)cc23)NC(=O)[C@H]1F	CCc1c(OC)c(C(N)=O)cc2ccnc(OC[C@H]3NC(=O)[C@@H](F)[C@H]3CC)c12	-7.07096	-8.76476	CC	PF-06650833	2	361.37	0	1.58	40; PF-06650833	CC[C@H]1[C@@H](COc2nccc3cc(C(N)=O)c(OC)cc23)NC(=O)[C@H]1F	Inhibition	'<'	5.0	%				UO_0000187					False	CHEMBL4015956	Inhibition of CYP2C8 in human liver microsomes at 3 uM	A	BAO_0000019	assay format	Homo sapiens	None	None	None	None	CHEMBL3721	Cytochrome P450 2C8	Homo sapiens	SINGLE PROTEIN	CHEMBL4014327	1	Scientific Literature	J Med Chem	2017	None	1.6938000000000004
464	CC1(C)CCC(NCCCCN(C[C@H]2Cc3ccccc3CN2)[C@H]2CCCc3cccnc32)CC1	CC(C)C1CC[C@H](N(CCCCNC2CCC(C)(C)CC2)C[C@H]2Cc3ccccc3CN2)c2ncccc21	-11.43733	-9.74509	C(C)C		0	474.74	1	5.81	13g	CC1(C)CCC(NCCCCN(C[C@H]2Cc3ccccc3CN2)[C@H]2CCCc3cccnc32)CC1	Inhibition						Not Active						False	CHEMBL4059174	Inhibition of CYP2C8 (unknown origin)	A	BAO_0000357	single protein format	Homo sapiens	None	None	None	None	CHEMBL3721	Cytochrome P450 2C8	Homo sapiens	SINGLE PROTEIN	CHEMBL4052827	1	Scientific Literature	J Med Chem	2018	None	1.69224
465	CS(=O)(=O)O.Cc1ccc(NC(=O)c2ccc(CN3CCN(C)CC3)cc2)cc1Nc1nccc(-c2cccnc2)n1	Cc1cc(I)c(NC(=O)c2ccc(CN3CCN(C)CC3)cc2)cc1Nc1nccc(-c2cccnc2)n1	-11.71961	-10.02872	I	IMATINIB MESYLATE	4	589.72	0	4.59	Imatinib, Glivec, Gleevec	CS(=O)(=O)O.Cc1ccc(NC(=O)c2ccc(CN3CCN(C)CC3)cc2)cc1Nc1nccc(-c2cccnc2)n1	Inhibition	'='	45.0	%				UO_0000187					False	CHEMBL3536386	Activity of CYP2C8 in human liver microsomes assessed as inhibition of montelukast-mediated N-desmethylimatinib formation at 0.1 uM after 5 mins by LC/MS analysis	A	BAO_0000019	assay format	Homo sapiens	CHEMBL3559723	Liver	None	None	CHEMBL3721	Cytochrome P450 2C8	Homo sapiens	SINGLE PROTEIN	CHEMBL3525950	1	Scientific Literature	Drug Metab. Dispos.	2013	None	1.6908899999999996
466	CC(=O)N[C@@H](C)COc1cnc(-c2ccc(Oc3cccc(OCC4CC4)c3)cc2)o1	CCc1cc(Oc2cccc(OCC3CC3)c2)ccc1-c1ncc(OC[C@H](C)NC(C)=O)o1	-11.97879	-10.2889	CC		0	422.48	0	4.83	1m	CC(=O)N[C@@H](C)COc1cnc(-c2ccc(Oc3cccc(OCC4CC4)c3)cc2)o1	Inhibition	'='	13.5	%				UO_0000187					False	CHEMBL4027528	Inhibition of CYP2C8 (unknown origin) at 10 uM	A	BAO_0000357	single protein format	Homo sapiens	None	None	None	None	CHEMBL3721	Cytochrome P450 2C8	Homo sapiens	SINGLE PROTEIN	CHEMBL4024776	1	Scientific Literature	J Med Chem	2018	None	1.6898900000000001
467	CN(C)[C@]1(c2ccccc2)CC[C@]2(CC1)OCCc1c3cc(F)ccc3[nH]c12.O=C(O)CC(O)(CC(=O)O)C(=O)O	CC(C)C1C[C@@](c2ccccc2)(N(C)C)CC[C@]12OCCc1c2[nH]c2ccc(F)cc12	-6.95563	-8.64439	C(C)C		0	570.61	1	5.11	3a, cebranopadol	CN(C)[C@]1(c2ccccc2)CC[C@]2(CC1)OCCc1c3cc(F)ccc3[nH]c12.O=C(O)CC(O)(CC(=O)O)C(=O)O	Inhibition						Not Active						False	CHEMBL3366633	Inhibition of human CYP2C8 up to 250 nM	A	BAO_0000357	single protein format	Homo sapiens	None	None	None	None	CHEMBL3721	Cytochrome P450 2C8	Homo sapiens	SINGLE PROTEIN	CHEMBL3352090	1	Scientific Literature	ACS Med. Chem. Lett.	2014	None	1.6887599999999994
468	NS(=O)(=O)NCCNc1nonc1/C(=N/O)Nc1ccc(F)c(Br)c1	NS(=O)(=O)NCCNc1nonc1/C(=N/O)Nc1ccc(F)c(Br)c1S	-8.673639999999999	-10.36176	S	EPACADOSTAT	3	438.24	0	0.42	4f; INCB24360	NS(=O)(=O)NCCNc1nonc1/C(=N/O)Nc1ccc(F)c(Br)c1	Inhibition						Not Active						False	CHEMBL4000001	Inhibition of recombinant human CYP2C8 assessed as decrease in conversion of dibenzylfluoresein to fluorescein by fluorimetric method	A	BAO_0000357	single protein format	Homo sapiens	None	None	None	None	CHEMBL3721	Cytochrome P450 2C8	Homo sapiens	SINGLE PROTEIN	CHEMBL3997850	1	Scientific Literature	ACS Med Chem Lett	2017	None	1.6881200000000014
469	CCCc1cc(S(C)(=O)=O)ccc1C(=O)N1CCOc2ccc(-c3ccc4nc[nH]c4c3)cc2C1	CCCc1cc(S(C)(=O)=O)ccc1C(=O)N1CCOc2ccc(-c3ccc4nc[nH]c4c3)cc2C1CC	-9.70943	-8.0226	CC		0	489.6	0	4.62	20	CCCc1cc(S(C)(=O)=O)ccc1C(=O)N1CCOc2ccc(-c3ccc4nc[nH]c4c3)cc2C1	Inhibition						Not Determined						False	CHEMBL2342499	Inhibition of CYP2C8 (unknown origin)	A	BAO_0000357	single protein format	Homo sapiens	None	None	None	None	CHEMBL3721	Cytochrome P450 2C8	Homo sapiens	SINGLE PROTEIN	CHEMBL2331117	1	Scientific Literature	J. Med. Chem.	2013	None	1.6868299999999987
470	NC/C=C/CN(C[C@H]1Cc2ccccc2CN1)[C@H]1CCCc2cccnc21	CCC1c2ccccc2CN[C@H]1CN(C/C=C/CN)[C@H]1CCCc2cccnc21	-10.39312	-8.7066	CC		0	362.52	0	2.99	4b	NC/C=C/CN(C[C@H]1Cc2ccccc2CN1)[C@H]1CCCc2cccnc21	Inhibition						Not Active						False	CHEMBL4144853	Inhibition of CYP2C8 (unknown origin)	A	BAO_0000357	single protein format	Homo sapiens	None	None	None	None	CHEMBL3721	Cytochrome P450 2C8	Homo sapiens	SINGLE PROTEIN	CHEMBL4138298	1	Scientific Literature	ACS Med Chem Lett	2018	None	1.6865199999999998
471	CN(C)[C@]1(c2ccccc2)CC[C@]2(CC1)OCCc1c3cc(F)ccc3[nH]c12.O=C(O)CC(O)(CC(=O)O)C(=O)O	COCc1c(F)ccc2[nH]c3c(c12)CCO[C@]31CC[C@](c2ccccc2)(N(C)C)CC1	-6.9589300000000005	-8.64439	COC		0	570.61	1	5.11	3a, cebranopadol	CN(C)[C@]1(c2ccccc2)CC[C@]2(CC1)OCCc1c3cc(F)ccc3[nH]c12.O=C(O)CC(O)(CC(=O)O)C(=O)O	Inhibition						Not Active						False	CHEMBL3366633	Inhibition of human CYP2C8 up to 250 nM	A	BAO_0000357	single protein format	Homo sapiens	None	None	None	None	CHEMBL3721	Cytochrome P450 2C8	Homo sapiens	SINGLE PROTEIN	CHEMBL3352090	1	Scientific Literature	ACS Med. Chem. Lett.	2014	None	1.685459999999999
472	c1cc(-c2nnc(C3CCCCC3)o2)ccn1	O=C(O)c1cc(-c2nnc(C3CCCCC3)o2)ccn1	-9.0073	-7.32245	C(=O)O		0	229.28	0	3.18	24	c1cc(-c2nnc(C3CCCCC3)o2)ccn1	Inhibition	'<'	14.0	%				UO_0000187					False	CHEMBL2072917	Time dependent inhibition of human recombinant CYP2C8 coexpressed in Escherichia coli at 50 uM using amodiaquine as probe	A	BAO_0000357	single protein format	Homo sapiens	None	None	None	None	CHEMBL3721	Cytochrome P450 2C8	Homo sapiens	SINGLE PROTEIN	CHEMBL2069246	1	Scientific Literature	J. Med. Chem.	2012	None	1.6848500000000008
473	COc1nccc2ccc(C(=O)N3CCC4(CC3)Cc3cn(C(C)(C)C)nc3C(=O)N4)cc12	COc1nccc2ccc(C(=O)N3CCC4(Cc5cn(C(C)(C)C)nc5C(=O)N4)C(Br)C3)cc12	-6.948410000000001	-8.633	Br		0	447.54	0	3.16	22	COc1nccc2ccc(C(=O)N3CCC4(CC3)Cc3cn(C(C)(C)C)nc3C(=O)N4)cc12	Inhibition						Not Active						False	CHEMBL2422741	Inhibition of human CYP2C8 at 10 uM	B	BAO_0000357	single protein format	Homo sapiens	None	None	None	None	CHEMBL3721	Cytochrome P450 2C8	Homo sapiens	SINGLE PROTEIN	CHEMBL2417512	1	Scientific Literature	J. Med. Chem.	2013	None	1.6845899999999983
474	CN(C)Cc1ccc2c(c1)CCN(C(=O)c1cc3cc(Br)ncc3n1C)C2	CCc1c(Br)ncc2c1cc(C(=O)N1CCc3cc(CN(C)C)ccc3C1)n2C	-7.939780000000002	-6.25632	CC		0	427.35	0	3.60	9c	CN(C)Cc1ccc2c(c1)CCN(C(=O)c1cc3cc(Br)ncc3n1C)C2	Inhibition						Not Active						False	CHEMBL3368363	Inhibition of human recombinant CYP2C8 after 20 to 50 mins by high-throughput fluorescence assay	A	BAO_0000357	single protein format	Homo sapiens	None	None	None	None	CHEMBL3721	Cytochrome P450 2C8	Homo sapiens	SINGLE PROTEIN	CHEMBL3352699	1	Scientific Literature	J. Med. Chem.	2014	None	1.683460000000002
475	FC1(F)CCC(CNCCCCN(C[C@H]2Cc3ccccc3CN2)[C@H]2CCCc3cccnc32)CC1	COCC1CCc2cccnc2[C@H]1N(CCCCNCC1CCC(F)(F)CC1)C[C@H]1Cc2ccccc2CN1	-9.40921	-11.09191	COC		0	496.69	1	5.67	11b	FC1(F)CCC(CNCCCCN(C[C@H]2Cc3ccccc3CN2)[C@H]2CCCc3cccnc32)CC1	Inhibition						Not Active						False	CHEMBL4059174	Inhibition of CYP2C8 (unknown origin)	A	BAO_0000357	single protein format	Homo sapiens	None	None	None	None	CHEMBL3721	Cytochrome P450 2C8	Homo sapiens	SINGLE PROTEIN	CHEMBL4052827	1	Scientific Literature	J Med Chem	2018	None	1.6827000000000005
476	CC[C@H]1[C@@H](COc2nccc3cc(C(N)=O)c(OC)cc23)NC(=O)[C@H]1F	CCc1c(C(N)=O)c(OC)cc2c(OC[C@H]3NC(=O)[C@@H](F)[C@H]3CC)nccc12	-7.08215	-8.76476	CC	PF-06650833	2	361.37	0	1.58	40; PF-06650833	CC[C@H]1[C@@H](COc2nccc3cc(C(N)=O)c(OC)cc23)NC(=O)[C@H]1F	Inhibition	'<'	5.0	%				UO_0000187					False	CHEMBL4015956	Inhibition of CYP2C8 in human liver microsomes at 3 uM	A	BAO_0000019	assay format	Homo sapiens	None	None	None	None	CHEMBL3721	Cytochrome P450 2C8	Homo sapiens	SINGLE PROTEIN	CHEMBL4014327	1	Scientific Literature	J Med Chem	2017	None	1.6826100000000004
477	CS(=O)(=O)O.Cc1ccc(NC(=O)c2ccc(CN3CCN(C)CC3)cc2)cc1Nc1nccc(-c2cccnc2)n1	Cc1c(Br)cc(NC(=O)c2ccc(CN3CCN(C)CC3)cc2)cc1Nc1nccc(-c2cccnc2)n1	-11.71133	-10.02872	Br	IMATINIB MESYLATE	4	589.72	0	4.59	Imatinib, Glivec, Gleevec	CS(=O)(=O)O.Cc1ccc(NC(=O)c2ccc(CN3CCN(C)CC3)cc2)cc1Nc1nccc(-c2cccnc2)n1	Inhibition	'='	45.0	%				UO_0000187					False	CHEMBL3536386	Activity of CYP2C8 in human liver microsomes assessed as inhibition of montelukast-mediated N-desmethylimatinib formation at 0.1 uM after 5 mins by LC/MS analysis	A	BAO_0000019	assay format	Homo sapiens	CHEMBL3559723	Liver	None	None	CHEMBL3721	Cytochrome P450 2C8	Homo sapiens	SINGLE PROTEIN	CHEMBL3525950	1	Scientific Literature	Drug Metab. Dispos.	2013	None	1.6826100000000004
478	CN(C)[C@]1(c2ccccc2)CC[C@]2(CC1)OCCc1c3cc(F)ccc3[nH]c12.O=C(O)CC(O)(CC(=O)O)C(=O)O	COCc1cc2[nH]c3c(c2cc1F)CCO[C@]31CC[C@](c2ccccc2)(N(C)C)CC1	-6.96328	-8.64439	COC		0	570.61	1	5.11	3a, cebranopadol	CN(C)[C@]1(c2ccccc2)CC[C@]2(CC1)OCCc1c3cc(F)ccc3[nH]c12.O=C(O)CC(O)(CC(=O)O)C(=O)O	Inhibition						Not Active						False	CHEMBL3366633	Inhibition of human CYP2C8 up to 250 nM	A	BAO_0000357	single protein format	Homo sapiens	None	None	None	None	CHEMBL3721	Cytochrome P450 2C8	Homo sapiens	SINGLE PROTEIN	CHEMBL3352090	1	Scientific Literature	ACS Med. Chem. Lett.	2014	None	1.6811099999999994
479	COc1cc2c(cc1OC)C(=O)C(CC1CCN(Cc3ccccc3)CC1)C2	COc1cc2c(c(C(C)C)c1OC)CC(CC1CCN(Cc3ccccc3)CC1)C2=O	-7.4858	-9.16609	C(C)C	DONEPEZIL	4	379.5	0	4.36	Donepezil	COc1cc2c(cc1OC)C(=O)C(CC1CCN(Cc3ccccc3)CC1)C2	Inhibition	'<'	10.0	%				UO_0000187					False	CHEMBL3534890	Time dependent inhibition of CYP2C8 (unknown origin) at 100 uM by LC/MS system	A	BAO_0000357	single protein format	Homo sapiens	None	None	None	None	CHEMBL3721	Cytochrome P450 2C8	Homo sapiens	SINGLE PROTEIN	CHEMBL3526118	1	Scientific Literature	Drug Metab. Dispos.	2011	None	1.6802900000000003
480	O=C(NCc1ccncc1)c1nnc(CS(=O)(=O)c2ccccc2)o1	O=C(O)c1cc(CNC(=O)c2nnc(CS(=O)(=O)c3ccccc3)o2)ccn1	-10.00809	-8.32865	C(=O)O		0	358.38	0	1.37	22	O=C(NCc1ccncc1)c1nnc(CS(=O)(=O)c2ccccc2)o1	Inhibition	'<'	14.0	%				UO_0000187					False	CHEMBL2072917	Time dependent inhibition of human recombinant CYP2C8 coexpressed in Escherichia coli at 50 uM using amodiaquine as probe	A	BAO_0000357	single protein format	Homo sapiens	None	None	None	None	CHEMBL3721	Cytochrome P450 2C8	Homo sapiens	SINGLE PROTEIN	CHEMBL2069246	1	Scientific Literature	J. Med. Chem.	2012	None	1.6794399999999996
481	CC(=O)NC(C)c1ccc2nc(-c3ccc(Oc4cccc(OCC5CC5)c4)cn3)oc2c1	CCc1c(OCC2CC2)cccc1Oc1ccc(-c2nc3ccc(C(C)NC(C)=O)cc3o2)nc1	-8.762889999999999	-10.44162	CC		0	443.5	1	5.67	1g	CC(=O)NC(C)c1ccc2nc(-c3ccc(Oc4cccc(OCC5CC5)c4)cn3)oc2c1	Inhibition	'='	81.4	%				UO_0000187					False	CHEMBL4027528	Inhibition of CYP2C8 (unknown origin) at 10 uM	A	BAO_0000357	single protein format	Homo sapiens	None	None	None	None	CHEMBL3721	Cytochrome P450 2C8	Homo sapiens	SINGLE PROTEIN	CHEMBL4024776	1	Scientific Literature	J Med Chem	2018	None	1.6787300000000016
482	COc1nc(N2C[C@H]3C(=O)N(C)C(=N)N[C@@]3(c3ccc(F)cc3F)C2)nc(C)c1F	COc1nc(N2C[C@H]3C(=O)N(C)C(=N)N[C@@]3(c3ccc(F)cc3F)C2I)nc(C)c1F	-6.717389999999999	-8.39585	I		0	420.4	0	1.54	9; Mbi-4	COc1nc(N2C[C@H]3C(=O)N(C)C(=N)N[C@@]3(c3ccc(F)cc3F)C2)nc(C)c1F	Inhibition						Not Active						False	CHEMBL3801561	Inhibition of human CYP2C8 at <20 uM	A	BAO_0000357	single protein format	Homo sapiens	None	None	None	None	CHEMBL3721	Cytochrome P450 2C8	Homo sapiens	SINGLE PROTEIN	CHEMBL3797133	1	Scientific Literature	J. Med. Chem.	2016	None	1.6784600000000003
483	COc1ccc2ccc(C(=O)N3CCC4(CC3)Cc3cn(C(C)(C)C)nc3C(=O)N4)cc2n1	CCc1cc(OC)nc2cc(C(=O)N3CCC4(CC3)Cc3cn(C(C)(C)C)nc3C(=O)N4)ccc12	-8.45739	-6.77981	CC		0	447.54	0	3.16	21	COc1ccc2ccc(C(=O)N3CCC4(CC3)Cc3cn(C(C)(C)C)nc3C(=O)N4)cc2n1	Inhibition						Not Active						False	CHEMBL2422741	Inhibition of human CYP2C8 at 10 uM	B	BAO_0000357	single protein format	Homo sapiens	None	None	None	None	CHEMBL3721	Cytochrome P450 2C8	Homo sapiens	SINGLE PROTEIN	CHEMBL2417512	1	Scientific Literature	J. Med. Chem.	2013	None	1.6775799999999998
484	CN(C)Cc1ccc2c(c1)CCN(C(=O)c1cc3cc(Br)ncc3n1C)C2	Cc1cc2c(cc1CN(C)C)CCN(C(=O)c1cc3cc(Br)ncc3n1C)C2	-7.930560000000002	-6.25632	C		0	427.35	0	3.60	9c	CN(C)Cc1ccc2c(c1)CCN(C(=O)c1cc3cc(Br)ncc3n1C)C2	Inhibition						Not Active						False	CHEMBL3368363	Inhibition of human recombinant CYP2C8 after 20 to 50 mins by high-throughput fluorescence assay	A	BAO_0000357	single protein format	Homo sapiens	None	None	None	None	CHEMBL3721	Cytochrome P450 2C8	Homo sapiens	SINGLE PROTEIN	CHEMBL3352699	1	Scientific Literature	J. Med. Chem.	2014	None	1.674240000000002
485	C[C@H](c1cccc(Cl)c1)N(Cc1cccc(C(=O)O)c1)C(=O)c1cnc2ccccc2c1	C[C@H](c1cccc(Cl)c1)N(Cc1cc(C(=O)O)ccc1O)C(=O)c1cnc2ccccc2c1	-9.63496	-11.3063	O		0	444.92	1	5.99	26	C[C@H](c1cccc(Cl)c1)N(Cc1cccc(C(=O)O)c1)C(=O)c1cnc2ccccc2c1	Inhibition	'='	0.0	%				UO_0000187					False	CHEMBL3579083	Inhibition of CYP2C8 (unknown origin) at 3 uM	A	BAO_0000357	single protein format	Homo sapiens	None	None	None	None	CHEMBL3721	Cytochrome P450 2C8	Homo sapiens	SINGLE PROTEIN	CHEMBL3576831	1	Scientific Literature	ACS Med. Chem. Lett.	2015	None	1.6713400000000007
486	O=C(NC1CCCCC1)c1nc(CS(=O)(=O)c2ccccc2)no1	Nc1ccccc1S(=O)(=O)Cc1noc(C(=O)NC2CCCCC2)n1	-6.9796	-8.6505	N		0	349.41	0	2.11	25	O=C(NC1CCCCC1)c1nc(CS(=O)(=O)c2ccccc2)no1	Inhibition	'<'	13.0	%				UO_0000187					False	CHEMBL2072917	Time dependent inhibition of human recombinant CYP2C8 coexpressed in Escherichia coli at 50 uM using amodiaquine as probe	A	BAO_0000357	single protein format	Homo sapiens	None	None	None	None	CHEMBL3721	Cytochrome P450 2C8	Homo sapiens	SINGLE PROTEIN	CHEMBL2069246	1	Scientific Literature	J. Med. Chem.	2012	None	1.6708999999999996
487	COc1nccc2ccc(C(=O)N3CCC4(CC3)Cc3cn(C(C)(C)C)nc3C(=O)N4)cc12	COc1nccc2cc(C(=O)O)c(C(=O)N3CCC4(CC3)Cc3cn(C(C)(C)C)nc3C(=O)N4)cc12	-6.96283	-8.633	C(=O)O		0	447.54	0	3.16	22	COc1nccc2ccc(C(=O)N3CCC4(CC3)Cc3cn(C(C)(C)C)nc3C(=O)N4)cc12	Inhibition						Not Active						False	CHEMBL2422741	Inhibition of human CYP2C8 at 10 uM	B	BAO_0000357	single protein format	Homo sapiens	None	None	None	None	CHEMBL3721	Cytochrome P450 2C8	Homo sapiens	SINGLE PROTEIN	CHEMBL2417512	1	Scientific Literature	J. Med. Chem.	2013	None	1.6701699999999988
488	CCNc1cc(S(C)(=O)=O)ccc1C(=O)N1CCOc2ccc(-c3ccc4nc[nH]c4c3)cc2C1	CCNc1cc(S(C)(=O)=O)ccc1C(=O)N1CCOc2cc(Cl)c(-c3ccc4nc[nH]c4c3)cc2C1	-9.6414	-7.97221	Cl		0	490.59	0	4.10	21	CCNc1cc(S(C)(=O)=O)ccc1C(=O)N1CCOc2ccc(-c3ccc4nc[nH]c4c3)cc2C1	Inhibition						Not Determined						False	CHEMBL2342499	Inhibition of CYP2C8 (unknown origin)	A	BAO_0000357	single protein format	Homo sapiens	None	None	None	None	CHEMBL3721	Cytochrome P450 2C8	Homo sapiens	SINGLE PROTEIN	CHEMBL2331117	1	Scientific Literature	J. Med. Chem.	2013	None	1.6691900000000013
489	CC(C)c1noc(C2CCN(C(=O)N[C@H]3C[C@@H]3c3ccccc3)CC2)n1	CC(=O)c1cccc([C@H]2C[C@@H]2NC(=O)N2CCC(c3nc(C(C)C)no3)CC2)c1	-9.89833	-8.22935	C(=O)C		0	354.45	0	3.64	2	CC(C)c1noc(C2CCN(C(=O)N[C@H]3C[C@@H]3c3ccccc3)CC2)n1	Inhibition						Active						False	CHEMBL3118261	Inhibition of CYP2C8 in human liver microsomes after 10 mins by mechanism-based assay	A	BAO_0000019	assay format	Homo sapiens	CHEMBL3559723	Liver	None	None	CHEMBL3721	Cytochrome P450 2C8	Homo sapiens	SINGLE PROTEIN	CHEMBL3112438	1	Scientific Literature	Bioorg. Med. Chem.	2014	None	1.6689799999999995
490	CC(C)(C)NC(=O)c1ccc(Oc2cc(F)c(CC(=O)O)cc2Cl)c(NS(=O)(=O)c2ccc(C3CC3)cc2Cl)c1	CC(=O)c1c(C2CC2)ccc(S(=O)(=O)Nc2cc(C(=O)NC(C)(C)C)ccc2Oc2cc(F)c(CC(=O)O)cc2Cl)c1Cl	-9.76487	-11.43238	C(=O)C	VIDUPIPRANT	2	609.5	2	6.76	AMG 853	CC(C)(C)NC(=O)c1ccc(Oc2cc(F)c(CC(=O)O)cc2Cl)c(NS(=O)(=O)c2ccc(C3CC3)cc2Cl)c1	Inhibition						Not Active						False	CHEMBL3532224	Time dependent inhibition of CYP2C8 in human liver microsomes using paclitaxel as substrate at 10 uM by LC-MS/MS analysis	A	BAO_0000019	assay format	Homo sapiens	CHEMBL3559723	Liver	None	None	CHEMBL3721	Cytochrome P450 2C8	Homo sapiens	SINGLE PROTEIN	CHEMBL3526017	1	Scientific Literature	Drug Metab. Dispos.	2012	None	1.66751
491	COc1ccc2ccc(C(=O)N3CCC4(CC3)Cc3cn(C(C)(C)C)nc3C(=O)N4)cc2n1	COc1nc2cc(C(=O)N3CCC4(CC3)Cc3cn(C(C)(C)C)nc3C(=O)N4)ccc2cc1N	-8.44641	-6.77981	N		0	447.54	0	3.16	21	COc1ccc2ccc(C(=O)N3CCC4(CC3)Cc3cn(C(C)(C)C)nc3C(=O)N4)cc2n1	Inhibition						Not Active						False	CHEMBL2422741	Inhibition of human CYP2C8 at 10 uM	B	BAO_0000357	single protein format	Homo sapiens	None	None	None	None	CHEMBL3721	Cytochrome P450 2C8	Homo sapiens	SINGLE PROTEIN	CHEMBL2417512	1	Scientific Literature	J. Med. Chem.	2013	None	1.6665999999999999
492	CC(=O)Nc1ccc(O)cc1	CC(=O)Nc1ccc(O)cc1C(=O)O	-7.632619999999998	-5.96635	C(=O)O	ACETAMINOPHEN	4	151.16	0	1.35	Acetaminophen	CC(=O)Nc1ccc(O)cc1	Inhibition	'<'	10.0	%				UO_0000187					False	CHEMBL3534890	Time dependent inhibition of CYP2C8 (unknown origin) at 100 uM by LC/MS system	A	BAO_0000357	single protein format	Homo sapiens	None	None	None	None	CHEMBL3721	Cytochrome P450 2C8	Homo sapiens	SINGLE PROTEIN	CHEMBL3526118	1	Scientific Literature	Drug Metab. Dispos.	2011	None	1.6662699999999981
493	CC(C)Oc1cc2c(OC[C@@H]3CCC(=O)N3)nccc2cc1C(N)=O	COCc1cc2cc(C(N)=O)c(OC(C)C)cc2c(OC[C@@H]2CCC(=O)N2)n1	-7.551589999999999	-9.21758	COC		0	343.38	0	1.78	20	CC(C)Oc1cc2c(OC[C@@H]3CCC(=O)N3)nccc2cc1C(N)=O	Inhibition	'<'	10.0	%				UO_0000187					False	CHEMBL4015956	Inhibition of CYP2C8 in human liver microsomes at 3 uM	A	BAO_0000019	assay format	Homo sapiens	None	None	None	None	CHEMBL3721	Cytochrome P450 2C8	Homo sapiens	SINGLE PROTEIN	CHEMBL4014327	1	Scientific Literature	J Med Chem	2017	None	1.6659900000000007
494	CC#C[C@@H](CC(=O)O)c1ccc(OCc2cccc(CN(Cc3ccsc3)C(C)C)c2)cc1	CC#C[C@@H](CC(=O)O)c1ccc(OCc2cc(CN(Cc3ccsc3)C(C)C)cc(C(C)C)c2)cc1	-11.62942	-9.96343	C(C)C		0	461.63	1	6.32	2d	CC#C[C@@H](CC(=O)O)c1ccc(OCc2cccc(CN(Cc3ccsc3)C(C)C)c2)cc1	Inhibition												False	CHEMBL3865597	Inhibition of CYP2C8 in human liver microsomes using paclitaxel as substrate at 2 to 10 uM in presence of NADPH by LC-MS/MS analysis	A	BAO_0000221	tissue-based format	Homo sapiens	CHEMBL3559723	Liver	None	None	CHEMBL3721	Cytochrome P450 2C8	Homo sapiens	SINGLE PROTEIN	CHEMBL3864186	1	Scientific Literature	ACS Med Chem Lett	2016	None	1.665989999999999
495	NS(=O)(=O)NCCNc1nonc1/C(=N/O)Nc1ccc(F)c(Br)c1	NS(=O)(=O)NCCNc1nonc1/C(=N/O)Nc1ccc(F)c(Br)c1Cl	-8.69612	-10.36176	Cl	EPACADOSTAT	3	438.24	0	0.42	4f; INCB24360	NS(=O)(=O)NCCNc1nonc1/C(=N/O)Nc1ccc(F)c(Br)c1	Inhibition						Not Active						False	CHEMBL4000001	Inhibition of recombinant human CYP2C8 assessed as decrease in conversion of dibenzylfluoresein to fluorescein by fluorimetric method	A	BAO_0000357	single protein format	Homo sapiens	None	None	None	None	CHEMBL3721	Cytochrome P450 2C8	Homo sapiens	SINGLE PROTEIN	CHEMBL3997850	1	Scientific Literature	ACS Med Chem Lett	2017	None	1.6656399999999998
496	CCOc1cc(CC(=O)N[C@@H](CC(C)C)c2ccccc2NCCCCC(=O)O)ccc1C(=O)O	CCOc1c(C(=O)O)ccc(CC(=O)N[C@@H](CC(C)C)c2ccccc2NCCCCC(=O)O)c1C(C)=O	-9.01636	-10.68182	C(=O)C		0	484.59	0	4.90	M2	CCOc1cc(CC(=O)N[C@@H](CC(C)C)c2ccccc2NCCCCC(=O)O)ccc1C(=O)O	Inhibition	'='	24.0	%				UO_0000187					False	CHEMBL3534580	Unbound intrinsic clearance in human recombinant CYP2C8 expressed in insect cells assessed as gemfibrozil-mediated inhibition of 2-despiperidyl-2-amino repaglinide formation at 0.5 to 150 uM by LC-MS/MS method	A	BAO_0000219	cell-based format	Homo sapiens	None	None	None	None	CHEMBL3721	Cytochrome P450 2C8	Homo sapiens	SINGLE PROTEIN	CHEMBL3525906	1	Scientific Literature	Drug Metab. Dispos.	2012	None	1.6654599999999995
497	CC(=O)NC(C)c1ccc2nc(-c3ccc(Oc4cccc(OCC5CC5)c4)cc3)oc2c1	CC(=O)NC(C)c1ccc2nc(-c3ccc(Oc4cccc(OCC5CC5)c4I)cc3)oc2c1	-8.770430000000001	-10.43561	I		0	442.52	1	6.27	1f	CC(=O)NC(C)c1ccc2nc(-c3ccc(Oc4cccc(OCC5CC5)c4)cc3)oc2c1	Inhibition	'='	82.7	%				UO_0000187					False	CHEMBL4027528	Inhibition of CYP2C8 (unknown origin) at 10 uM	A	BAO_0000357	single protein format	Homo sapiens	None	None	None	None	CHEMBL3721	Cytochrome P450 2C8	Homo sapiens	SINGLE PROTEIN	CHEMBL4024776	1	Scientific Literature	J Med Chem	2018	None	1.6651799999999994
498	NCCCCN(C[C@H]1Cc2ccccc2CN1)[C@H]1CCCc2cccnc21	CC(C)C1CC[C@H](N(CCCCN)C[C@H]2Cc3ccccc3CN2)c2ncccc21	-9.87364	-8.20859	C(C)C		0	364.54	0	3.21	TIQ-15	NCCCCN(C[C@H]1Cc2ccccc2CN1)[C@H]1CCCc2cccnc21	Inhibition						Not Active						False	CHEMBL4059174	Inhibition of CYP2C8 (unknown origin)	A	BAO_0000357	single protein format	Homo sapiens	None	None	None	None	CHEMBL3721	Cytochrome P450 2C8	Homo sapiens	SINGLE PROTEIN	CHEMBL4052827	1	Scientific Literature	J Med Chem	2018	None	1.6650500000000008
499	c1ccc2c(c1)CN[C@@H](CN(CCCCNCC1CCNCC1)[C@H]1CCCc3cccnc31)C2	COC1CC[C@H](N(CCCCNCC2CCNCC2)C[C@H]2Cc3ccccc3CN2)c2ncccc21	-8.64799	-10.31237	OC		0	461.7	0	3.84	11d	c1ccc2c(c1)CN[C@@H](CN(CCCCNCC1CCNCC1)[C@H]1CCCc3cccnc31)C2	Inhibition						Not Active						False	CHEMBL4059174	Inhibition of CYP2C8 (unknown origin)	A	BAO_0000357	single protein format	Homo sapiens	None	None	None	None	CHEMBL3721	Cytochrome P450 2C8	Homo sapiens	SINGLE PROTEIN	CHEMBL4052827	1	Scientific Literature	J Med Chem	2018	None	1.6643799999999995
500	CN1CCN(C(=O)c2cn(Cc3cncn3Cc3ccc4c(c3)OCO4)cc2-c2cccc3ccccc23)CC1	CN1CCN(C(=O)c2cn(Cc3cncn3Cc3ccc4c(c3)OCO4)cc2-c2cc(F)cc3ccccc23)CC1	-11.12943	-9.46513	F		0	533.63	1	4.72	LB42908	CN1CCN(C(=O)c2cn(Cc3cncn3Cc3ccc4c(c3)OCO4)cc2-c2cccc3ccccc23)CC1	Inhibition	'='	46.7	%				UO_0000187					False	CHEMBL2045906	Inhibition of human CYP2C8-mediated taxol 6alpha-hydroxylation in liver microsomes at 10 uM coincubated with substrate	A	BAO_0000251	microsome format	Homo sapiens	CHEMBL3559723	Liver	None	Microsome	CHEMBL3721	Cytochrome P450 2C8	Homo sapiens	SINGLE PROTEIN	CHEMBL2040745	1	Scientific Literature	Bioorg. Med. Chem. Lett.	2012	None	1.664299999999999
501	COc1cc(C(=O)NS(=O)(=O)c2ccccc2C)ccc1Cc1cn(C)c2ccc(NC(=O)OC3CCCC3)cc12	COc1cc(C(=O)NS(=O)(=O)c2ccc(O)cc2C)ccc1Cc1cn(C)c2ccc(NC(=O)OC3CCCC3)cc12	-12.71396	-11.04987	O	ZAFIRLUKAST	4	575.69	2	5.70	Zafirlukast	COc1cc(C(=O)NS(=O)(=O)c2ccccc2C)ccc1Cc1cn(C)c2ccc(NC(=O)OC3CCCC3)cc12	Inhibition	'<'	10.0	%				UO_0000187					False	CHEMBL3534893	Time dependent inhibition of CYP2C8 (unknown origin) at 3 uM by LC/MS system	A	BAO_0000357	single protein format	Homo sapiens	None	None	None	None	CHEMBL3721	Cytochrome P450 2C8	Homo sapiens	SINGLE PROTEIN	CHEMBL3526118	1	Scientific Literature	Drug Metab. Dispos.	2011	None	1.6640899999999998
502	Cc1ccnc2c1NC(=O)c1cccnc1N2C1CC1	CC(=O)c1cnc2c(c1C)NC(=O)c1cccnc1N2C1CC1	-6.56955	-8.2331	C(=O)C	NEVIRAPINE	4	266.3	0	2.65	Nevirapine	Cc1ccnc2c1NC(=O)c1cccnc1N2C1CC1	Inhibition	'<'	10.0	%				UO_0000187					False	CHEMBL3534890	Time dependent inhibition of CYP2C8 (unknown origin) at 100 uM by LC/MS system	A	BAO_0000357	single protein format	Homo sapiens	None	None	None	None	CHEMBL3721	Cytochrome P450 2C8	Homo sapiens	SINGLE PROTEIN	CHEMBL3526118	1	Scientific Literature	Drug Metab. Dispos.	2011	None	1.6635500000000008
503	COc1ccc2ccc(C(=O)N3CCC4(CC3)Cc3cn(C(C)(C)C)nc3C(=O)N4)cc2n1	COc1ccc2ccc(C(=O)N3CCC4(CC3)Cc3c(nn(C(C)(C)C)c3Cl)C(=O)N4)cc2n1	-8.44336	-6.77981	Cl		0	447.54	0	3.16	21	COc1ccc2ccc(C(=O)N3CCC4(CC3)Cc3cn(C(C)(C)C)nc3C(=O)N4)cc2n1	Inhibition						Not Active						False	CHEMBL2422741	Inhibition of human CYP2C8 at 10 uM	B	BAO_0000357	single protein format	Homo sapiens	None	None	None	None	CHEMBL3721	Cytochrome P450 2C8	Homo sapiens	SINGLE PROTEIN	CHEMBL2417512	1	Scientific Literature	J. Med. Chem.	2013	None	1.6635499999999999
504	CN1CCN(C(=O)c2cn(Cc3cncn3Cc3ccc4c(c3)OCO4)cc2-c2cccc3ccccc23)CC1	CN1CCN(C(=O)c2c(-c3cccc4ccccc34)cn(Cc3cncn3Cc3ccc4c(c3)OCO4)c2N)CC1	-11.12842	-9.46513	N		0	533.63	1	4.72	LB42908	CN1CCN(C(=O)c2cn(Cc3cncn3Cc3ccc4c(c3)OCO4)cc2-c2cccc3ccccc23)CC1	Inhibition	'='	46.7	%				UO_0000187					False	CHEMBL2045906	Inhibition of human CYP2C8-mediated taxol 6alpha-hydroxylation in liver microsomes at 10 uM coincubated with substrate	A	BAO_0000251	microsome format	Homo sapiens	CHEMBL3559723	Liver	None	Microsome	CHEMBL3721	Cytochrome P450 2C8	Homo sapiens	SINGLE PROTEIN	CHEMBL2040745	1	Scientific Literature	Bioorg. Med. Chem. Lett.	2012	None	1.66329
505	NS(=O)(=O)NCCNc1nonc1/C(=N/O)Nc1ccc(F)c(Br)c1	CC(=O)c1cc(F)c(Br)cc1N/C(=N\O)c1nonc1NCCNS(N)(=O)=O	-8.69852	-10.36176	C(=O)C	EPACADOSTAT	3	438.24	0	0.42	4f; INCB24360	NS(=O)(=O)NCCNc1nonc1/C(=N/O)Nc1ccc(F)c(Br)c1	Inhibition						Not Active						False	CHEMBL4000001	Inhibition of recombinant human CYP2C8 assessed as decrease in conversion of dibenzylfluoresein to fluorescein by fluorimetric method	A	BAO_0000357	single protein format	Homo sapiens	None	None	None	None	CHEMBL3721	Cytochrome P450 2C8	Homo sapiens	SINGLE PROTEIN	CHEMBL3997850	1	Scientific Literature	ACS Med Chem Lett	2017	None	1.66324
506	CS(=O)(=O)O.Cc1ccc(NC(=O)c2ccc(CN3CCN(C)CC3)cc2)cc1Nc1nccc(-c2cccnc2)n1	Cc1c(F)cc(NC(=O)c2ccc(CN3CCN(C)CC3)cc2)cc1Nc1nccc(-c2cccnc2)n1	-11.6916	-10.02872	F	IMATINIB MESYLATE	4	589.72	0	4.59	Imatinib, Glivec, Gleevec	CS(=O)(=O)O.Cc1ccc(NC(=O)c2ccc(CN3CCN(C)CC3)cc2)cc1Nc1nccc(-c2cccnc2)n1	Inhibition	'='	45.0	%				UO_0000187					False	CHEMBL3536386	Activity of CYP2C8 in human liver microsomes assessed as inhibition of montelukast-mediated N-desmethylimatinib formation at 0.1 uM after 5 mins by LC/MS analysis	A	BAO_0000019	assay format	Homo sapiens	CHEMBL3559723	Liver	None	None	CHEMBL3721	Cytochrome P450 2C8	Homo sapiens	SINGLE PROTEIN	CHEMBL3525950	1	Scientific Literature	Drug Metab. Dispos.	2013	None	1.6628799999999995
507	Cc1cc(C(=O)N2CCOc3ccc(-c4ccc5nc[nH]c5c4)cc3C2)ccc1S(C)(=O)=O	CC(=O)c1cc2c(cc1-c1ccc3nc[nH]c3c1)CN(C(=O)c1ccc(S(C)(=O)=O)c(C)c1)CCO2	-7.104660000000001	-8.7675	C(=O)C		0	461.54	0	3.98	24	Cc1cc(C(=O)N2CCOc3ccc(-c4ccc5nc[nH]c5c4)cc3C2)ccc1S(C)(=O)=O	Inhibition						Not Determined						False	CHEMBL2342499	Inhibition of CYP2C8 (unknown origin)	A	BAO_0000357	single protein format	Homo sapiens	None	None	None	None	CHEMBL3721	Cytochrome P450 2C8	Homo sapiens	SINGLE PROTEIN	CHEMBL2331117	1	Scientific Literature	J. Med. Chem.	2013	None	1.6628399999999992
508	CCCc1cc(S(C)(=O)=O)ccc1C(=O)N1CCOc2ccc(-c3ccc4nc[nH]c4c3)cc2C1	CCCc1cc(S(C)(=O)=O)ccc1C(=O)N1CCOc2ccc(-c3ccc4nc[nH]c4c3CC)cc2C1	-9.68526	-8.0226	CC		0	489.6	0	4.62	20	CCCc1cc(S(C)(=O)=O)ccc1C(=O)N1CCOc2ccc(-c3ccc4nc[nH]c4c3)cc2C1	Inhibition						Not Determined						False	CHEMBL2342499	Inhibition of CYP2C8 (unknown origin)	A	BAO_0000357	single protein format	Homo sapiens	None	None	None	None	CHEMBL3721	Cytochrome P450 2C8	Homo sapiens	SINGLE PROTEIN	CHEMBL2331117	1	Scientific Literature	J. Med. Chem.	2013	None	1.662659999999999
509	COc1cc2c(c(OC)c1OC)-c1ccc(OC)c(=O)cc1[C@@H](NC(C)=O)CC2	COc1cc2c(c(OC)c1OC)-c1ccc(OC)c(=O)cc1[C@@H](NC(C)=O)CC2Br	-7.63316	-5.97253	Br	COLCHICINE	4	399.44	0	2.87	SID17389096	COc1cc2c(c(OC)c1OC)-c1ccc(OC)c(=O)cc1[C@@H](NC(C)=O)CC2	Inhibition	'='	20.4	%				UO_0000187					False	CHEMBL3095761	Inhibition of CYP2C8 (unknown origin) at 3 uM	A	BAO_0000357	single protein format	Homo sapiens	None	None	None	None	CHEMBL3721	Cytochrome P450 2C8	Homo sapiens	SINGLE PROTEIN	CHEMBL3091388	1	Scientific Literature	Bioorg. Med. Chem. Lett.	2013	None	1.6606300000000003
510	OC(CNC1CCCCC1)Cn1c2ccc(Br)cc2c2cc(Br)ccc21	OCc1c(Br)ccc2c1c1cc(Br)ccc1n2CC(O)CNC1CCCCC1	-9.1764	-7.5160300000000015	CO		0	480.24	1	5.60	12	OC(CNC1CCCCC1)Cn1c2ccc(Br)cc2c2cc(Br)ccc21	Inhibition						Active						False	CHEMBL3102562	Inhibition of human recombinant CYP2C8 expressed in baculovirus-infected insect cells preincubated for 15 mins followed by substrate addition measured after 30 mins by luminescence assay	A	BAO_0000219	cell-based format	Homo sapiens	None	None	None	None	CHEMBL3721	Cytochrome P450 2C8	Homo sapiens	SINGLE PROTEIN	CHEMBL3098117	1	Scientific Literature	ACS Med. Chem. Lett.	2013	None	1.6603699999999977
511	COc1nccc2ccc(C(=O)N3CCC4(CC3)Cc3cn(C(C)(C)C)nc3C(=O)N4)cc12	COc1cc(C(=O)N2CCC3(CC2)Cc2cn(C(C)(C)C)nc2C(=O)N3)cc2c(OC)nccc12	-6.97279	-8.633	OC		0	447.54	0	3.16	22	COc1nccc2ccc(C(=O)N3CCC4(CC3)Cc3cn(C(C)(C)C)nc3C(=O)N4)cc12	Inhibition						Not Active						False	CHEMBL2422741	Inhibition of human CYP2C8 at 10 uM	B	BAO_0000357	single protein format	Homo sapiens	None	None	None	None	CHEMBL3721	Cytochrome P450 2C8	Homo sapiens	SINGLE PROTEIN	CHEMBL2417512	1	Scientific Literature	J. Med. Chem.	2013	None	1.6602099999999993
512	COc1cc2c(c(OC)c1OC)-c1ccc(OC)c(=O)cc1[C@@H](NC(C)=O)CC2	COc1c(CO)c2c(c(OC)c1OC)-c1ccc(OC)c(=O)cc1[C@@H](NC(C)=O)CC2	-7.6327	-5.97253	CO	COLCHICINE	4	399.44	0	2.87	SID17389096	COc1cc2c(c(OC)c1OC)-c1ccc(OC)c(=O)cc1[C@@H](NC(C)=O)CC2	Inhibition	'='	20.4	%				UO_0000187					False	CHEMBL3095761	Inhibition of CYP2C8 (unknown origin) at 3 uM	A	BAO_0000357	single protein format	Homo sapiens	None	None	None	None	CHEMBL3721	Cytochrome P450 2C8	Homo sapiens	SINGLE PROTEIN	CHEMBL3091388	1	Scientific Literature	Bioorg. Med. Chem. Lett.	2013	None	1.66017
513	COc1nccc2ccc(C(=O)N3CCC4(CC3)Cc3cn(C(C)(C)C)nc3C(=O)N4)cc12	COc1nccc2ccc(C(=O)N3CCC4(Cc5cn(C(C)(C)C)nc5C(=O)N4)CC3C(C)=O)cc12	-6.9734300000000005	-8.633	C(=O)C		0	447.54	0	3.16	22	COc1nccc2ccc(C(=O)N3CCC4(CC3)Cc3cn(C(C)(C)C)nc3C(=O)N4)cc12	Inhibition						Not Active						False	CHEMBL2422741	Inhibition of human CYP2C8 at 10 uM	B	BAO_0000357	single protein format	Homo sapiens	None	None	None	None	CHEMBL3721	Cytochrome P450 2C8	Homo sapiens	SINGLE PROTEIN	CHEMBL2417512	1	Scientific Literature	J. Med. Chem.	2013	None	1.6595699999999987
514	CCNc1cc(S(C)(=O)=O)ccc1C(=O)N1CCOc2ccc(-c3ccc4nc[nH]c4c3)cc2C1	CCNc1cc(S(C)(=O)=O)ccc1C(=O)N1CCOc2c(Br)cc(-c3ccc4nc[nH]c4c3)cc2C1	-9.6312	-7.97221	Br		0	490.59	0	4.10	21	CCNc1cc(S(C)(=O)=O)ccc1C(=O)N1CCOc2ccc(-c3ccc4nc[nH]c4c3)cc2C1	Inhibition						Not Determined						False	CHEMBL2342499	Inhibition of CYP2C8 (unknown origin)	A	BAO_0000357	single protein format	Homo sapiens	None	None	None	None	CHEMBL3721	Cytochrome P450 2C8	Homo sapiens	SINGLE PROTEIN	CHEMBL2331117	1	Scientific Literature	J. Med. Chem.	2013	None	1.6589900000000002
515	CC(C)S(=O)(=O)NC[C@H]1CC[C@H](NC(=O)Cn2ccc3cc(Cl)ccc32)CC1	CCC1C[C@@H](CNS(=O)(=O)C(C)C)CC[C@@H]1NC(=O)Cn1ccc2cc(Cl)ccc21	-9.86186	-8.20405	CC		0	425.98	0	3.30	12c	CC(C)S(=O)(=O)NC[C@H]1CC[C@H](NC(=O)Cn2ccc3cc(Cl)ccc32)CC1	Inhibition						Not Active						False	CHEMBL2014183	Inhibition of CYP2C8	A	BAO_0000357	single protein format	None	None	None	None	None	CHEMBL3721	Cytochrome P450 2C8	Homo sapiens	SINGLE PROTEIN	CHEMBL2010694	1	Scientific Literature	Bioorg. Med. Chem. Lett.	2012	None	1.6578099999999996
516	CCCc1cc(S(C)(=O)=O)ccc1C(=O)N1CCOc2ccc(-c3ccc4nc[nH]c4c3)cc2C1	CCCc1cc(S(C)(=O)=O)ccc1C(=O)N1CCOc2ccc(-c3ccc4nc(Br)[nH]c4c3)cc2C1	-9.67901	-8.0226	Br		0	489.6	0	4.62	20	CCCc1cc(S(C)(=O)=O)ccc1C(=O)N1CCOc2ccc(-c3ccc4nc[nH]c4c3)cc2C1	Inhibition						Not Determined						False	CHEMBL2342499	Inhibition of CYP2C8 (unknown origin)	A	BAO_0000357	single protein format	Homo sapiens	None	None	None	None	CHEMBL3721	Cytochrome P450 2C8	Homo sapiens	SINGLE PROTEIN	CHEMBL2331117	1	Scientific Literature	J. Med. Chem.	2013	None	1.6564099999999993
517	C[C@H](c1ccc(F)cc1)N(Cc1cccc(C(=O)O)c1)C(=O)c1cc2ccccc2cn1	C[C@H](c1ccc(F)cc1)N(Cc1cccc(C(=O)O)c1)C(=O)c1cc2c(F)cccc2cn1	-11.65605	-10.00043	F		0	428.46	1	5.48	13	C[C@H](c1ccc(F)cc1)N(Cc1cccc(C(=O)O)c1)C(=O)c1cc2ccccc2cn1	Inhibition						Not Determined						False	CHEMBL3579083	Inhibition of CYP2C8 (unknown origin) at 3 uM	A	BAO_0000357	single protein format	Homo sapiens	None	None	None	None	CHEMBL3721	Cytochrome P450 2C8	Homo sapiens	SINGLE PROTEIN	CHEMBL3576831	1	Scientific Literature	ACS Med. Chem. Lett.	2015	None	1.6556200000000008
518	COc1ccc(CCN(C)CCCC(C#N)(c2ccc(OC)c(OC)c2)C(C)C)cc1OC	COCc1cc(CCN(C)CCCC(C#N)(c2ccc(OC)c(OC)c2)C(C)C)cc(OC)c1OC	-7.770789999999999	-9.42626	COC	VERAPAMIL	4	454.61	1	5.09	Verapamil	COc1ccc(CCN(C)CCCC(C#N)(c2ccc(OC)c(OC)c2)C(C)C)cc1OC	Inhibition	'<'	10.0	%				UO_0000187					False	CHEMBL3534890	Time dependent inhibition of CYP2C8 (unknown origin) at 100 uM by LC/MS system	A	BAO_0000357	single protein format	Homo sapiens	None	None	None	None	CHEMBL3721	Cytochrome P450 2C8	Homo sapiens	SINGLE PROTEIN	CHEMBL3526118	1	Scientific Literature	Drug Metab. Dispos.	2011	None	1.6554700000000002
519	COc1nccc2ccc(C(=O)N3CCC4(CC3)Cc3cn(C(C)(C)C)nc3C(=O)N4)cc12	COCC1c2cn(C(C)(C)C)nc2C(=O)NC12CCN(C(=O)c1ccc3ccnc(OC)c3c1)CC2	-6.97968	-8.633	COC		0	447.54	0	3.16	22	COc1nccc2ccc(C(=O)N3CCC4(CC3)Cc3cn(C(C)(C)C)nc3C(=O)N4)cc12	Inhibition						Not Active						False	CHEMBL2422741	Inhibition of human CYP2C8 at 10 uM	B	BAO_0000357	single protein format	Homo sapiens	None	None	None	None	CHEMBL3721	Cytochrome P450 2C8	Homo sapiens	SINGLE PROTEIN	CHEMBL2417512	1	Scientific Literature	J. Med. Chem.	2013	None	1.653319999999999
520	COc1nccc2ccc(C(=O)N3CCC4(CC3)Cc3cn(C(C)(C)C)nc3C(=O)N4)cc12	COc1nccc2cc(C(C)C)c(C(=O)N3CCC4(CC3)Cc3cn(C(C)(C)C)nc3C(=O)N4)cc12	-6.97993	-8.633	C(C)C		0	447.54	0	3.16	22	COc1nccc2ccc(C(=O)N3CCC4(CC3)Cc3cn(C(C)(C)C)nc3C(=O)N4)cc12	Inhibition						Not Active						False	CHEMBL2422741	Inhibition of human CYP2C8 at 10 uM	B	BAO_0000357	single protein format	Homo sapiens	None	None	None	None	CHEMBL3721	Cytochrome P450 2C8	Homo sapiens	SINGLE PROTEIN	CHEMBL2417512	1	Scientific Literature	J. Med. Chem.	2013	None	1.6530699999999987
521	CC[C@H]1[C@@H](COc2nccc3cc(C(N)=O)c(OC)cc23)NC(=O)[C@H]1F	CC[C@H]1[C@@H](COc2nccc3c(C)c(C(N)=O)c(OC)cc23)NC(=O)[C@H]1F	-7.11188	-8.76476	C	PF-06650833	2	361.37	0	1.58	40; PF-06650833	CC[C@H]1[C@@H](COc2nccc3cc(C(N)=O)c(OC)cc23)NC(=O)[C@H]1F	Inhibition	'<'	5.0	%				UO_0000187					False	CHEMBL4015956	Inhibition of CYP2C8 in human liver microsomes at 3 uM	A	BAO_0000019	assay format	Homo sapiens	None	None	None	None	CHEMBL3721	Cytochrome P450 2C8	Homo sapiens	SINGLE PROTEIN	CHEMBL4014327	1	Scientific Literature	J Med Chem	2017	None	1.6528800000000006
522	O=C(O)Cc1ccccc1Nc1c(Cl)cccc1Cl	COCc1cccc(CC(=O)O)c1Nc1c(Cl)cccc1Cl	-6.29164	-7.944039999999998	COC	DICLOFENAC	4	296.15	0	4.36	Diclofenac	O=C(O)Cc1ccccc1Nc1c(Cl)cccc1Cl	Inhibition	'<'	10.0	%				UO_0000187					False	CHEMBL3534890	Time dependent inhibition of CYP2C8 (unknown origin) at 100 uM by LC/MS system	A	BAO_0000357	single protein format	Homo sapiens	None	None	None	None	CHEMBL3721	Cytochrome P450 2C8	Homo sapiens	SINGLE PROTEIN	CHEMBL3526118	1	Scientific Literature	Drug Metab. Dispos.	2011	None	1.6523999999999983
523	CN(C)Cc1ccc2c(c1)CCN(C(=O)c1cc3cc(Br)ncc3n1C)C2	CN(C)Cc1ccc2c(c1)CCN(C(=O)c1c(CO)c3cc(Br)ncc3n1C)C2	-7.90866	-6.25632	CO		0	427.35	0	3.60	9c	CN(C)Cc1ccc2c(c1)CCN(C(=O)c1cc3cc(Br)ncc3n1C)C2	Inhibition						Not Active						False	CHEMBL3368363	Inhibition of human recombinant CYP2C8 after 20 to 50 mins by high-throughput fluorescence assay	A	BAO_0000357	single protein format	Homo sapiens	None	None	None	None	CHEMBL3721	Cytochrome P450 2C8	Homo sapiens	SINGLE PROTEIN	CHEMBL3352699	1	Scientific Literature	J. Med. Chem.	2014	None	1.6523400000000006
524	COc1ccc2c(c1)c(CC(=O)O)c(C)n2C(=O)c1ccc(Cl)cc1	COCc1cc(C(=O)n2c(C)c(CC(=O)O)c3cc(OC)ccc32)ccc1Cl	-8.95885	-7.30735	COC	INDOMETHACIN	4	357.79	0	3.93	Indomethacin	COc1ccc2c(c1)c(CC(=O)O)c(C)n2C(=O)c1ccc(Cl)cc1	Inhibition	'='	14.0	%				UO_0000187					False	CHEMBL3534890	Time dependent inhibition of CYP2C8 (unknown origin) at 100 uM by LC/MS system	A	BAO_0000357	single protein format	Homo sapiens	None	None	None	None	CHEMBL3721	Cytochrome P450 2C8	Homo sapiens	SINGLE PROTEIN	CHEMBL3526118	1	Scientific Literature	Drug Metab. Dispos.	2011	None	1.6515000000000004
525	Cc1n[nH]c2cc(OCCNC[C@H](O)c3cccc(NS(=O)(=O)C4CCC4)c3)ccc12	Cc1n[nH]c2c(O)c(OCCNC[C@H](O)c3cccc(NS(=O)(=O)C4CCC4)c3)ccc12	-7.86561	-9.51675	O		0	444.56	0	2.87	15	Cc1n[nH]c2cc(OCCNC[C@H](O)c3cccc(NS(=O)(=O)C4CCC4)c3)ccc12	Inhibition	'<'	34.0	%				UO_0000187					False	CHEMBL4051055	Inhibition of CYP2C8 (unknown origin) at 10 uM relative to control	A	BAO_0000357	single protein format	Homo sapiens	None	None	None	None	CHEMBL3721	Cytochrome P450 2C8	Homo sapiens	SINGLE PROTEIN	CHEMBL4049422	1	Scientific Literature	J Med Chem	2017	None	1.6511399999999998
526	Cc1ccc(-c2c(-c3nn(C)c4ncnc(N5CC[C@H](N6CCCCC6)C5)c34)cnn2C)cc1	Cc1ccc(-c2c(-c3nn(C)c4ncnc(N5C[C@@H](N6CCCCC6)CC5I)c34)cnn2C)cc1	-8.48623	-10.13504	I		0	456.6	0	3.80	CYP3cide, PF-04981517	Cc1ccc(-c2c(-c3nn(C)c4ncnc(N5CC[C@H](N6CCCCC6)C5)c34)cnn2C)cc1	Inhibition	'='	13.0	%				UO_0000187					False	CHEMBL3532657	Time dependent inhibition of human CYP2C8 paclitaxel 6alpha-hydroxylase activity assessed as decrease in enzyme activity at 100 uM preincubated for 30 mins by IC25-shift assay	A	BAO_0000357	single protein format	Homo sapiens	None	None	None	None	CHEMBL3721	Cytochrome P450 2C8	Homo sapiens	SINGLE PROTEIN	CHEMBL3526089	1	Scientific Literature	Drug Metab. Dispos.	2012	None	1.6488099999999992
527	CC(C)Oc1cc2c(OC[C@@H]3CCC(=O)N3)nccc2cc1C(N)=O	Cc1c(C(N)=O)c(OC(C)C)cc2c(OC[C@@H]3CCC(=O)N3)nccc12	-7.569669999999999	-9.21758	C		0	343.38	0	1.78	20	CC(C)Oc1cc2c(OC[C@@H]3CCC(=O)N3)nccc2cc1C(N)=O	Inhibition	'<'	10.0	%				UO_0000187					False	CHEMBL4015956	Inhibition of CYP2C8 in human liver microsomes at 3 uM	A	BAO_0000019	assay format	Homo sapiens	None	None	None	None	CHEMBL3721	Cytochrome P450 2C8	Homo sapiens	SINGLE PROTEIN	CHEMBL4014327	1	Scientific Literature	J Med Chem	2017	None	1.6479100000000013
528	COc1ccc(-c2nnc(C(=O)N3CCC(Oc4ccc(CN5CCCC5)cc4)CC3)o2)cc1	COc1ccc(-c2nnc(C(=O)N3CCC(Oc4ccc(CN5CCCC5)cc4C(C)C)CC3)o2)cc1	-8.34403	-9.99073	C(C)C		0	462.55	0	4.02	59	COc1ccc(-c2nnc(C(=O)N3CCC(Oc4ccc(CN5CCCC5)cc4)CC3)o2)cc1	Inhibition						Not Active						False	CHEMBL3791500	Inhibition of CYP2C8 (unknown origin)	A	BAO_0000357	single protein format	Homo sapiens	None	None	None	None	CHEMBL3721	Cytochrome P450 2C8	Homo sapiens	SINGLE PROTEIN	CHEMBL3784951	1	Scientific Literature	J. Med. Chem.	2016	None	1.6466999999999992
529	CC(=O)NC(C)c1ccc2sc(-c3ccc(Oc4cccc(OCC5CC5)c4)nc3)nc2c1	CC(=O)NC(C)c1ccc2sc(-c3ccc(Oc4cc(OCC5CC5)cc(C(=O)O)c4)nc3)nc2c1	-11.44141	-9.79518	C(=O)O		0	459.57	1	6.14	1i	CC(=O)NC(C)c1ccc2sc(-c3ccc(Oc4cccc(OCC5CC5)c4)nc3)nc2c1	Inhibition	'='	14.4	%				UO_0000187					False	CHEMBL4027528	Inhibition of CYP2C8 (unknown origin) at 10 uM	A	BAO_0000357	single protein format	Homo sapiens	None	None	None	None	CHEMBL3721	Cytochrome P450 2C8	Homo sapiens	SINGLE PROTEIN	CHEMBL4024776	1	Scientific Literature	J Med Chem	2018	None	1.6462299999999992
530	C[C@H](c1ccc(F)cc1)N(Cc1cccc(C(=O)O)c1)C(=O)c1cc2ccccc2cn1	CCc1ccc(C(=O)O)cc1CN(C(=O)c1cc2ccccc2cn1)[C@H](C)c1ccc(F)cc1	-11.6464	-10.00043	CC		0	428.46	1	5.48	13	C[C@H](c1ccc(F)cc1)N(Cc1cccc(C(=O)O)c1)C(=O)c1cc2ccccc2cn1	Inhibition						Not Determined						False	CHEMBL3579083	Inhibition of CYP2C8 (unknown origin) at 3 uM	A	BAO_0000357	single protein format	Homo sapiens	None	None	None	None	CHEMBL3721	Cytochrome P450 2C8	Homo sapiens	SINGLE PROTEIN	CHEMBL3576831	1	Scientific Literature	ACS Med. Chem. Lett.	2015	None	1.6459700000000002
531	CN1CCN(C(=O)c2cn(Cc3cncn3Cc3ccc4c(c3)OCO4)cc2-c2cccc3ccccc23)CC1	CN1CCN(C(=O)c2cn(Cc3cncn3Cc3ccc4c(c3)OCO4)c(F)c2-c2cccc3ccccc23)CC1	-11.1102	-9.46513	F		0	533.63	1	4.72	LB42908	CN1CCN(C(=O)c2cn(Cc3cncn3Cc3ccc4c(c3)OCO4)cc2-c2cccc3ccccc23)CC1	Inhibition	'='	46.7	%				UO_0000187					False	CHEMBL2045906	Inhibition of human CYP2C8-mediated taxol 6alpha-hydroxylation in liver microsomes at 10 uM coincubated with substrate	A	BAO_0000251	microsome format	Homo sapiens	CHEMBL3559723	Liver	None	Microsome	CHEMBL3721	Cytochrome P450 2C8	Homo sapiens	SINGLE PROTEIN	CHEMBL2040745	1	Scientific Literature	Bioorg. Med. Chem. Lett.	2012	None	1.6450700000000005
532	CCOc1cc(CC(=O)N[C@@H](CC(C)C)c2ccccc2NCCCCC(=O)O)ccc1C(=O)O	CCOc1c(C(=O)O)ccc(CC(=O)N[C@@H](CC(C)C)c2ccccc2NCCCCC(=O)O)c1C	-9.03694	-10.68182	C		0	484.59	0	4.90	M2	CCOc1cc(CC(=O)N[C@@H](CC(C)C)c2ccccc2NCCCCC(=O)O)ccc1C(=O)O	Inhibition	'='	24.0	%				UO_0000187					False	CHEMBL3534580	Unbound intrinsic clearance in human recombinant CYP2C8 expressed in insect cells assessed as gemfibrozil-mediated inhibition of 2-despiperidyl-2-amino repaglinide formation at 0.5 to 150 uM by LC-MS/MS method	A	BAO_0000219	cell-based format	Homo sapiens	None	None	None	None	CHEMBL3721	Cytochrome P450 2C8	Homo sapiens	SINGLE PROTEIN	CHEMBL3525906	1	Scientific Literature	Drug Metab. Dispos.	2012	None	1.6448800000000006
533	Cc1ccc(-c2c(-c3nn(C)c4ncnc(N5CC[C@H](N6CCCCC6)C5)c34)cnn2C)cc1	Cc1ccc(-c2c(-c3nn(C)c4ncnc(N5CC[C@H](N6CCCCC6)C5)c34)cnn2C)cc1Br	-8.49075	-10.13504	Br		0	456.6	0	3.80	CYP3cide, PF-04981517	Cc1ccc(-c2c(-c3nn(C)c4ncnc(N5CC[C@H](N6CCCCC6)C5)c34)cnn2C)cc1	Inhibition	'='	13.0	%				UO_0000187					False	CHEMBL3532657	Time dependent inhibition of human CYP2C8 paclitaxel 6alpha-hydroxylase activity assessed as decrease in enzyme activity at 100 uM preincubated for 30 mins by IC25-shift assay	A	BAO_0000357	single protein format	Homo sapiens	None	None	None	None	CHEMBL3721	Cytochrome P450 2C8	Homo sapiens	SINGLE PROTEIN	CHEMBL3526089	1	Scientific Literature	Drug Metab. Dispos.	2012	None	1.6442899999999998
534	COc1ccc2c(c1)c(CC(=O)O)c(C)n2C(=O)c1ccc(Cl)cc1	COc1ccc2c(c1)c(CC(=O)O)c(C)n2C(=O)c1ccc(Cl)cc1C(C)=O	-8.95152	-7.30735	C(=O)C	INDOMETHACIN	4	357.79	0	3.93	Indomethacin	COc1ccc2c(c1)c(CC(=O)O)c(C)n2C(=O)c1ccc(Cl)cc1	Inhibition	'='	14.0	%				UO_0000187					False	CHEMBL3534890	Time dependent inhibition of CYP2C8 (unknown origin) at 100 uM by LC/MS system	A	BAO_0000357	single protein format	Homo sapiens	None	None	None	None	CHEMBL3721	Cytochrome P450 2C8	Homo sapiens	SINGLE PROTEIN	CHEMBL3526118	1	Scientific Literature	Drug Metab. Dispos.	2011	None	1.6441700000000008
535	COC(=O)[C@H](c1ccccc1Cl)N1CCc2sccc2C1	COC(=O)[C@H](c1c(Cl)cccc1OC)N1CCc2sccc2C1	-5.75346	-7.39725	OC	CLOPIDOGREL	4	321.83	0	3.67	Clopidogrel	COC(=O)[C@H](c1ccccc1Cl)N1CCc2sccc2C1	Inhibition	'<'	10.0	%				UO_0000187					False	CHEMBL3534890	Time dependent inhibition of CYP2C8 (unknown origin) at 100 uM by LC/MS system	A	BAO_0000357	single protein format	Homo sapiens	None	None	None	None	CHEMBL3721	Cytochrome P450 2C8	Homo sapiens	SINGLE PROTEIN	CHEMBL3526118	1	Scientific Literature	Drug Metab. Dispos.	2011	None	1.64379
536	CS(=O)(=O)O.Cc1ccc(NC(=O)c2ccc(CN3CCN(C)CC3)cc2)cc1Nc1nccc(-c2cccnc2)n1	Cc1ccc(NC(=O)c2ccc(CN3CCN(C)CC3)c(O)c2)cc1Nc1nccc(-c2cccnc2)n1	-11.67212	-10.02872	O	IMATINIB MESYLATE	4	589.72	0	4.59	Imatinib, Glivec, Gleevec	CS(=O)(=O)O.Cc1ccc(NC(=O)c2ccc(CN3CCN(C)CC3)cc2)cc1Nc1nccc(-c2cccnc2)n1	Inhibition	'='	45.0	%				UO_0000187					False	CHEMBL3536386	Activity of CYP2C8 in human liver microsomes assessed as inhibition of montelukast-mediated N-desmethylimatinib formation at 0.1 uM after 5 mins by LC/MS analysis	A	BAO_0000019	assay format	Homo sapiens	CHEMBL3559723	Liver	None	None	CHEMBL3721	Cytochrome P450 2C8	Homo sapiens	SINGLE PROTEIN	CHEMBL3525950	1	Scientific Literature	Drug Metab. Dispos.	2013	None	1.6433999999999997
537	c1ccc2c(c1)CN[C@@H](CN(CCCCNC1CCOCC1)[C@H]1CCCc3cccnc31)C2	NC1CC[C@H](N(CCCCNC2CCOCC2)C[C@H]2Cc3ccccc3CN2)c2ncccc21	-8.38922	-10.03009	N		0	448.66	0	4.02	13c	c1ccc2c(c1)CN[C@@H](CN(CCCCNC1CCOCC1)[C@H]1CCCc3cccnc31)C2	Inhibition						Not Active						False	CHEMBL4059174	Inhibition of CYP2C8 (unknown origin)	A	BAO_0000357	single protein format	Homo sapiens	None	None	None	None	CHEMBL3721	Cytochrome P450 2C8	Homo sapiens	SINGLE PROTEIN	CHEMBL4052827	1	Scientific Literature	J Med Chem	2018	None	1.6408699999999996
538	CC(C)Oc1cc2c(OC[C@@H]3CCC(=O)N3)nccc2cc1C(N)=O	CC(C)Oc1cc2c(OC[C@@H]3CCC(=O)N3)ncc(Br)c2cc1C(N)=O	-7.57701	-9.21758	Br		0	343.38	0	1.78	20	CC(C)Oc1cc2c(OC[C@@H]3CCC(=O)N3)nccc2cc1C(N)=O	Inhibition	'<'	10.0	%				UO_0000187					False	CHEMBL4015956	Inhibition of CYP2C8 in human liver microsomes at 3 uM	A	BAO_0000019	assay format	Homo sapiens	None	None	None	None	CHEMBL3721	Cytochrome P450 2C8	Homo sapiens	SINGLE PROTEIN	CHEMBL4014327	1	Scientific Literature	J Med Chem	2017	None	1.6405700000000003
539	CCNc1cc(S(C)(=O)=O)ccc1C(=O)N1CCOc2ccc(-c3ccc4nc[nH]c4c3)cc2C1	CCNc1cc(S(C)(=O)=O)c(OC)cc1C(=O)N1CCOc2ccc(-c3ccc4nc[nH]c4c3)cc2C1	-9.61252	-7.97221	OC		0	490.59	0	4.10	21	CCNc1cc(S(C)(=O)=O)ccc1C(=O)N1CCOc2ccc(-c3ccc4nc[nH]c4c3)cc2C1	Inhibition						Not Determined						False	CHEMBL2342499	Inhibition of CYP2C8 (unknown origin)	A	BAO_0000357	single protein format	Homo sapiens	None	None	None	None	CHEMBL3721	Cytochrome P450 2C8	Homo sapiens	SINGLE PROTEIN	CHEMBL2331117	1	Scientific Literature	J. Med. Chem.	2013	None	1.6403100000000004
540	COc1ccc2ccc(C(=O)N3CCC4(CC3)Cc3cn(C(C)(C)C)nc3C(=O)N4)cc2n1	CCc1cc(C(=O)N2CCC3(CC2)Cc2cn(C(C)(C)C)nc2C(=O)N3)cc2nc(OC)ccc12	-8.418560000000001	-6.77981	CC		0	447.54	0	3.16	21	COc1ccc2ccc(C(=O)N3CCC4(CC3)Cc3cn(C(C)(C)C)nc3C(=O)N4)cc2n1	Inhibition						Not Active						False	CHEMBL2422741	Inhibition of human CYP2C8 at 10 uM	B	BAO_0000357	single protein format	Homo sapiens	None	None	None	None	CHEMBL3721	Cytochrome P450 2C8	Homo sapiens	SINGLE PROTEIN	CHEMBL2417512	1	Scientific Literature	J. Med. Chem.	2013	None	1.6387500000000008
541	CN(C)[C@]1(c2ccccc2)CC[C@]2(CC1)OCCc1c3cc(F)ccc3[nH]c12.O=C(O)CC(O)(CC(=O)O)C(=O)O	Cc1ccccc1[C@]1(N(C)C)CC[C@@]2(CC1)OCCc1c3cc(F)ccc3[nH]c12	-7.006010000000002	-8.64439	C		0	570.61	1	5.11	3a, cebranopadol	CN(C)[C@]1(c2ccccc2)CC[C@]2(CC1)OCCc1c3cc(F)ccc3[nH]c12.O=C(O)CC(O)(CC(=O)O)C(=O)O	Inhibition						Not Active						False	CHEMBL3366633	Inhibition of human CYP2C8 up to 250 nM	A	BAO_0000357	single protein format	Homo sapiens	None	None	None	None	CHEMBL3721	Cytochrome P450 2C8	Homo sapiens	SINGLE PROTEIN	CHEMBL3352090	1	Scientific Literature	ACS Med. Chem. Lett.	2014	None	1.638379999999998
542	c1ccc2c(c1)CN[C@@H](CN(CCCCNCC1CCCCC1)[C@H]1CCCc3cccnc31)C2	Nc1ccc2c(c1)CN[C@@H](CN(CCCCNCC1CCCCC1)[C@H]1CCCc3cccnc31)C2	-11.07493	-9.43796	N		0	460.71	1	5.43	11a	c1ccc2c(c1)CN[C@@H](CN(CCCCNCC1CCCCC1)[C@H]1CCCc3cccnc31)C2	Inhibition						Not Active						False	CHEMBL4059174	Inhibition of CYP2C8 (unknown origin)	A	BAO_0000357	single protein format	Homo sapiens	None	None	None	None	CHEMBL3721	Cytochrome P450 2C8	Homo sapiens	SINGLE PROTEIN	CHEMBL4052827	1	Scientific Literature	J Med Chem	2018	None	1.6369699999999998
543	COc1ccc2c(c1)c(CC(=O)O)c(C)n2C(=O)c1ccc(Cl)cc1	COc1cc2c(CC(=O)O)c(C)n(C(=O)c3ccc(Cl)cc3)c2cc1C	-8.94427	-7.30735	C	INDOMETHACIN	4	357.79	0	3.93	Indomethacin	COc1ccc2c(c1)c(CC(=O)O)c(C)n2C(=O)c1ccc(Cl)cc1	Inhibition	'='	14.0	%				UO_0000187					False	CHEMBL3534890	Time dependent inhibition of CYP2C8 (unknown origin) at 100 uM by LC/MS system	A	BAO_0000357	single protein format	Homo sapiens	None	None	None	None	CHEMBL3721	Cytochrome P450 2C8	Homo sapiens	SINGLE PROTEIN	CHEMBL3526118	1	Scientific Literature	Drug Metab. Dispos.	2011	None	1.63692
544	CN(C)[C@]1(c2ccccc2)CC[C@]2(CC1)OCCc1c3cc(F)ccc3[nH]c12.O=C(O)CC(O)(CC(=O)O)C(=O)O	COc1c(F)ccc2[nH]c3c(c12)CCO[C@]31CC[C@](c2ccccc2)(N(C)C)CC1	-7.00765	-8.64439	OC		0	570.61	1	5.11	3a, cebranopadol	CN(C)[C@]1(c2ccccc2)CC[C@]2(CC1)OCCc1c3cc(F)ccc3[nH]c12.O=C(O)CC(O)(CC(=O)O)C(=O)O	Inhibition						Not Active						False	CHEMBL3366633	Inhibition of human CYP2C8 up to 250 nM	A	BAO_0000357	single protein format	Homo sapiens	None	None	None	None	CHEMBL3721	Cytochrome P450 2C8	Homo sapiens	SINGLE PROTEIN	CHEMBL3352090	1	Scientific Literature	ACS Med. Chem. Lett.	2014	None	1.6367399999999996
545	COC(=O)[C@H](c1ccccc1Cl)N1CCc2sccc2C1	CCC1Cc2sccc2CN1[C@H](C(=O)OC)c1ccccc1Cl	-5.76118	-7.39725	CC	CLOPIDOGREL	4	321.83	0	3.67	Clopidogrel	COC(=O)[C@H](c1ccccc1Cl)N1CCc2sccc2C1	Inhibition	'<'	10.0	%				UO_0000187					False	CHEMBL3534890	Time dependent inhibition of CYP2C8 (unknown origin) at 100 uM by LC/MS system	A	BAO_0000357	single protein format	Homo sapiens	None	None	None	None	CHEMBL3721	Cytochrome P450 2C8	Homo sapiens	SINGLE PROTEIN	CHEMBL3526118	1	Scientific Literature	Drug Metab. Dispos.	2011	None	1.6360699999999992
546	c1ccc2c(c1)CN[C@@H](CN(CCCCNCC1CCCCC1)[C@H]1CCCc3cccnc31)C2	COc1ccc2c(n1)[C@@H](N(CCCCNCC1CCCCC1)C[C@H]1Cc3ccccc3CN1)CCC2	-11.07358	-9.43796	OC		0	460.71	1	5.43	11a	c1ccc2c(c1)CN[C@@H](CN(CCCCNCC1CCCCC1)[C@H]1CCCc3cccnc31)C2	Inhibition						Not Active						False	CHEMBL4059174	Inhibition of CYP2C8 (unknown origin)	A	BAO_0000357	single protein format	Homo sapiens	None	None	None	None	CHEMBL3721	Cytochrome P450 2C8	Homo sapiens	SINGLE PROTEIN	CHEMBL4052827	1	Scientific Literature	J Med Chem	2018	None	1.6356199999999994
547	CN(C)Cc1ccc2c(c1)CCN(C(=O)c1cc3cc(Br)ncc3n1C)C2	CN(C)Cc1ccc2c(c1)CCN(C(=O)c1cc3cc(Br)nc(O)c3n1C)C2	-7.89128	-6.25632	O		0	427.35	0	3.60	9c	CN(C)Cc1ccc2c(c1)CCN(C(=O)c1cc3cc(Br)ncc3n1C)C2	Inhibition						Not Active						False	CHEMBL3368363	Inhibition of human recombinant CYP2C8 after 20 to 50 mins by high-throughput fluorescence assay	A	BAO_0000357	single protein format	Homo sapiens	None	None	None	None	CHEMBL3721	Cytochrome P450 2C8	Homo sapiens	SINGLE PROTEIN	CHEMBL3352699	1	Scientific Literature	J. Med. Chem.	2014	None	1.6349600000000004
548	CC[C@H]1[C@@H](COc2nccc3cc(C(N)=O)c(OC)cc23)NC(=O)[C@H]1F	CC[C@H]1[C@@H](COc2nccc3c(CO)c(C(N)=O)c(OC)cc23)NC(=O)[C@H]1F	-7.12995	-8.76476	CO	PF-06650833	2	361.37	0	1.58	40; PF-06650833	CC[C@H]1[C@@H](COc2nccc3cc(C(N)=O)c(OC)cc23)NC(=O)[C@H]1F	Inhibition	'<'	5.0	%				UO_0000187					False	CHEMBL4015956	Inhibition of CYP2C8 in human liver microsomes at 3 uM	A	BAO_0000019	assay format	Homo sapiens	None	None	None	None	CHEMBL3721	Cytochrome P450 2C8	Homo sapiens	SINGLE PROTEIN	CHEMBL4014327	1	Scientific Literature	J Med Chem	2017	None	1.6348100000000008
549	Cn1c(=O)n(Cc2ccc(C(=O)O)cc2)c(=O)c2cc(C#CCc3ccccc3)ccc21	CC(C)c1cc2c(cc1C#CCc1ccccc1)c(=O)n(Cc1ccc(C(=O)O)cc1)c(=O)n2C	-8.7849	-10.41966	C(C)C		0	424.46	0	3.04	5	Cn1c(=O)n(Cc2ccc(C(=O)O)cc2)c(=O)c2cc(C#CCc3ccccc3)ccc21	Inhibition	'<'	50.0	%				UO_0000187					False	CHEMBL3388351	Inhibition of CYP2C8 (unknown origin) using amodiaquine substrate at 2.5 uM	A	BAO_0000357	single protein format	Homo sapiens	None	None	None	None	CHEMBL3721	Cytochrome P450 2C8	Homo sapiens	SINGLE PROTEIN	CHEMBL3352788	1	Scientific Literature	J. Med. Chem.	2014	None	1.63476
550	c1ccc2c(c1)CN[C@@H](CN(CCCCNCC1CCNCC1)[C@H]1CCCc3cccnc31)C2	COC1c2ccccc2CN[C@H]1CN(CCCCNCC1CCNCC1)[C@H]1CCCc2cccnc21	-8.677999999999999	-10.31237	OC		0	461.7	0	3.84	11d	c1ccc2c(c1)CN[C@@H](CN(CCCCNCC1CCNCC1)[C@H]1CCCc3cccnc31)C2	Inhibition						Not Active						False	CHEMBL4059174	Inhibition of CYP2C8 (unknown origin)	A	BAO_0000357	single protein format	Homo sapiens	None	None	None	None	CHEMBL3721	Cytochrome P450 2C8	Homo sapiens	SINGLE PROTEIN	CHEMBL4052827	1	Scientific Literature	J Med Chem	2018	None	1.6343700000000005
551	COc1ccc2c(c1)c(CC(=O)O)c(C)n2C(=O)c1ccc(Cl)cc1	COc1ccc2c(c1)c(CC(=O)O)c(C)n2C(=O)c1ccc(Cl)c(C(C)=O)c1	-8.941239999999997	-7.30735	C(=O)C	INDOMETHACIN	4	357.79	0	3.93	Indomethacin	COc1ccc2c(c1)c(CC(=O)O)c(C)n2C(=O)c1ccc(Cl)cc1	Inhibition	'='	14.0	%				UO_0000187					False	CHEMBL3534890	Time dependent inhibition of CYP2C8 (unknown origin) at 100 uM by LC/MS system	A	BAO_0000357	single protein format	Homo sapiens	None	None	None	None	CHEMBL3721	Cytochrome P450 2C8	Homo sapiens	SINGLE PROTEIN	CHEMBL3526118	1	Scientific Literature	Drug Metab. Dispos.	2011	None	1.6338899999999974
552	CCCc1cc(S(C)(=O)=O)ccc1C(=O)N1CCOc2ccc(-c3ccc4nc[nH]c4c3)cc2C1	CCCc1cc(S(C)(=O)=O)ccc1C(=O)N1CCOc2ccc(-c3ccc4nc(Cl)[nH]c4c3)cc2C1	-9.65643	-8.0226	Cl		0	489.6	0	4.62	20	CCCc1cc(S(C)(=O)=O)ccc1C(=O)N1CCOc2ccc(-c3ccc4nc[nH]c4c3)cc2C1	Inhibition						Not Determined						False	CHEMBL2342499	Inhibition of CYP2C8 (unknown origin)	A	BAO_0000357	single protein format	Homo sapiens	None	None	None	None	CHEMBL3721	Cytochrome P450 2C8	Homo sapiens	SINGLE PROTEIN	CHEMBL2331117	1	Scientific Literature	J. Med. Chem.	2013	None	1.6338299999999997
553	Cn1c(=O)n(Cc2ccc(C(=O)O)cc2)c(=O)c2cc(C#CCc3ccccc3)ccc21	Cn1c(=O)n(Cc2ccc(C(=O)O)cc2)c(=O)c2c(I)c(C#CCc3ccccc3)ccc21	-8.785969999999999	-10.41966	I		0	424.46	0	3.04	5	Cn1c(=O)n(Cc2ccc(C(=O)O)cc2)c(=O)c2cc(C#CCc3ccccc3)ccc21	Inhibition	'<'	50.0	%				UO_0000187					False	CHEMBL3388351	Inhibition of CYP2C8 (unknown origin) using amodiaquine substrate at 2.5 uM	A	BAO_0000357	single protein format	Homo sapiens	None	None	None	None	CHEMBL3721	Cytochrome P450 2C8	Homo sapiens	SINGLE PROTEIN	CHEMBL3352788	1	Scientific Literature	J. Med. Chem.	2014	None	1.6336900000000014
554	Cc1ccnc2c1NC(=O)c1cccnc1N2C1CC1	Cc1ccnc2c1NC(=O)c1ccc(I)nc1N2C1CC1	-6.5994100000000016	-8.2331	I	NEVIRAPINE	4	266.3	0	2.65	Nevirapine	Cc1ccnc2c1NC(=O)c1cccnc1N2C1CC1	Inhibition	'<'	10.0	%				UO_0000187					False	CHEMBL3534890	Time dependent inhibition of CYP2C8 (unknown origin) at 100 uM by LC/MS system	A	BAO_0000357	single protein format	Homo sapiens	None	None	None	None	CHEMBL3721	Cytochrome P450 2C8	Homo sapiens	SINGLE PROTEIN	CHEMBL3526118	1	Scientific Literature	Drug Metab. Dispos.	2011	None	1.6336899999999988
555	COc1ccc(-c2nnc(C(=O)N3CCC(Oc4ccc(CN5CCCC5)cc4)CC3)o2)cc1	COCC1CCN(Cc2ccc(OC3CCN(C(=O)c4nnc(-c5ccc(OC)cc5)o4)CC3)cc2)C1	-8.35719	-9.99073	COC		0	462.55	0	4.02	59	COc1ccc(-c2nnc(C(=O)N3CCC(Oc4ccc(CN5CCCC5)cc4)CC3)o2)cc1	Inhibition						Not Active						False	CHEMBL3791500	Inhibition of CYP2C8 (unknown origin)	A	BAO_0000357	single protein format	Homo sapiens	None	None	None	None	CHEMBL3721	Cytochrome P450 2C8	Homo sapiens	SINGLE PROTEIN	CHEMBL3784951	1	Scientific Literature	J. Med. Chem.	2016	None	1.63354
556	Cc1ccc(-c2c(-c3nn(C)c4ncnc(N5CC[C@H](N6CCCCC6)C5)c34)cnn2C)cc1	Cc1ccc(-c2c(-c3nn(C)c4ncnc(N5CC[C@H](N6CCCCC6)C5)c34)c(C)nn2C)cc1	-8.5021	-10.13504	C		0	456.6	0	3.80	CYP3cide, PF-04981517	Cc1ccc(-c2c(-c3nn(C)c4ncnc(N5CC[C@H](N6CCCCC6)C5)c34)cnn2C)cc1	Inhibition	'='	13.0	%				UO_0000187					False	CHEMBL3532657	Time dependent inhibition of human CYP2C8 paclitaxel 6alpha-hydroxylase activity assessed as decrease in enzyme activity at 100 uM preincubated for 30 mins by IC25-shift assay	A	BAO_0000357	single protein format	Homo sapiens	None	None	None	None	CHEMBL3721	Cytochrome P450 2C8	Homo sapiens	SINGLE PROTEIN	CHEMBL3526089	1	Scientific Literature	Drug Metab. Dispos.	2012	None	1.6329399999999996
557	FC1(F)CCC(NCCCCN(C[C@H]2Cc3ccccc3CN2)[C@H]2CCCc3cccnc32)CC1	CCC1CC[C@H](N(CCCCNC2CCC(F)(F)CC2)C[C@H]2Cc3ccccc3CN2)c2ncccc21	-11.99193	-10.36072	CC		0	482.66	1	5.42	13b	FC1(F)CCC(NCCCCN(C[C@H]2Cc3ccccc3CN2)[C@H]2CCCc3cccnc32)CC1	Inhibition						Not Active						False	CHEMBL4059174	Inhibition of CYP2C8 (unknown origin)	A	BAO_0000357	single protein format	Homo sapiens	None	None	None	None	CHEMBL3721	Cytochrome P450 2C8	Homo sapiens	SINGLE PROTEIN	CHEMBL4052827	1	Scientific Literature	J Med Chem	2018	None	1.6312099999999994
558	COC[C@H](C)NC(=O)c1nc(N2CC[C@@H](NC(=O)c3[nH]c(C)c(Cl)c3Cl)[C@@H](OC)C2)sc1C(=O)O	COCC1C[C@@H](NC(=O)c2[nH]c(C)c(Cl)c2Cl)[C@@H](OC)CN1c1nc(C(=O)N[C@@H](C)COC)c(C(=O)O)s1	-9.21027	-7.58242	COC	AZD-5099	1	548.45	1	2.57	63, AZD5099	COC[C@H](C)NC(=O)c1nc(N2CC[C@@H](NC(=O)c3[nH]c(C)c(Cl)c3Cl)[C@@H](OC)C2)sc1C(=O)O	Inhibition						Not Active						False	CHEMBL3363889	Inhibition of human CYP2C8 at 50 uM	A	BAO_0000357	single protein format	Homo sapiens	None	None	None	None	CHEMBL3721	Cytochrome P450 2C8	Homo sapiens	SINGLE PROTEIN	CHEMBL3352173	1	Scientific Literature	J. Med. Chem.	2014	None	1.6278499999999996
559	COc1nccc2ccc(C(=O)N3CCC4(CC3)Cc3cn(C(C)(C)C)nc3C(=O)N4)cc12	COc1nc(C(C)=O)cc2ccc(C(=O)N3CCC4(CC3)Cc3cn(C(C)(C)C)nc3C(=O)N4)cc12	-7.00568	-8.633	C(=O)C		0	447.54	0	3.16	22	COc1nccc2ccc(C(=O)N3CCC4(CC3)Cc3cn(C(C)(C)C)nc3C(=O)N4)cc12	Inhibition						Not Active						False	CHEMBL2422741	Inhibition of human CYP2C8 at 10 uM	B	BAO_0000357	single protein format	Homo sapiens	None	None	None	None	CHEMBL3721	Cytochrome P450 2C8	Homo sapiens	SINGLE PROTEIN	CHEMBL2417512	1	Scientific Literature	J. Med. Chem.	2013	None	1.6273199999999992
560	c1ccc2c(c1)CN[C@@H](CN(CCCCNCC1CCCCC1)[C@H]1CCCc3cccnc31)C2	CC(=O)C1CCC(CNCCCCN(C[C@H]2Cc3ccccc3CN2)[C@H]2CCCc3cccnc32)CC1	-11.06493	-9.43796	C(=O)C		0	460.71	1	5.43	11a	c1ccc2c(c1)CN[C@@H](CN(CCCCNCC1CCCCC1)[C@H]1CCCc3cccnc31)C2	Inhibition						Not Active						False	CHEMBL4059174	Inhibition of CYP2C8 (unknown origin)	A	BAO_0000357	single protein format	Homo sapiens	None	None	None	None	CHEMBL3721	Cytochrome P450 2C8	Homo sapiens	SINGLE PROTEIN	CHEMBL4052827	1	Scientific Literature	J Med Chem	2018	None	1.62697
561	COC(=O)[C@H](c1ccccc1Cl)N1CCc2sccc2C1	COC(=O)[C@H](c1c(Cl)cccc1Cl)N1CCc2sccc2C1	-5.7703	-7.39725	Cl	CLOPIDOGREL	4	321.83	0	3.67	Clopidogrel	COC(=O)[C@H](c1ccccc1Cl)N1CCc2sccc2C1	Inhibition	'<'	10.0	%				UO_0000187					False	CHEMBL3534890	Time dependent inhibition of CYP2C8 (unknown origin) at 100 uM by LC/MS system	A	BAO_0000357	single protein format	Homo sapiens	None	None	None	None	CHEMBL3721	Cytochrome P450 2C8	Homo sapiens	SINGLE PROTEIN	CHEMBL3526118	1	Scientific Literature	Drug Metab. Dispos.	2011	None	1.62695
562	c1ccc2c(c1)CN[C@@H](CN(CCCCNC1CCNCC1)[C@H]1CCCc3cccnc31)C2	CC(=O)C1CC(NCCCCN(C[C@H]2Cc3ccccc3CN2)[C@H]2CCCc3cccnc32)CCN1	-10.95791	-9.33148	C(=O)C		0	447.67	0	3.60	13d	c1ccc2c(c1)CN[C@@H](CN(CCCCNC1CCNCC1)[C@H]1CCCc3cccnc31)C2	Inhibition						Not Active						False	CHEMBL4059174	Inhibition of CYP2C8 (unknown origin)	A	BAO_0000357	single protein format	Homo sapiens	None	None	None	None	CHEMBL3721	Cytochrome P450 2C8	Homo sapiens	SINGLE PROTEIN	CHEMBL4052827	1	Scientific Literature	J Med Chem	2018	None	1.6264299999999992
563	C[C@H](c1cccc(Cl)c1)N(Cc1cccc(C(=O)O)c1)C(=O)c1cnc2ccccc2c1	C[C@H](c1cccc(Cl)c1)N(Cc1cc(C(=O)O)ccc1S)C(=O)c1cnc2ccccc2c1	-9.68272	-11.3063	S		0	444.92	1	5.99	26	C[C@H](c1cccc(Cl)c1)N(Cc1cccc(C(=O)O)c1)C(=O)c1cnc2ccccc2c1	Inhibition	'='	0.0	%				UO_0000187					False	CHEMBL3579083	Inhibition of CYP2C8 (unknown origin) at 3 uM	A	BAO_0000357	single protein format	Homo sapiens	None	None	None	None	CHEMBL3721	Cytochrome P450 2C8	Homo sapiens	SINGLE PROTEIN	CHEMBL3576831	1	Scientific Literature	ACS Med. Chem. Lett.	2015	None	1.6235800000000005
564	COCCOCn1ccc(NC(=O)c2cc(Oc3ccc(S(C)(=O)=O)cc3)cc(-c3ncccc3C)c2)n1	CCc1cc(S(C)(=O)=O)ccc1Oc1cc(C(=O)Nc2ccn(COCCOC)n2)cc(-c2ncccc2C)c1	-11.88053	-10.25697	CC		0	536.61	1	4.32	19e	COCCOCn1ccc(NC(=O)c2cc(Oc3ccc(S(C)(=O)=O)cc3)cc(-c3ncccc3C)c2)n1	Inhibition						Not Active						False	CHEMBL3243414	Time dependent inhibition of CYP2C8 in human liver microsomes	A	BAO_0000019	assay format	Homo sapiens	CHEMBL3559723	Liver	None	None	CHEMBL3721	Cytochrome P450 2C8	Homo sapiens	SINGLE PROTEIN	CHEMBL3232870	1	Scientific Literature	Bioorg. Med. Chem.	2014	None	1.6235599999999994
565	c1ccc2c(c1)CN[C@@H](CN(CCCCNCC1CCCCC1)[C@H]1CCCc3cccnc31)C2	OCC1c2ccccc2CN[C@H]1CN(CCCCNCC1CCCCC1)[C@H]1CCCc2cccnc21	-11.061	-9.43796	CO		0	460.71	1	5.43	11a	c1ccc2c(c1)CN[C@@H](CN(CCCCNCC1CCCCC1)[C@H]1CCCc3cccnc31)C2	Inhibition						Not Active						False	CHEMBL4059174	Inhibition of CYP2C8 (unknown origin)	A	BAO_0000357	single protein format	Homo sapiens	None	None	None	None	CHEMBL3721	Cytochrome P450 2C8	Homo sapiens	SINGLE PROTEIN	CHEMBL4052827	1	Scientific Literature	J Med Chem	2018	None	1.6230399999999996
566	C[C@H](c1ccc(F)cc1)N(Cc1cccc(C(=O)O)c1)C(=O)c1cc2ccccc2cn1	C[C@H](c1ccc(F)cc1)N(Cc1cccc(C(=O)O)c1)C(=O)c1cc2ccccc2c(N)n1	-11.62332	-10.00043	N		0	428.46	1	5.48	13	C[C@H](c1ccc(F)cc1)N(Cc1cccc(C(=O)O)c1)C(=O)c1cc2ccccc2cn1	Inhibition						Not Determined						False	CHEMBL3579083	Inhibition of CYP2C8 (unknown origin) at 3 uM	A	BAO_0000357	single protein format	Homo sapiens	None	None	None	None	CHEMBL3721	Cytochrome P450 2C8	Homo sapiens	SINGLE PROTEIN	CHEMBL3576831	1	Scientific Literature	ACS Med. Chem. Lett.	2015	None	1.62289
567	CC(C)Oc1cc2c(OC[C@@H]3CCC(=O)N3)nccc2cc1C(N)=O	CCc1cc2cc(C(N)=O)c(OC(C)C)cc2c(OC[C@@H]2CCC(=O)N2)n1	-7.59552	-9.21758	CC		0	343.38	0	1.78	20	CC(C)Oc1cc2c(OC[C@@H]3CCC(=O)N3)nccc2cc1C(N)=O	Inhibition	'<'	10.0	%				UO_0000187					False	CHEMBL4015956	Inhibition of CYP2C8 in human liver microsomes at 3 uM	A	BAO_0000019	assay format	Homo sapiens	None	None	None	None	CHEMBL3721	Cytochrome P450 2C8	Homo sapiens	SINGLE PROTEIN	CHEMBL4014327	1	Scientific Literature	J Med Chem	2017	None	1.6220600000000003
568	CNCCC(Oc1ccc(C(F)(F)F)cc1)c1ccccc1	CNCCC(Oc1ccc(C(F)(F)F)cc1)c1cccc(C(=O)O)c1	-11.1489	-9.52914	C(=O)O	FLUOXETINE	4	309.33	0	4.44	Fluoxetine	CNCCC(Oc1ccc(C(F)(F)F)cc1)c1ccccc1	Inhibition	'<'	10.0	%				UO_0000187					False	CHEMBL3534890	Time dependent inhibition of CYP2C8 (unknown origin) at 100 uM by LC/MS system	A	BAO_0000357	single protein format	Homo sapiens	None	None	None	None	CHEMBL3721	Cytochrome P450 2C8	Homo sapiens	SINGLE PROTEIN	CHEMBL3526118	1	Scientific Literature	Drug Metab. Dispos.	2011	None	1.6197599999999994
569	c1ccc2c(c1)CN[C@@H](CN(CCCCNCC1CCCCC1)[C@H]1CCCc3cccnc31)C2	Brc1ccnc2c1CCC[C@@H]2N(CCCCNCC1CCCCC1)C[C@H]1Cc2ccccc2CN1	-11.05752	-9.43796	Br		0	460.71	1	5.43	11a	c1ccc2c(c1)CN[C@@H](CN(CCCCNCC1CCCCC1)[C@H]1CCCc3cccnc31)C2	Inhibition						Not Active						False	CHEMBL4059174	Inhibition of CYP2C8 (unknown origin)	A	BAO_0000357	single protein format	Homo sapiens	None	None	None	None	CHEMBL3721	Cytochrome P450 2C8	Homo sapiens	SINGLE PROTEIN	CHEMBL4052827	1	Scientific Literature	J Med Chem	2018	None	1.6195599999999999
570	Cc1ccc(-c2c(-c3nn(C)c4ncnc(N5CC[C@H](N6CCCCC6)C5)c34)cnn2C)cc1	CC(=O)c1cc(-c2c(-c3nn(C)c4ncnc(N5CC[C@H](N6CCCCC6)C5)c34)cnn2C)ccc1C	-8.51662	-10.13504	C(=O)C		0	456.6	0	3.80	CYP3cide, PF-04981517	Cc1ccc(-c2c(-c3nn(C)c4ncnc(N5CC[C@H](N6CCCCC6)C5)c34)cnn2C)cc1	Inhibition	'='	13.0	%				UO_0000187					False	CHEMBL3532657	Time dependent inhibition of human CYP2C8 paclitaxel 6alpha-hydroxylase activity assessed as decrease in enzyme activity at 100 uM preincubated for 30 mins by IC25-shift assay	A	BAO_0000357	single protein format	Homo sapiens	None	None	None	None	CHEMBL3721	Cytochrome P450 2C8	Homo sapiens	SINGLE PROTEIN	CHEMBL3526089	1	Scientific Literature	Drug Metab. Dispos.	2012	None	1.6184200000000004
571	CC(=O)NC(C)c1ccc2nc(-c3ccc(Oc4cccc(OCC5CC5)c4)cn3)oc2c1	COCc1ccc(Oc2ccc(-c3nc4ccc(C(C)NC(C)=O)cc4o3)nc2)cc1OCC1CC1	-8.8234	-10.44162	COC		0	443.5	1	5.67	1g	CC(=O)NC(C)c1ccc2nc(-c3ccc(Oc4cccc(OCC5CC5)c4)cn3)oc2c1	Inhibition	'='	81.4	%				UO_0000187					False	CHEMBL4027528	Inhibition of CYP2C8 (unknown origin) at 10 uM	A	BAO_0000357	single protein format	Homo sapiens	None	None	None	None	CHEMBL3721	Cytochrome P450 2C8	Homo sapiens	SINGLE PROTEIN	CHEMBL4024776	1	Scientific Literature	J Med Chem	2018	None	1.6182200000000009
572	CC1(C)CCC(NCCCCN(C[C@H]2Cc3ccccc3CN2)[C@H]2CCCc3cccnc32)CC1	CC1(C)CCC(NCCCCN(C[C@H]2Cc3ccc(N)cc3CN2)[C@H]2CCCc3cccnc32)CC1	-11.36182	-9.74509	N		0	474.74	1	5.81	13g	CC1(C)CCC(NCCCCN(C[C@H]2Cc3ccccc3CN2)[C@H]2CCCc3cccnc32)CC1	Inhibition						Not Active						False	CHEMBL4059174	Inhibition of CYP2C8 (unknown origin)	A	BAO_0000357	single protein format	Homo sapiens	None	None	None	None	CHEMBL3721	Cytochrome P450 2C8	Homo sapiens	SINGLE PROTEIN	CHEMBL4052827	1	Scientific Literature	J Med Chem	2018	None	1.6167300000000004
573	CN(C)[C@]1(c2ccccc2)CC[C@]2(CC1)OCCc1c3cc(F)ccc3[nH]c12.O=C(O)CC(O)(CC(=O)O)C(=O)O	CN(C)[C@]1(c2ccccc2)CC[C@]2(CC1Br)OCCc1c2[nH]c2ccc(F)cc12	-7.02854	-8.64439	Br		0	570.61	1	5.11	3a, cebranopadol	CN(C)[C@]1(c2ccccc2)CC[C@]2(CC1)OCCc1c3cc(F)ccc3[nH]c12.O=C(O)CC(O)(CC(=O)O)C(=O)O	Inhibition						Not Active						False	CHEMBL3366633	Inhibition of human CYP2C8 up to 250 nM	A	BAO_0000357	single protein format	Homo sapiens	None	None	None	None	CHEMBL3721	Cytochrome P450 2C8	Homo sapiens	SINGLE PROTEIN	CHEMBL3352090	1	Scientific Literature	ACS Med. Chem. Lett.	2014	None	1.61585
574	O=S1(=O)CCC(CNCCCCN(C[C@H]2Cc3ccccc3CN2)[C@H]2CCCc3cccnc32)CC1	COCc1ccnc2c1CCC[C@@H]2N(CCCCNCC1CCS(=O)(=O)CC1)C[C@H]1Cc2ccccc2CN1	-8.92563	-10.54079	COC		0	510.75	1	3.67	11f	O=S1(=O)CCC(CNCCCCN(C[C@H]2Cc3ccccc3CN2)[C@H]2CCCc3cccnc32)CC1	Inhibition						Not Active						False	CHEMBL4059174	Inhibition of CYP2C8 (unknown origin)	A	BAO_0000357	single protein format	Homo sapiens	None	None	None	None	CHEMBL3721	Cytochrome P450 2C8	Homo sapiens	SINGLE PROTEIN	CHEMBL4052827	1	Scientific Literature	J Med Chem	2018	None	1.6151599999999995
575	CN1CCN(C(=O)c2cn(Cc3cncn3Cc3ccc4c(c3)OCO4)cc2-c2cccc3ccccc23)CC1	CN1CCN(C(=O)c2cn(Cc3cncn3Cc3ccc4c(c3)OCO4)cc2-c2cccc3c(Br)cccc23)CC1	-11.07708	-9.46513	Br		0	533.63	1	4.72	LB42908	CN1CCN(C(=O)c2cn(Cc3cncn3Cc3ccc4c(c3)OCO4)cc2-c2cccc3ccccc23)CC1	Inhibition	'='	46.7	%				UO_0000187					False	CHEMBL2045906	Inhibition of human CYP2C8-mediated taxol 6alpha-hydroxylation in liver microsomes at 10 uM coincubated with substrate	A	BAO_0000251	microsome format	Homo sapiens	CHEMBL3559723	Liver	None	Microsome	CHEMBL3721	Cytochrome P450 2C8	Homo sapiens	SINGLE PROTEIN	CHEMBL2040745	1	Scientific Literature	Bioorg. Med. Chem. Lett.	2012	None	1.6119500000000002
576	Cc1ccc(-c2c(-c3nn(C)c4ncnc(N5CC[C@H](N6CCCCC6)C5)c34)cnn2C)cc1	Cc1ccc(-c2c(-c3nn(C)c4ncnc(N5CC[C@H](N6CCCCC6I)C5)c34)cnn2C)cc1	-8.523769999999999	-10.13504	I		0	456.6	0	3.80	CYP3cide, PF-04981517	Cc1ccc(-c2c(-c3nn(C)c4ncnc(N5CC[C@H](N6CCCCC6)C5)c34)cnn2C)cc1	Inhibition	'='	13.0	%				UO_0000187					False	CHEMBL3532657	Time dependent inhibition of human CYP2C8 paclitaxel 6alpha-hydroxylase activity assessed as decrease in enzyme activity at 100 uM preincubated for 30 mins by IC25-shift assay	A	BAO_0000357	single protein format	Homo sapiens	None	None	None	None	CHEMBL3721	Cytochrome P450 2C8	Homo sapiens	SINGLE PROTEIN	CHEMBL3526089	1	Scientific Literature	Drug Metab. Dispos.	2012	None	1.611270000000001
577	COc1cc2c(c(OC)c1OC)-c1ccc(OC)c(=O)cc1[C@@H](NC(C)=O)CC2	COc1cc2c(c(OC)c1OC)-c1ccc(OC)c(=O)cc1[C@@H](NC(C)=O)C(C(C)C)C2	-7.58325	-5.97253	C(C)C	COLCHICINE	4	399.44	0	2.87	SID17389096	COc1cc2c(c(OC)c1OC)-c1ccc(OC)c(=O)cc1[C@@H](NC(C)=O)CC2	Inhibition	'='	20.4	%				UO_0000187					False	CHEMBL3095761	Inhibition of CYP2C8 (unknown origin) at 3 uM	A	BAO_0000357	single protein format	Homo sapiens	None	None	None	None	CHEMBL3721	Cytochrome P450 2C8	Homo sapiens	SINGLE PROTEIN	CHEMBL3091388	1	Scientific Literature	Bioorg. Med. Chem. Lett.	2013	None	1.6107199999999997
578	CN(C)Cc1ccc2c(c1)CCN(C(=O)c1cc3cc(Br)ncc3n1C)C2	CN(C)Cc1ccc2c(c1)CCN(C(=O)c1c(F)c3cc(Br)ncc3n1C)C2	-7.86625	-6.25632	F		0	427.35	0	3.60	9c	CN(C)Cc1ccc2c(c1)CCN(C(=O)c1cc3cc(Br)ncc3n1C)C2	Inhibition						Not Active						False	CHEMBL3368363	Inhibition of human recombinant CYP2C8 after 20 to 50 mins by high-throughput fluorescence assay	A	BAO_0000357	single protein format	Homo sapiens	None	None	None	None	CHEMBL3721	Cytochrome P450 2C8	Homo sapiens	SINGLE PROTEIN	CHEMBL3352699	1	Scientific Literature	J. Med. Chem.	2014	None	1.6099300000000003
579	CCc1oc2ccccc2c1C(=O)c1cc(Br)c(O)c(Br)c1	CCc1oc2ccc(C(C)C)cc2c1C(=O)c1cc(Br)c(O)c(Br)c1	-10.03235	-8.42258	C(C)C	BENZBROMARONE	4	424.09	1	5.46	Benzbromarone	CCc1oc2ccccc2c1C(=O)c1cc(Br)c(O)c(Br)c1	Inhibition	'<'	10.0	%				UO_0000187					False	CHEMBL3534893	Time dependent inhibition of CYP2C8 (unknown origin) at 3 uM by LC/MS system	A	BAO_0000357	single protein format	Homo sapiens	None	None	None	None	CHEMBL3721	Cytochrome P450 2C8	Homo sapiens	SINGLE PROTEIN	CHEMBL3526118	1	Scientific Literature	Drug Metab. Dispos.	2011	None	1.6097699999999993
580	C[C@H](c1ccc(F)cc1)N(Cc1cccc(C(=O)O)c1)C(=O)c1cc2ccccc2cn1	C[C@H](c1ccc(F)cc1)N(Cc1cc(C(=O)O)cc(C(=O)O)c1)C(=O)c1cc2ccccc2cn1	-11.6057	-10.00043	C(=O)O		0	428.46	1	5.48	13	C[C@H](c1ccc(F)cc1)N(Cc1cccc(C(=O)O)c1)C(=O)c1cc2ccccc2cn1	Inhibition						Not Determined						False	CHEMBL3579083	Inhibition of CYP2C8 (unknown origin) at 3 uM	A	BAO_0000357	single protein format	Homo sapiens	None	None	None	None	CHEMBL3721	Cytochrome P450 2C8	Homo sapiens	SINGLE PROTEIN	CHEMBL3576831	1	Scientific Literature	ACS Med. Chem. Lett.	2015	None	1.6052700000000009
581	Cc1cc(C(=O)N2CCOc3ccc(-c4ccc5nc[nH]c5c4)cc3C2)ccc1S(C)(=O)=O	Cc1cc(C(=O)N2CCOc3ccc(-c4ccc5nc[nH]c5c4)c(F)c3C2)ccc1S(C)(=O)=O	-7.16367	-8.7675	F		0	461.54	0	3.98	24	Cc1cc(C(=O)N2CCOc3ccc(-c4ccc5nc[nH]c5c4)cc3C2)ccc1S(C)(=O)=O	Inhibition						Not Determined						False	CHEMBL2342499	Inhibition of CYP2C8 (unknown origin)	A	BAO_0000357	single protein format	Homo sapiens	None	None	None	None	CHEMBL3721	Cytochrome P450 2C8	Homo sapiens	SINGLE PROTEIN	CHEMBL2331117	1	Scientific Literature	J. Med. Chem.	2013	None	1.6038300000000003
582	C[C@@H](COc1cnc(-c2ccc(Oc3cccc(OCC4CC4)c3)cc2)o1)NC(N)=O	C[C@@H](COc1cnc(-c2ccc(Oc3ccc(C(=O)O)c(OCC4CC4)c3)cc2)o1)NC(N)=O	-9.82094	-11.42401	C(=O)O		0	423.47	0	4.36	1q	C[C@@H](COc1cnc(-c2ccc(Oc3cccc(OCC4CC4)c3)cc2)o1)NC(N)=O	Inhibition	'='	23.5	%				UO_0000187					False	CHEMBL4027528	Inhibition of CYP2C8 (unknown origin) at 10 uM	A	BAO_0000357	single protein format	Homo sapiens	None	None	None	None	CHEMBL3721	Cytochrome P450 2C8	Homo sapiens	SINGLE PROTEIN	CHEMBL4024776	1	Scientific Literature	J Med Chem	2018	None	1.6030700000000007
583	C[C@H](c1ccc(F)cc1)N(Cc1cccc(C(=O)O)c1)C(=O)c1cc2ccccc2cn1	C[C@H](c1ccc(F)cc1)N(Cc1cccc(C(=O)O)c1)C(=O)c1cc2ccc(S)cc2cn1	-11.60322	-10.00043	S		0	428.46	1	5.48	13	C[C@H](c1ccc(F)cc1)N(Cc1cccc(C(=O)O)c1)C(=O)c1cc2ccccc2cn1	Inhibition						Not Determined						False	CHEMBL3579083	Inhibition of CYP2C8 (unknown origin) at 3 uM	A	BAO_0000357	single protein format	Homo sapiens	None	None	None	None	CHEMBL3721	Cytochrome P450 2C8	Homo sapiens	SINGLE PROTEIN	CHEMBL3576831	1	Scientific Literature	ACS Med. Chem. Lett.	2015	None	1.6027900000000006
584	C[C@H](c1ccc(F)cc1)N(Cc1cccc(C(=O)O)c1)C(=O)c1cc2ccccc2cn1	C[C@H](c1ccc(F)cc1)N(Cc1ccc(Cl)c(C(=O)O)c1)C(=O)c1cc2ccccc2cn1	-11.60221	-10.00043	Cl		0	428.46	1	5.48	13	C[C@H](c1ccc(F)cc1)N(Cc1cccc(C(=O)O)c1)C(=O)c1cc2ccccc2cn1	Inhibition						Not Determined						False	CHEMBL3579083	Inhibition of CYP2C8 (unknown origin) at 3 uM	A	BAO_0000357	single protein format	Homo sapiens	None	None	None	None	CHEMBL3721	Cytochrome P450 2C8	Homo sapiens	SINGLE PROTEIN	CHEMBL3576831	1	Scientific Literature	ACS Med. Chem. Lett.	2015	None	1.6017799999999998
585	c1ccc2c(c1)CN[C@@H](CN(CCCCNCC1CCCCC1)[C@H]1CCCc3cccnc31)C2	CCc1cnc2c(c1)CCC[C@@H]2N(CCCCNCC1CCCCC1)C[C@H]1Cc2ccccc2CN1	-11.03974	-9.43796	CC		0	460.71	1	5.43	11a	c1ccc2c(c1)CN[C@@H](CN(CCCCNCC1CCCCC1)[C@H]1CCCc3cccnc31)C2	Inhibition						Not Active						False	CHEMBL4059174	Inhibition of CYP2C8 (unknown origin)	A	BAO_0000357	single protein format	Homo sapiens	None	None	None	None	CHEMBL3721	Cytochrome P450 2C8	Homo sapiens	SINGLE PROTEIN	CHEMBL4052827	1	Scientific Literature	J Med Chem	2018	None	1.6017799999999998
586	COC(=O)[C@H](c1ccccc1Cl)N1CCc2sccc2C1	COC(=O)[C@H](c1c(C)cccc1Cl)N1CCc2sccc2C1	-5.7966	-7.39725	C	CLOPIDOGREL	4	321.83	0	3.67	Clopidogrel	COC(=O)[C@H](c1ccccc1Cl)N1CCc2sccc2C1	Inhibition	'<'	10.0	%				UO_0000187					False	CHEMBL3534890	Time dependent inhibition of CYP2C8 (unknown origin) at 100 uM by LC/MS system	A	BAO_0000357	single protein format	Homo sapiens	None	None	None	None	CHEMBL3721	Cytochrome P450 2C8	Homo sapiens	SINGLE PROTEIN	CHEMBL3526118	1	Scientific Literature	Drug Metab. Dispos.	2011	None	1.60065
587	c1ccc2c(c1)CN[C@@H](CN(CCCCNCC1CCCCC1)[C@H]1CCCc3cccnc31)C2	Nc1ccc2c(n1)[C@@H](N(CCCCNCC1CCCCC1)C[C@H]1Cc3ccccc3CN1)CCC2	-11.038	-9.43796	N		0	460.71	1	5.43	11a	c1ccc2c(c1)CN[C@@H](CN(CCCCNCC1CCCCC1)[C@H]1CCCc3cccnc31)C2	Inhibition						Not Active						False	CHEMBL4059174	Inhibition of CYP2C8 (unknown origin)	A	BAO_0000357	single protein format	Homo sapiens	None	None	None	None	CHEMBL3721	Cytochrome P450 2C8	Homo sapiens	SINGLE PROTEIN	CHEMBL4052827	1	Scientific Literature	J Med Chem	2018	None	1.60004
588	CN(C)[C@]1(c2ccccc2)CC[C@]2(CC1)OCCc1c3cc(F)ccc3[nH]c12.O=C(O)CC(O)(CC(=O)O)C(=O)O	CN(C)[C@]1(c2ccccc2)CC[C@]2(CC1)OCC(I)c1c3cc(F)ccc3[nH]c12	-7.0449899999999985	-8.64439	I		0	570.61	1	5.11	3a, cebranopadol	CN(C)[C@]1(c2ccccc2)CC[C@]2(CC1)OCCc1c3cc(F)ccc3[nH]c12.O=C(O)CC(O)(CC(=O)O)C(=O)O	Inhibition						Not Active						False	CHEMBL3366633	Inhibition of human CYP2C8 up to 250 nM	A	BAO_0000357	single protein format	Homo sapiens	None	None	None	None	CHEMBL3721	Cytochrome P450 2C8	Homo sapiens	SINGLE PROTEIN	CHEMBL3352090	1	Scientific Literature	ACS Med. Chem. Lett.	2014	None	1.599400000000001
589	c1ccc2c(c1)CN[C@@H](CN(CCCCNCC1CCCCC1)[C@H]1CCCc3cccnc31)C2	Clc1cccc2c1CN[C@@H](CN(CCCCNCC1CCCCC1)[C@H]1CCCc3cccnc31)C2	-11.0373	-9.43796	Cl		0	460.71	1	5.43	11a	c1ccc2c(c1)CN[C@@H](CN(CCCCNCC1CCCCC1)[C@H]1CCCc3cccnc31)C2	Inhibition						Not Active						False	CHEMBL4059174	Inhibition of CYP2C8 (unknown origin)	A	BAO_0000357	single protein format	Homo sapiens	None	None	None	None	CHEMBL3721	Cytochrome P450 2C8	Homo sapiens	SINGLE PROTEIN	CHEMBL4052827	1	Scientific Literature	J Med Chem	2018	None	1.5993399999999998
590	Cc1n[nH]c2cc(OCCNC[C@H](O)c3cccc(NS(=O)(=O)C4CCC4)c3)ccc12	Cc1n[nH]c2cc(OCCNC[C@H](O)c3cccc(NS(=O)(=O)C4CCC4F)c3)ccc12	-7.91743	-9.51675	F		0	444.56	0	2.87	15	Cc1n[nH]c2cc(OCCNC[C@H](O)c3cccc(NS(=O)(=O)C4CCC4)c3)ccc12	Inhibition	'<'	34.0	%				UO_0000187					False	CHEMBL4051055	Inhibition of CYP2C8 (unknown origin) at 10 uM relative to control	A	BAO_0000357	single protein format	Homo sapiens	None	None	None	None	CHEMBL3721	Cytochrome P450 2C8	Homo sapiens	SINGLE PROTEIN	CHEMBL4049422	1	Scientific Literature	J Med Chem	2017	None	1.5993199999999996
591	Cc1ccnc2c1NC(=O)c1cccnc1N2C1CC1	Cc1ccnc2c1NC(=O)c1cccnc1N2C1CC1S	-6.63432	-8.2331	S	NEVIRAPINE	4	266.3	0	2.65	Nevirapine	Cc1ccnc2c1NC(=O)c1cccnc1N2C1CC1	Inhibition	'<'	10.0	%				UO_0000187					False	CHEMBL3534890	Time dependent inhibition of CYP2C8 (unknown origin) at 100 uM by LC/MS system	A	BAO_0000357	single protein format	Homo sapiens	None	None	None	None	CHEMBL3721	Cytochrome P450 2C8	Homo sapiens	SINGLE PROTEIN	CHEMBL3526118	1	Scientific Literature	Drug Metab. Dispos.	2011	None	1.5987800000000005
592	CN1CCN(C(=O)c2cn(Cc3cncn3Cc3ccc4c(c3)OCO4)cc2-c2cccc3ccccc23)CC1	COCc1cc(Cn2cncc2Cn2cc(C(=O)N3CCN(C)CC3)c(-c3cccc4ccccc34)c2)cc2c1OCO2	-11.0628	-9.46513	COC		0	533.63	1	4.72	LB42908	CN1CCN(C(=O)c2cn(Cc3cncn3Cc3ccc4c(c3)OCO4)cc2-c2cccc3ccccc23)CC1	Inhibition	'='	46.7	%				UO_0000187					False	CHEMBL2045906	Inhibition of human CYP2C8-mediated taxol 6alpha-hydroxylation in liver microsomes at 10 uM coincubated with substrate	A	BAO_0000251	microsome format	Homo sapiens	CHEMBL3559723	Liver	None	Microsome	CHEMBL3721	Cytochrome P450 2C8	Homo sapiens	SINGLE PROTEIN	CHEMBL2040745	1	Scientific Literature	Bioorg. Med. Chem. Lett.	2012	None	1.597669999999999
593	c1ccc2c(c1)CN[C@@H](CN(CCCCNC1CCNCC1)[C@H]1CCCc3cccnc31)C2	O=C(O)C1CC[C@H](N(CCCCNC2CCNCC2)C[C@H]2Cc3ccccc3CN2)c2ncccc21	-10.92881	-9.33148	C(=O)O		0	447.67	0	3.60	13d	c1ccc2c(c1)CN[C@@H](CN(CCCCNC1CCNCC1)[C@H]1CCCc3cccnc31)C2	Inhibition						Not Active						False	CHEMBL4059174	Inhibition of CYP2C8 (unknown origin)	A	BAO_0000357	single protein format	Homo sapiens	None	None	None	None	CHEMBL3721	Cytochrome P450 2C8	Homo sapiens	SINGLE PROTEIN	CHEMBL4052827	1	Scientific Literature	J Med Chem	2018	None	1.5973299999999995
594	COc1ccc2c(c1O)CCCC(C)=C2c1cc(OC)c(OC)c(OC)c1	COc1ccc2c(c1O)CCCC(C)=C2c1cc(OC)c(OC)c(OC)c1C(C)C	-6.63489	-8.232000000000001	C(C)C		0	370.45	0	4.58	19a	COc1ccc2c(c1O)CCCC(C)=C2c1cc(OC)c(OC)c(OC)c1	Inhibition	'='	83.2	%				UO_0000187					False	CHEMBL3095761	Inhibition of CYP2C8 (unknown origin) at 3 uM	A	BAO_0000357	single protein format	Homo sapiens	None	None	None	None	CHEMBL3721	Cytochrome P450 2C8	Homo sapiens	SINGLE PROTEIN	CHEMBL3091388	1	Scientific Literature	Bioorg. Med. Chem. Lett.	2013	None	1.5971100000000007
595	Cc1n[nH]c2cc(OCCNC[C@H](O)c3cccc(NS(=O)(=O)C4CCC4)c3)ccc12	Cc1n[nH]c2cc(OCCNC[C@H](O)c3ccc(F)c(NS(=O)(=O)C4CCC4)c3)ccc12	-7.91971	-9.51675	F		0	444.56	0	2.87	15	Cc1n[nH]c2cc(OCCNC[C@H](O)c3cccc(NS(=O)(=O)C4CCC4)c3)ccc12	Inhibition	'<'	34.0	%				UO_0000187					False	CHEMBL4051055	Inhibition of CYP2C8 (unknown origin) at 10 uM relative to control	A	BAO_0000357	single protein format	Homo sapiens	None	None	None	None	CHEMBL3721	Cytochrome P450 2C8	Homo sapiens	SINGLE PROTEIN	CHEMBL4049422	1	Scientific Literature	J Med Chem	2017	None	1.5970399999999998
596	O=C(NO)c1cnc(N2C[C@@H]3CN(Cc4ccc5ccccc5c4)C[C@@H]3C2)nc1	O=C(NO)c1cnc(N2C[C@@H]3CN(Cc4ccc5cccc(Cl)c5c4)C[C@@H]3C2)nc1	-10.81511	-9.21809	Cl		0	389.46	0	2.32	13	O=C(NO)c1cnc(N2C[C@@H]3CN(Cc4ccc5ccccc5c4)C[C@@H]3C2)nc1	Inhibition						Not Active						False	CHEMBL1273129	Inhibition of CYP2C8 at 50 uM	A	BAO_0000357	single protein format	None	None	None	None	None	CHEMBL3721	Cytochrome P450 2C8	Homo sapiens	SINGLE PROTEIN	CHEMBL1268928	1	Scientific Literature	Bioorg. Med. Chem. Lett.	2010	None	1.5970200000000006
597	FC1(F)CCC(NCCCCN(C[C@H]2Cc3ccccc3CN2)[C@H]2CCCc3cccnc32)CC1	FC1c2ccccc2CN[C@H]1CN(CCCCNC1CCC(F)(F)CC1)[C@H]1CCCc2cccnc21	-11.95729	-10.36072	F		0	482.66	1	5.42	13b	FC1(F)CCC(NCCCCN(C[C@H]2Cc3ccccc3CN2)[C@H]2CCCc3cccnc32)CC1	Inhibition						Not Active						False	CHEMBL4059174	Inhibition of CYP2C8 (unknown origin)	A	BAO_0000357	single protein format	Homo sapiens	None	None	None	None	CHEMBL3721	Cytochrome P450 2C8	Homo sapiens	SINGLE PROTEIN	CHEMBL4052827	1	Scientific Literature	J Med Chem	2018	None	1.5965699999999998
598	Cc1ccc(-c2c(-c3nn(C)c4ncnc(N5CC[C@H](N6CCCCC6)C5)c34)cnn2C)cc1	Cc1ccc(-c2c(-c3nn(C)c4ncnc(N5CC[C@H](N6CCCCC6)C5)c34)c(CO)nn2C)cc1	-8.54067	-10.13504	CO		0	456.6	0	3.80	CYP3cide, PF-04981517	Cc1ccc(-c2c(-c3nn(C)c4ncnc(N5CC[C@H](N6CCCCC6)C5)c34)cnn2C)cc1	Inhibition	'='	13.0	%				UO_0000187					False	CHEMBL3532657	Time dependent inhibition of human CYP2C8 paclitaxel 6alpha-hydroxylase activity assessed as decrease in enzyme activity at 100 uM preincubated for 30 mins by IC25-shift assay	A	BAO_0000357	single protein format	Homo sapiens	None	None	None	None	CHEMBL3721	Cytochrome P450 2C8	Homo sapiens	SINGLE PROTEIN	CHEMBL3526089	1	Scientific Literature	Drug Metab. Dispos.	2012	None	1.5943699999999996
599	CC(C)Oc1cc2c(OC[C@@H]3CCC(=O)N3)nccc2cc1C(N)=O	Cc1cc2cc(C(N)=O)c(OC(C)C)cc2c(OC[C@@H]2CCC(=O)N2)n1	-7.62402	-9.21758	C		0	343.38	0	1.78	20	CC(C)Oc1cc2c(OC[C@@H]3CCC(=O)N3)nccc2cc1C(N)=O	Inhibition	'<'	10.0	%				UO_0000187					False	CHEMBL4015956	Inhibition of CYP2C8 in human liver microsomes at 3 uM	A	BAO_0000019	assay format	Homo sapiens	None	None	None	None	CHEMBL3721	Cytochrome P450 2C8	Homo sapiens	SINGLE PROTEIN	CHEMBL4014327	1	Scientific Literature	J Med Chem	2017	None	1.59356
600	COC[C@H](C)NC(=O)c1nc(N2CC[C@@H](NC(=O)c3[nH]c(C)c(Cl)c3Cl)[C@@H](OC)C2)sc1C(=O)O	COC[C@H](C)NC(=O)c1nc(N2C[C@H](OC)[C@H](NC(=O)c3[nH]c(C)c(Cl)c3Cl)CC2C(C)C)sc1C(=O)O	-9.17367	-7.58242	C(C)C	AZD-5099	1	548.45	1	2.57	63, AZD5099	COC[C@H](C)NC(=O)c1nc(N2CC[C@@H](NC(=O)c3[nH]c(C)c(Cl)c3Cl)[C@@H](OC)C2)sc1C(=O)O	Inhibition						Not Active						False	CHEMBL3363889	Inhibition of human CYP2C8 at 50 uM	A	BAO_0000357	single protein format	Homo sapiens	None	None	None	None	CHEMBL3721	Cytochrome P450 2C8	Homo sapiens	SINGLE PROTEIN	CHEMBL3352173	1	Scientific Literature	J. Med. Chem.	2014	None	1.5912499999999996
601	Cc1ccnc2c1NC(=O)c1cccnc1N2C1CC1	Cc1c(S)cnc2c1NC(=O)c1cccnc1N2C1CC1	-6.64389	-8.2331	S	NEVIRAPINE	4	266.3	0	2.65	Nevirapine	Cc1ccnc2c1NC(=O)c1cccnc1N2C1CC1	Inhibition	'<'	10.0	%				UO_0000187					False	CHEMBL3534890	Time dependent inhibition of CYP2C8 (unknown origin) at 100 uM by LC/MS system	A	BAO_0000357	single protein format	Homo sapiens	None	None	None	None	CHEMBL3721	Cytochrome P450 2C8	Homo sapiens	SINGLE PROTEIN	CHEMBL3526118	1	Scientific Literature	Drug Metab. Dispos.	2011	None	1.5892100000000005
602	NS(=O)(=O)NCCNc1nonc1/C(=N/O)Nc1ccc(F)c(Br)c1	NS(=O)(=O)NCCNc1nonc1/C(=N/O)Nc1cc(Br)c(F)cc1CO	-8.77357	-10.36176	CO	EPACADOSTAT	3	438.24	0	0.42	4f; INCB24360	NS(=O)(=O)NCCNc1nonc1/C(=N/O)Nc1ccc(F)c(Br)c1	Inhibition						Not Active						False	CHEMBL4000001	Inhibition of recombinant human CYP2C8 assessed as decrease in conversion of dibenzylfluoresein to fluorescein by fluorimetric method	A	BAO_0000357	single protein format	Homo sapiens	None	None	None	None	CHEMBL3721	Cytochrome P450 2C8	Homo sapiens	SINGLE PROTEIN	CHEMBL3997850	1	Scientific Literature	ACS Med Chem Lett	2017	None	1.5881900000000009
603	C[C@H](c1ccc(F)cc1)N(Cc1cccc(C(=O)O)c1)C(=O)c1cc2ccccc2cn1	C[C@H](c1ccc(F)cc1)N(Cc1cccc(C(=O)O)c1)C(=O)c1cc2ccc(O)cc2cn1	-11.58862	-10.00043	O		0	428.46	1	5.48	13	C[C@H](c1ccc(F)cc1)N(Cc1cccc(C(=O)O)c1)C(=O)c1cc2ccccc2cn1	Inhibition						Not Determined						False	CHEMBL3579083	Inhibition of CYP2C8 (unknown origin) at 3 uM	A	BAO_0000357	single protein format	Homo sapiens	None	None	None	None	CHEMBL3721	Cytochrome P450 2C8	Homo sapiens	SINGLE PROTEIN	CHEMBL3576831	1	Scientific Literature	ACS Med. Chem. Lett.	2015	None	1.5881900000000009
604	CC(C)Oc1cc2c(OC[C@@H]3CCC(=O)N3)nccc2cc1C(N)=O	CC(C)Oc1c(C(N)=O)cc2ccnc(OC[C@@H]3CCC(=O)N3)c2c1C(C)C	-7.6299	-9.21758	C(C)C		0	343.38	0	1.78	20	CC(C)Oc1cc2c(OC[C@@H]3CCC(=O)N3)nccc2cc1C(N)=O	Inhibition	'<'	10.0	%				UO_0000187					False	CHEMBL4015956	Inhibition of CYP2C8 in human liver microsomes at 3 uM	A	BAO_0000019	assay format	Homo sapiens	None	None	None	None	CHEMBL3721	Cytochrome P450 2C8	Homo sapiens	SINGLE PROTEIN	CHEMBL4014327	1	Scientific Literature	J Med Chem	2017	None	1.5876799999999998
605	CC(C)(C)NC(=O)c1ccc(Oc2cc(F)c(CC(=O)O[C@@H]3O[C@H](C(=O)O)[C@@H](O)[C@H](O)[C@H]3O)cc2Cl)c(NS(=O)(=O)c2ccc(C3CC3)cc2Cl)c1	CC(C)(C)NC(=O)c1ccc(Oc2cc(F)c(CC(=O)O[C@@H]3O[C@H](C(=O)O)[C@@H](O)[C@H](O)[C@H]3O)cc2Cl)c(NS(=O)(=O)c2cc(C(=O)O)c(C3CC3)cc2Cl)c1	-12.40048	-10.81298	C(=O)O		0	785.63	3	4.11	M1	CC(C)(C)NC(=O)c1ccc(Oc2cc(F)c(CC(=O)O[C@@H]3O[C@H](C(=O)O)[C@@H](O)[C@H](O)[C@H]3O)cc2Cl)c(NS(=O)(=O)c2ccc(C3CC3)cc2Cl)c1	Inhibition						Not Active						False	CHEMBL3532224	Time dependent inhibition of CYP2C8 in human liver microsomes using paclitaxel as substrate at 10 uM by LC-MS/MS analysis	A	BAO_0000019	assay format	Homo sapiens	CHEMBL3559723	Liver	None	None	CHEMBL3721	Cytochrome P450 2C8	Homo sapiens	SINGLE PROTEIN	CHEMBL3526017	1	Scientific Literature	Drug Metab. Dispos.	2012	None	1.5875000000000004
606	CC(=O)NC(C)c1ccc2sc(-c3ccc(Oc4cccc(OCC5CC5)c4)cc3)cc2c1	CC(=O)NC(C)c1ccc2sc(-c3ccc(Oc4cccc(OCC5CC5)c4C(C)C)cc3)cc2c1	-8.835339999999997	-10.42264	C(C)C		0	457.6	1	7.35	1j	CC(=O)NC(C)c1ccc2sc(-c3ccc(Oc4cccc(OCC5CC5)c4)cc3)cc2c1	Inhibition	'='	23.6	%				UO_0000187					False	CHEMBL4027528	Inhibition of CYP2C8 (unknown origin) at 10 uM	A	BAO_0000357	single protein format	Homo sapiens	None	None	None	None	CHEMBL3721	Cytochrome P450 2C8	Homo sapiens	SINGLE PROTEIN	CHEMBL4024776	1	Scientific Literature	J Med Chem	2018	None	1.5873000000000026
607	c1ccc2c(c1)CN[C@@H](CN(CCCCNC1CCOCC1)[C@H]1CCCc3cccnc31)C2	Cc1cccc2c1C[C@H](CN(CCCCNC1CCOCC1)[C@H]1CCCc3cccnc31)NC2	-8.44283	-10.03009	C		0	448.66	0	4.02	13c	c1ccc2c(c1)CN[C@@H](CN(CCCCNC1CCOCC1)[C@H]1CCCc3cccnc31)C2	Inhibition						Not Active						False	CHEMBL4059174	Inhibition of CYP2C8 (unknown origin)	A	BAO_0000357	single protein format	Homo sapiens	None	None	None	None	CHEMBL3721	Cytochrome P450 2C8	Homo sapiens	SINGLE PROTEIN	CHEMBL4052827	1	Scientific Literature	J Med Chem	2018	None	1.5872599999999988
608	COc1cccc(CC(=O)N2Cc3ccc(S(=O)(=O)Nc4cnn(-c5ccc(F)cc5)n4)cc3C2)c1	COc1cccc(CC(=O)N2Cc3ccc(S(=O)(=O)Nc4cnn(-c5ccc(F)c(C(=O)O)c5)n4)cc3C2)c1	-12.04858	-10.46145	C(=O)O		0	507.55	1	3.30	6d	COc1cccc(CC(=O)N2Cc3ccc(S(=O)(=O)Nc4cnn(-c5ccc(F)cc5)n4)cc3C2)c1	Inhibition	'='	62.0	%				UO_0000187					False	CHEMBL3616247	Inhibition of CYP2C8 (unknown origin) at 3 uM	A	BAO_0000357	single protein format	Homo sapiens	None	None	None	None	CHEMBL3721	Cytochrome P450 2C8	Homo sapiens	SINGLE PROTEIN	CHEMBL3612040	1	Scientific Literature	J. Med. Chem.	2015	None	1.5871300000000002
609	Cc1ccc(-c2cc(C(F)(F)F)nn2-c2ccc(S(N)(=O)=O)cc2)cc1	Cc1ccc(-c2cc(C(F)(F)F)nn2-c2ccc(S(N)(=O)=O)cc2)c(I)c1	-8.18566	-9.77249	I	CELECOXIB	4	381.38	0	3.51	Celecoxib	Cc1ccc(-c2cc(C(F)(F)F)nn2-c2ccc(S(N)(=O)=O)cc2)cc1	Inhibition	'<'	10.0	%				UO_0000187					False	CHEMBL3534890	Time dependent inhibition of CYP2C8 (unknown origin) at 100 uM by LC/MS system	A	BAO_0000357	single protein format	Homo sapiens	None	None	None	None	CHEMBL3721	Cytochrome P450 2C8	Homo sapiens	SINGLE PROTEIN	CHEMBL3526118	1	Scientific Literature	Drug Metab. Dispos.	2011	None	1.586829999999999
610	CCOc1cc(CC(=O)N[C@@H](CC(C)C)c2ccccc2NCCCCC(=O)O)ccc1C(=O)O	CCOc1cc(CC(=O)N[C@@H](CC(C)C)c2ccccc2NCCCCC(=O)O)cc(C)c1C(=O)O	-9.09578	-10.68182	C		0	484.59	0	4.90	M2	CCOc1cc(CC(=O)N[C@@H](CC(C)C)c2ccccc2NCCCCC(=O)O)ccc1C(=O)O	Inhibition	'='	24.0	%				UO_0000187					False	CHEMBL3534580	Unbound intrinsic clearance in human recombinant CYP2C8 expressed in insect cells assessed as gemfibrozil-mediated inhibition of 2-despiperidyl-2-amino repaglinide formation at 0.5 to 150 uM by LC-MS/MS method	A	BAO_0000219	cell-based format	Homo sapiens	None	None	None	None	CHEMBL3721	Cytochrome P450 2C8	Homo sapiens	SINGLE PROTEIN	CHEMBL3525906	1	Scientific Literature	Drug Metab. Dispos.	2012	None	1.5860400000000006
611	Cc1ccc(-c2cc(C(F)(F)F)nn2-c2ccc(S(N)(=O)=O)cc2)cc1	Cc1ccc(-c2cc(C(F)(F)F)nn2-c2ccc(S(N)(=O)=O)cc2C(=O)O)cc1	-8.188460000000001	-9.77249	C(=O)O	CELECOXIB	4	381.38	0	3.51	Celecoxib	Cc1ccc(-c2cc(C(F)(F)F)nn2-c2ccc(S(N)(=O)=O)cc2)cc1	Inhibition	'<'	10.0	%				UO_0000187					False	CHEMBL3534890	Time dependent inhibition of CYP2C8 (unknown origin) at 100 uM by LC/MS system	A	BAO_0000357	single protein format	Homo sapiens	None	None	None	None	CHEMBL3721	Cytochrome P450 2C8	Homo sapiens	SINGLE PROTEIN	CHEMBL3526118	1	Scientific Literature	Drug Metab. Dispos.	2011	None	1.5840299999999985
612	Cc1n[nH]c2cc(OCCNC[C@H](O)c3cccc(NS(=O)(=O)C4CCC4)c3)ccc12	Cc1n[nH]c2cc(OCCNC[C@H](O)c3ccc(I)c(NS(=O)(=O)C4CCC4)c3)ccc12	-7.93283	-9.51675	I		0	444.56	0	2.87	15	Cc1n[nH]c2cc(OCCNC[C@H](O)c3cccc(NS(=O)(=O)C4CCC4)c3)ccc12	Inhibition	'<'	34.0	%				UO_0000187					False	CHEMBL4051055	Inhibition of CYP2C8 (unknown origin) at 10 uM relative to control	A	BAO_0000357	single protein format	Homo sapiens	None	None	None	None	CHEMBL3721	Cytochrome P450 2C8	Homo sapiens	SINGLE PROTEIN	CHEMBL4049422	1	Scientific Literature	J Med Chem	2017	None	1.58392
613	C[C@H](c1ccc(F)cc1F)N(Cc1cccc(C(=O)O)c1)C(=O)c1cc2ccccn2n1	COCc1ccc(CN(C(=O)c2cc3ccccn3n2)[C@H](C)c2ccc(F)cc2F)cc1C(=O)O	-9.50836	-11.09215	COC		0	435.43	0	4.71	30	C[C@H](c1ccc(F)cc1F)N(Cc1cccc(C(=O)O)c1)C(=O)c1cc2ccccn2n1	Inhibition						Not Determined						False	CHEMBL3579083	Inhibition of CYP2C8 (unknown origin) at 3 uM	A	BAO_0000357	single protein format	Homo sapiens	None	None	None	None	CHEMBL3721	Cytochrome P450 2C8	Homo sapiens	SINGLE PROTEIN	CHEMBL3576831	1	Scientific Literature	ACS Med. Chem. Lett.	2015	None	1.5837900000000005
614	Cc1ccc(-c2c(-c3nn(C)c4ncnc(N5CC[C@H](N6CCCCC6)C5)c34)cnn2C)cc1	Cc1ccc(-c2c(-c3nn(C)c4ncnc(N5CC[C@H](N6CCCCC6)C5)c34)cnn2C)cc1C(=O)O	-8.55212	-10.13504	C(=O)O		0	456.6	0	3.80	CYP3cide, PF-04981517	Cc1ccc(-c2c(-c3nn(C)c4ncnc(N5CC[C@H](N6CCCCC6)C5)c34)cnn2C)cc1	Inhibition	'='	13.0	%				UO_0000187					False	CHEMBL3532657	Time dependent inhibition of human CYP2C8 paclitaxel 6alpha-hydroxylase activity assessed as decrease in enzyme activity at 100 uM preincubated for 30 mins by IC25-shift assay	A	BAO_0000357	single protein format	Homo sapiens	None	None	None	None	CHEMBL3721	Cytochrome P450 2C8	Homo sapiens	SINGLE PROTEIN	CHEMBL3526089	1	Scientific Literature	Drug Metab. Dispos.	2012	None	1.5829199999999997
615	FC1(F)CCC(NCCCCN(C[C@H]2Cc3ccccc3CN2)[C@H]2CCCc3cccnc32)CC1	Nc1ccc2c(c1)C[C@H](CN(CCCCNC1CCC(F)(F)CC1)[C@H]1CCCc3cccnc31)NC2	-11.94291	-10.36072	N		0	482.66	1	5.42	13b	FC1(F)CCC(NCCCCN(C[C@H]2Cc3ccccc3CN2)[C@H]2CCCc3cccnc32)CC1	Inhibition						Not Active						False	CHEMBL4059174	Inhibition of CYP2C8 (unknown origin)	A	BAO_0000357	single protein format	Homo sapiens	None	None	None	None	CHEMBL3721	Cytochrome P450 2C8	Homo sapiens	SINGLE PROTEIN	CHEMBL4052827	1	Scientific Literature	J Med Chem	2018	None	1.5821899999999989
616	c1ccc2c(c1)CN[C@@H](CN(CCCCNC1CCNCC1)[C@H]1CCCc3cccnc31)C2	CC(C)c1ccc2c(n1)[C@@H](N(CCCCNC1CCNCC1)C[C@H]1Cc3ccccc3CN1)CCC2	-10.91348	-9.33148	C(C)C		0	447.67	0	3.60	13d	c1ccc2c(c1)CN[C@@H](CN(CCCCNC1CCNCC1)[C@H]1CCCc3cccnc31)C2	Inhibition						Not Active						False	CHEMBL4059174	Inhibition of CYP2C8 (unknown origin)	A	BAO_0000357	single protein format	Homo sapiens	None	None	None	None	CHEMBL3721	Cytochrome P450 2C8	Homo sapiens	SINGLE PROTEIN	CHEMBL4052827	1	Scientific Literature	J Med Chem	2018	None	1.581999999999999
617	Cc1ccnc2c1NC(=O)c1cccnc1N2C1CC1	CC(=O)c1ccnc2c1C(=O)Nc1c(C)ccnc1N2C1CC1	-6.65113	-8.2331	C(=O)C	NEVIRAPINE	4	266.3	0	2.65	Nevirapine	Cc1ccnc2c1NC(=O)c1cccnc1N2C1CC1	Inhibition	'<'	10.0	%				UO_0000187					False	CHEMBL3534890	Time dependent inhibition of CYP2C8 (unknown origin) at 100 uM by LC/MS system	A	BAO_0000357	single protein format	Homo sapiens	None	None	None	None	CHEMBL3721	Cytochrome P450 2C8	Homo sapiens	SINGLE PROTEIN	CHEMBL3526118	1	Scientific Literature	Drug Metab. Dispos.	2011	None	1.58197
618	CC(=O)NC(C)c1ccc2nc(-c3ccc(Oc4cccc(OCC5CC5)c4)cn3)oc2c1	COCc1cc2nc(-c3ccc(Oc4cccc(OCC5CC5)c4)cn3)oc2cc1C(C)NC(C)=O	-8.86017	-10.44162	COC		0	443.5	1	5.67	1g	CC(=O)NC(C)c1ccc2nc(-c3ccc(Oc4cccc(OCC5CC5)c4)cn3)oc2c1	Inhibition	'='	81.4	%				UO_0000187					False	CHEMBL4027528	Inhibition of CYP2C8 (unknown origin) at 10 uM	A	BAO_0000357	single protein format	Homo sapiens	None	None	None	None	CHEMBL3721	Cytochrome P450 2C8	Homo sapiens	SINGLE PROTEIN	CHEMBL4024776	1	Scientific Literature	J Med Chem	2018	None	1.5814500000000002
619	CN(C)Cc1ccc2c(c1)CCN(C(=O)c1cc3cc(Br)ncc3n1C)C2	CN(C)Cc1cc(F)c2c(c1)CCN(C(=O)c1cc3cc(Br)ncc3n1C)C2	-7.8376899999999985	-6.25632	F		0	427.35	0	3.60	9c	CN(C)Cc1ccc2c(c1)CCN(C(=O)c1cc3cc(Br)ncc3n1C)C2	Inhibition						Not Active						False	CHEMBL3368363	Inhibition of human recombinant CYP2C8 after 20 to 50 mins by high-throughput fluorescence assay	A	BAO_0000357	single protein format	Homo sapiens	None	None	None	None	CHEMBL3721	Cytochrome P450 2C8	Homo sapiens	SINGLE PROTEIN	CHEMBL3352699	1	Scientific Literature	J. Med. Chem.	2014	None	1.5813699999999988
620	CC(=O)NC(C)c1ccc2sc(-c3ccc(Oc4cccc(OCC5CC5)c4)cc3)cc2c1	CC(=O)NC(C)c1ccc2sc(-c3ccc(Oc4cccc(OCC5CC5)c4I)cc3)cc2c1	-8.84141	-10.42264	I		0	457.6	1	7.35	1j	CC(=O)NC(C)c1ccc2sc(-c3ccc(Oc4cccc(OCC5CC5)c4)cc3)cc2c1	Inhibition	'='	23.6	%				UO_0000187					False	CHEMBL4027528	Inhibition of CYP2C8 (unknown origin) at 10 uM	A	BAO_0000357	single protein format	Homo sapiens	None	None	None	None	CHEMBL3721	Cytochrome P450 2C8	Homo sapiens	SINGLE PROTEIN	CHEMBL4024776	1	Scientific Literature	J Med Chem	2018	None	1.5812299999999997
621	O=S1(=O)CCC(NCCCCN(C[C@H]2Cc3ccccc3CN2)[C@H]2CCCc3cccnc32)CC1	O=C(O)C1c2ccccc2CN[C@H]1CN(CCCCNC1CCS(=O)(=O)CC1)[C@H]1CCCc2cccnc21	-8.9867	-10.56707	C(=O)O		0	496.72	0	3.42	13f	O=S1(=O)CCC(NCCCCN(C[C@H]2Cc3ccccc3CN2)[C@H]2CCCc3cccnc32)CC1	Inhibition						Not Active						False	CHEMBL4059174	Inhibition of CYP2C8 (unknown origin)	A	BAO_0000357	single protein format	Homo sapiens	None	None	None	None	CHEMBL3721	Cytochrome P450 2C8	Homo sapiens	SINGLE PROTEIN	CHEMBL4052827	1	Scientific Literature	J Med Chem	2018	None	1.5803699999999985
622	O=S1(=O)CCC(CNCCCCN(C[C@H]2Cc3ccccc3CN2)[C@H]2CCCc3cccnc32)CC1	O=S1(=O)CCC(CNCCCCN(C[C@H]2Cc3ccccc3CN2)[C@H]2CCC(I)c3cccnc32)CC1	-8.96251	-10.54079	I		0	510.75	1	3.67	11f	O=S1(=O)CCC(CNCCCCN(C[C@H]2Cc3ccccc3CN2)[C@H]2CCCc3cccnc32)CC1	Inhibition						Not Active						False	CHEMBL4059174	Inhibition of CYP2C8 (unknown origin)	A	BAO_0000357	single protein format	Homo sapiens	None	None	None	None	CHEMBL3721	Cytochrome P450 2C8	Homo sapiens	SINGLE PROTEIN	CHEMBL4052827	1	Scientific Literature	J Med Chem	2018	None	1.5782799999999995
623	FC1(F)CCC(NCCCCN(C[C@H]2Cc3ccccc3CN2)[C@H]2CCCc3cccnc32)CC1	CC(=O)c1ccc2c(c1)CN[C@@H](CN(CCCCNC1CCC(F)(F)CC1)[C@H]1CCCc3cccnc31)C2	-11.93823	-10.36072	C(=O)C		0	482.66	1	5.42	13b	FC1(F)CCC(NCCCCN(C[C@H]2Cc3ccccc3CN2)[C@H]2CCCc3cccnc32)CC1	Inhibition						Not Active						False	CHEMBL4059174	Inhibition of CYP2C8 (unknown origin)	A	BAO_0000357	single protein format	Homo sapiens	None	None	None	None	CHEMBL3721	Cytochrome P450 2C8	Homo sapiens	SINGLE PROTEIN	CHEMBL4052827	1	Scientific Literature	J Med Chem	2018	None	1.5775100000000002
624	CS(=O)(=O)O.Cc1ccc(NC(=O)c2ccc(CN3CCN(C)CC3)cc2)cc1Nc1nccc(-c2cccnc2)n1	Cc1c(I)cc(NC(=O)c2ccc(CN3CCN(C)CC3)cc2)cc1Nc1nccc(-c2cccnc2)n1	-11.6061	-10.02872	I	IMATINIB MESYLATE	4	589.72	0	4.59	Imatinib, Glivec, Gleevec	CS(=O)(=O)O.Cc1ccc(NC(=O)c2ccc(CN3CCN(C)CC3)cc2)cc1Nc1nccc(-c2cccnc2)n1	Inhibition	'='	45.0	%				UO_0000187					False	CHEMBL3536386	Activity of CYP2C8 in human liver microsomes assessed as inhibition of montelukast-mediated N-desmethylimatinib formation at 0.1 uM after 5 mins by LC/MS analysis	A	BAO_0000019	assay format	Homo sapiens	CHEMBL3559723	Liver	None	None	CHEMBL3721	Cytochrome P450 2C8	Homo sapiens	SINGLE PROTEIN	CHEMBL3525950	1	Scientific Literature	Drug Metab. Dispos.	2013	None	1.5773799999999998
625	CCOc1cc(CC(=O)N[C@@H](CC(C)C)c2ccccc2NCCCCC(=O)O)ccc1C(=O)O	CCOc1cc(CC(=O)N[C@@H](CC(C)C)c2ccc(Cl)cc2NCCCCC(=O)O)ccc1C(=O)O	-9.10493	-10.68182	Cl		0	484.59	0	4.90	M2	CCOc1cc(CC(=O)N[C@@H](CC(C)C)c2ccccc2NCCCCC(=O)O)ccc1C(=O)O	Inhibition	'='	24.0	%				UO_0000187					False	CHEMBL3534580	Unbound intrinsic clearance in human recombinant CYP2C8 expressed in insect cells assessed as gemfibrozil-mediated inhibition of 2-despiperidyl-2-amino repaglinide formation at 0.5 to 150 uM by LC-MS/MS method	A	BAO_0000219	cell-based format	Homo sapiens	None	None	None	None	CHEMBL3721	Cytochrome P450 2C8	Homo sapiens	SINGLE PROTEIN	CHEMBL3525906	1	Scientific Literature	Drug Metab. Dispos.	2012	None	1.5768900000000006
626	C[C@H](c1cccc(Cl)c1)N(Cc1cccc(C(=O)O)c1)C(=O)c1cnc2ccccc2c1	CC(C)c1cccc2cc(C(=O)N(Cc3cccc(C(=O)O)c3)[C@H](C)c3cccc(Cl)c3)cnc12	-9.73012	-11.3063	C(C)C		0	444.92	1	5.99	26	C[C@H](c1cccc(Cl)c1)N(Cc1cccc(C(=O)O)c1)C(=O)c1cnc2ccccc2c1	Inhibition	'='	0.0	%				UO_0000187					False	CHEMBL3579083	Inhibition of CYP2C8 (unknown origin) at 3 uM	A	BAO_0000357	single protein format	Homo sapiens	None	None	None	None	CHEMBL3721	Cytochrome P450 2C8	Homo sapiens	SINGLE PROTEIN	CHEMBL3576831	1	Scientific Literature	ACS Med. Chem. Lett.	2015	None	1.5761800000000008
627	COc1nc(N2C[C@H]3C(=O)N(C)C(=N)N[C@@]3(c3ccc(F)cc3F)C2)nc(C)c1F	COCC1[C@H]2C(=O)N(C)C(=N)N[C@@]2(c2ccc(F)cc2F)CN1c1nc(C)c(F)c(OC)n1	-6.82056	-8.39585	COC		0	420.4	0	1.54	9; Mbi-4	COc1nc(N2C[C@H]3C(=O)N(C)C(=N)N[C@@]3(c3ccc(F)cc3F)C2)nc(C)c1F	Inhibition						Not Active						False	CHEMBL3801561	Inhibition of human CYP2C8 at <20 uM	A	BAO_0000357	single protein format	Homo sapiens	None	None	None	None	CHEMBL3721	Cytochrome P450 2C8	Homo sapiens	SINGLE PROTEIN	CHEMBL3797133	1	Scientific Literature	J. Med. Chem.	2016	None	1.575289999999999
628	C[C@H](c1ccc(F)cc1)N(Cc1cccc(C(=O)O)c1)C(=O)c1cc2ccccc2cn1	C[C@H](c1ccc(F)cc1)N(Cc1cccc(C(=O)O)c1)C(=O)c1cc2ccccc2c(O)n1	-11.57488	-10.00043	O		0	428.46	1	5.48	13	C[C@H](c1ccc(F)cc1)N(Cc1cccc(C(=O)O)c1)C(=O)c1cc2ccccc2cn1	Inhibition						Not Determined						False	CHEMBL3579083	Inhibition of CYP2C8 (unknown origin) at 3 uM	A	BAO_0000357	single protein format	Homo sapiens	None	None	None	None	CHEMBL3721	Cytochrome P450 2C8	Homo sapiens	SINGLE PROTEIN	CHEMBL3576831	1	Scientific Literature	ACS Med. Chem. Lett.	2015	None	1.5744500000000006
629	NC(=O)N1c2ccccc2C=Cc2ccccc21	NC(=O)N1c2ccccc2C=Cc2c(C(=O)O)cccc21	-8.560889999999999	-6.98676	C(=O)O	CARBAMAZEPINE	4	236.27	0	3.39	carbamazepine	NC(=O)N1c2ccccc2C=Cc2ccccc21	Inhibition	'<'	10.0	%				UO_0000187					False	CHEMBL3534890	Time dependent inhibition of CYP2C8 (unknown origin) at 100 uM by LC/MS system	A	BAO_0000357	single protein format	Homo sapiens	None	None	None	None	CHEMBL3721	Cytochrome P450 2C8	Homo sapiens	SINGLE PROTEIN	CHEMBL3526118	1	Scientific Literature	Drug Metab. Dispos.	2011	None	1.5741299999999985
630	C[C@H](c1ccc(F)cc1)N(Cc1cccc(C(=O)O)c1)C(=O)c1cc2ccccc2nn1	C[C@H](c1ccc(F)cc1)N(Cc1cccc(C(=O)O)c1)C(=O)c1cc2cccc(C(=O)O)c2nn1	-11.67442	-10.10123	C(=O)O		0	429.45	0	4.87	9	C[C@H](c1ccc(F)cc1)N(Cc1cccc(C(=O)O)c1)C(=O)c1cc2ccccc2nn1	Inhibition						Not Determined						False	CHEMBL3579083	Inhibition of CYP2C8 (unknown origin) at 3 uM	A	BAO_0000357	single protein format	Homo sapiens	None	None	None	None	CHEMBL3721	Cytochrome P450 2C8	Homo sapiens	SINGLE PROTEIN	CHEMBL3576831	1	Scientific Literature	ACS Med. Chem. Lett.	2015	None	1.5731900000000003
631	CCOc1cc(CC(=O)N[C@@H](CC(C)C)c2ccccc2NCCCCC(=O)O)ccc1C(=O)O	CCOc1cc(CC(=O)N[C@@H](CC(C)C)c2ccccc2NCCCCC(=O)O)cc(COC)c1C(=O)O	-9.10938	-10.68182	COC		0	484.59	0	4.90	M2	CCOc1cc(CC(=O)N[C@@H](CC(C)C)c2ccccc2NCCCCC(=O)O)ccc1C(=O)O	Inhibition	'='	24.0	%				UO_0000187					False	CHEMBL3534580	Unbound intrinsic clearance in human recombinant CYP2C8 expressed in insect cells assessed as gemfibrozil-mediated inhibition of 2-despiperidyl-2-amino repaglinide formation at 0.5 to 150 uM by LC-MS/MS method	A	BAO_0000219	cell-based format	Homo sapiens	None	None	None	None	CHEMBL3721	Cytochrome P450 2C8	Homo sapiens	SINGLE PROTEIN	CHEMBL3525906	1	Scientific Literature	Drug Metab. Dispos.	2012	None	1.5724400000000003
632	CC1(C)CCC(NCCCCN(C[C@H]2Cc3ccccc3CN2)[C@H]2CCCc3cccnc32)CC1	CC1(C)CCC(NCCCCN(C[C@H]2Cc3cccc(CO)c3CN2)[C@H]2CCCc3cccnc32)CC1	-11.31735	-9.74509	CO		0	474.74	1	5.81	13g	CC1(C)CCC(NCCCCN(C[C@H]2Cc3ccccc3CN2)[C@H]2CCCc3cccnc32)CC1	Inhibition						Not Active						False	CHEMBL4059174	Inhibition of CYP2C8 (unknown origin)	A	BAO_0000357	single protein format	Homo sapiens	None	None	None	None	CHEMBL3721	Cytochrome P450 2C8	Homo sapiens	SINGLE PROTEIN	CHEMBL4052827	1	Scientific Literature	J Med Chem	2018	None	1.57226
633	CC(C)S(=O)(=O)NC[C@H]1CC[C@H](NC(=O)Cn2ccc3cc(Cl)ccc32)CC1	CCc1cc2c(ccn2CC(=O)N[C@H]2CC[C@H](CNS(=O)(=O)C(C)C)CC2)cc1Cl	-9.7752	-8.20405	CC		0	425.98	0	3.30	12c	CC(C)S(=O)(=O)NC[C@H]1CC[C@H](NC(=O)Cn2ccc3cc(Cl)ccc32)CC1	Inhibition						Not Active						False	CHEMBL2014183	Inhibition of CYP2C8	A	BAO_0000357	single protein format	None	None	None	None	None	CHEMBL3721	Cytochrome P450 2C8	Homo sapiens	SINGLE PROTEIN	CHEMBL2010694	1	Scientific Literature	Bioorg. Med. Chem. Lett.	2012	None	1.5711499999999994
634	CN(C)Cc1ccc2c(c1)CCN(C(=O)c1cc3cc(Br)ncc3n1C)C2	CN(C)Cc1ccc2c(c1)CCN(C(=O)c1cc3cc(Br)ncc3n1C)C2Br	-7.82568	-6.25632	Br		0	427.35	0	3.60	9c	CN(C)Cc1ccc2c(c1)CCN(C(=O)c1cc3cc(Br)ncc3n1C)C2	Inhibition						Not Active						False	CHEMBL3368363	Inhibition of human recombinant CYP2C8 after 20 to 50 mins by high-throughput fluorescence assay	A	BAO_0000357	single protein format	Homo sapiens	None	None	None	None	CHEMBL3721	Cytochrome P450 2C8	Homo sapiens	SINGLE PROTEIN	CHEMBL3352699	1	Scientific Literature	J. Med. Chem.	2014	None	1.5693600000000005
635	COC(=O)[C@H](c1ccccc1Cl)N1CCc2sccc2C1	COCC1c2ccsc2CCN1[C@H](C(=O)OC)c1ccccc1Cl	-5.82809	-7.39725	COC	CLOPIDOGREL	4	321.83	0	3.67	Clopidogrel	COC(=O)[C@H](c1ccccc1Cl)N1CCc2sccc2C1	Inhibition	'<'	10.0	%				UO_0000187					False	CHEMBL3534890	Time dependent inhibition of CYP2C8 (unknown origin) at 100 uM by LC/MS system	A	BAO_0000357	single protein format	Homo sapiens	None	None	None	None	CHEMBL3721	Cytochrome P450 2C8	Homo sapiens	SINGLE PROTEIN	CHEMBL3526118	1	Scientific Literature	Drug Metab. Dispos.	2011	None	1.5691599999999992
636	c1ccc2c(c1)CN[C@@H](CN(CCCCNC1CCSCC1)[C@H]1CCCc3cccnc31)C2	ClC1CC[C@H](N(CCCCNC2CCSCC2)C[C@H]2Cc3ccccc3CN2)c2ncccc21	-7.99873	-9.56709	Cl		0	464.72	0	4.74	13e	c1ccc2c(c1)CN[C@@H](CN(CCCCNC1CCSCC1)[C@H]1CCCc3cccnc31)C2	Inhibition						Not Active						False	CHEMBL4059174	Inhibition of CYP2C8 (unknown origin)	A	BAO_0000357	single protein format	Homo sapiens	None	None	None	None	CHEMBL3721	Cytochrome P450 2C8	Homo sapiens	SINGLE PROTEIN	CHEMBL4052827	1	Scientific Literature	J Med Chem	2018	None	1.5683600000000002
637	CC(=O)NC(C)c1ccc2sc(-c3ccc(Oc4cccc(OCC5CC5)c4)cc3)cc2c1	CC(=O)NC(C)c1ccc2sc(-c3ccc(Oc4ccc(C(C)C)c(OCC5CC5)c4)cc3)cc2c1	-8.85544	-10.42264	C(C)C		0	457.6	1	7.35	1j	CC(=O)NC(C)c1ccc2sc(-c3ccc(Oc4cccc(OCC5CC5)c4)cc3)cc2c1	Inhibition	'='	23.6	%				UO_0000187					False	CHEMBL4027528	Inhibition of CYP2C8 (unknown origin) at 10 uM	A	BAO_0000357	single protein format	Homo sapiens	None	None	None	None	CHEMBL3721	Cytochrome P450 2C8	Homo sapiens	SINGLE PROTEIN	CHEMBL4024776	1	Scientific Literature	J Med Chem	2018	None	1.5671999999999997
638	O=S1(=O)CCC(NCCCCN(C[C@H]2Cc3ccccc3CN2)[C@H]2CCCc3cccnc32)CC1	COCc1ccc2c(n1)[C@@H](N(CCCCNC1CCS(=O)(=O)CC1)C[C@H]1Cc3ccccc3CN1)CCC2	-9.00066	-10.56707	COC		0	496.72	0	3.42	13f	O=S1(=O)CCC(NCCCCN(C[C@H]2Cc3ccccc3CN2)[C@H]2CCCc3cccnc32)CC1	Inhibition						Not Active						False	CHEMBL4059174	Inhibition of CYP2C8 (unknown origin)	A	BAO_0000357	single protein format	Homo sapiens	None	None	None	None	CHEMBL3721	Cytochrome P450 2C8	Homo sapiens	SINGLE PROTEIN	CHEMBL4052827	1	Scientific Literature	J Med Chem	2018	None	1.5664099999999994
639	CCCc1cc(S(C)(=O)=O)ccc1C(=O)N1CCOc2ccc(-c3ccc4nc[nH]c4c3)cc2C1	CCCc1cc(S(C)(=O)=O)ccc1C(=O)N1CCOc2ccc(-c3ccc4nc[nH]c4c3)cc2C1CO	-9.58876	-8.0226	CO		0	489.6	0	4.62	20	CCCc1cc(S(C)(=O)=O)ccc1C(=O)N1CCOc2ccc(-c3ccc4nc[nH]c4c3)cc2C1	Inhibition						Not Determined						False	CHEMBL2342499	Inhibition of CYP2C8 (unknown origin)	A	BAO_0000357	single protein format	Homo sapiens	None	None	None	None	CHEMBL3721	Cytochrome P450 2C8	Homo sapiens	SINGLE PROTEIN	CHEMBL2331117	1	Scientific Literature	J. Med. Chem.	2013	None	1.56616
640	O=C1N=C(O)NC1(c1ccccc1)c1ccccc1	CC(=O)c1ccc(C2(c3ccccc3)NC(O)=NC2=O)cc1	-8.2879	-6.72249	C(=O)C	PHENYTOIN	4	252.27	0	1.97	Phenytoin	O=C1N=C(O)NC1(c1ccccc1)c1ccccc1	Inhibition	'<'	10.0	%				UO_0000187					False	CHEMBL3534890	Time dependent inhibition of CYP2C8 (unknown origin) at 100 uM by LC/MS system	A	BAO_0000357	single protein format	Homo sapiens	None	None	None	None	CHEMBL3721	Cytochrome P450 2C8	Homo sapiens	SINGLE PROTEIN	CHEMBL3526118	1	Scientific Literature	Drug Metab. Dispos.	2011	None	1.5654100000000009
641	Cn1c(=O)n(Cc2ccc(C(=O)O)cc2)c(=O)c2cc(C#CCc3ccccc3)ccc21	Cn1c(=O)n(Cc2ccc(C(=O)O)cc2)c(=O)c2cc(C#CCc3ccccc3)c(S)cc21	-8.85595	-10.41966	S		0	424.46	0	3.04	5	Cn1c(=O)n(Cc2ccc(C(=O)O)cc2)c(=O)c2cc(C#CCc3ccccc3)ccc21	Inhibition	'<'	50.0	%				UO_0000187					False	CHEMBL3388351	Inhibition of CYP2C8 (unknown origin) using amodiaquine substrate at 2.5 uM	A	BAO_0000357	single protein format	Homo sapiens	None	None	None	None	CHEMBL3721	Cytochrome P450 2C8	Homo sapiens	SINGLE PROTEIN	CHEMBL3352788	1	Scientific Literature	J. Med. Chem.	2014	None	1.5637100000000004
642	c1ccc2c(c1)CN[C@@H](CN(CCCCNC1CCCCC1)[C@H]1CCCc3cccnc31)C2	COCC1CC[C@H](N(CCCCNC2CCCCC2)C[C@H]2Cc3ccccc3CN2)c2ncccc21	-8.53345	-10.09677	COC		0	446.68	1	5.18	13a	c1ccc2c(c1)CN[C@@H](CN(CCCCNC1CCCCC1)[C@H]1CCCc3cccnc31)C2	Inhibition						Not Active						False	CHEMBL4059174	Inhibition of CYP2C8 (unknown origin)	A	BAO_0000357	single protein format	Homo sapiens	None	None	None	None	CHEMBL3721	Cytochrome P450 2C8	Homo sapiens	SINGLE PROTEIN	CHEMBL4052827	1	Scientific Literature	J Med Chem	2018	None	1.5633199999999992
643	CN1CCN(C(=O)c2cn(Cc3cncn3Cc3ccc4c(c3)OCO4)cc2-c2cccc3ccccc23)CC1	CN1CCN(C(=O)c2cn(Cc3cncn3Cc3cc(N)c4c(c3)OCO4)cc2-c2cccc3ccccc23)CC1	-11.02727	-9.46513	N		0	533.63	1	4.72	LB42908	CN1CCN(C(=O)c2cn(Cc3cncn3Cc3ccc4c(c3)OCO4)cc2-c2cccc3ccccc23)CC1	Inhibition	'='	46.7	%				UO_0000187					False	CHEMBL2045906	Inhibition of human CYP2C8-mediated taxol 6alpha-hydroxylation in liver microsomes at 10 uM coincubated with substrate	A	BAO_0000251	microsome format	Homo sapiens	CHEMBL3559723	Liver	None	Microsome	CHEMBL3721	Cytochrome P450 2C8	Homo sapiens	SINGLE PROTEIN	CHEMBL2040745	1	Scientific Literature	Bioorg. Med. Chem. Lett.	2012	None	1.5621399999999994
644	O=C1COc2ccc(-c3ccc(N4C[C@H](CO)OC4=O)cc3F)cc2N1	CC(C)c1cc(N2C[C@H](CO)OC2=O)cc(F)c1-c1ccc2c(c1)NC(=O)CO2	-9.12702	-7.56497	C(C)C		0	358.33	0	2.14	8c	O=C1COc2ccc(-c3ccc(N4C[C@H](CO)OC4=O)cc3F)cc2N1	Inhibition	'='	0.0	%				UO_0000187					False	CHEMBL4136329	Inhibition of CYP2C8 (unknown origin) at 10 uM	A	BAO_0000357	single protein format	Homo sapiens	None	None	None	None	CHEMBL3721	Cytochrome P450 2C8	Homo sapiens	SINGLE PROTEIN	CHEMBL4130562	1	Scientific Literature	ACS Med Chem Lett	2017	None	1.5620500000000002
645	COc1ccc2c(c1O)CCCC(Cc1ccccc1)=C2c1cc(OC)c(OC)c(OC)c1	CCc1cccc(CC2=C(c3cc(OC)c(OC)c(OC)c3)c3ccc(OC)c(O)c3CCC2)c1	-9.96304	-8.4011	CC		0	446.54	1	5.81	19c	COc1ccc2c(c1O)CCCC(Cc1ccccc1)=C2c1cc(OC)c(OC)c(OC)c1	Inhibition	'='	83.5	%				UO_0000187					False	CHEMBL3095761	Inhibition of CYP2C8 (unknown origin) at 3 uM	A	BAO_0000357	single protein format	Homo sapiens	None	None	None	None	CHEMBL3721	Cytochrome P450 2C8	Homo sapiens	SINGLE PROTEIN	CHEMBL3091388	1	Scientific Literature	Bioorg. Med. Chem. Lett.	2013	None	1.5619399999999999
646	c1ccc2c(c1)CN[C@@H](CN(CCCCNCC1CCCCC1)[C@H]1CCCc3cccnc31)C2	COc1cccc2c1CN[C@@H](CN(CCCCNCC1CCCCC1)[C@H]1CCCc3cccnc31)C2	-10.99847	-9.43796	OC		0	460.71	1	5.43	11a	c1ccc2c(c1)CN[C@@H](CN(CCCCNCC1CCCCC1)[C@H]1CCCc3cccnc31)C2	Inhibition						Not Active						False	CHEMBL4059174	Inhibition of CYP2C8 (unknown origin)	A	BAO_0000357	single protein format	Homo sapiens	None	None	None	None	CHEMBL3721	Cytochrome P450 2C8	Homo sapiens	SINGLE PROTEIN	CHEMBL4052827	1	Scientific Literature	J Med Chem	2018	None	1.560509999999999
647	CCCc1cc(S(C)(=O)=O)ccc1C(=O)N1CCOc2ccc(-c3ccc4nc[nH]c4c3)cc2C1	CCCc1cc(S(C)(=O)=O)ccc1C(=O)N1CCOc2ccc(-c3cc(S)c4nc[nH]c4c3)cc2C1	-9.58238	-8.0226	S		0	489.6	0	4.62	20	CCCc1cc(S(C)(=O)=O)ccc1C(=O)N1CCOc2ccc(-c3ccc4nc[nH]c4c3)cc2C1	Inhibition						Not Determined						False	CHEMBL2342499	Inhibition of CYP2C8 (unknown origin)	A	BAO_0000357	single protein format	Homo sapiens	None	None	None	None	CHEMBL3721	Cytochrome P450 2C8	Homo sapiens	SINGLE PROTEIN	CHEMBL2331117	1	Scientific Literature	J. Med. Chem.	2013	None	1.55978
648	C[C@H](c1ccc(F)cc1)N(Cc1cccc(C(=O)O)c1)C(=O)c1cc2ccccc2cn1	C[C@H](c1ccc(F)cc1)N(Cc1cccc(C(=O)O)c1)C(=O)c1cc2cc(F)ccc2cn1	-11.55963	-10.00043	F		0	428.46	1	5.48	13	C[C@H](c1ccc(F)cc1)N(Cc1cccc(C(=O)O)c1)C(=O)c1cc2ccccc2cn1	Inhibition						Not Determined						False	CHEMBL3579083	Inhibition of CYP2C8 (unknown origin) at 3 uM	A	BAO_0000357	single protein format	Homo sapiens	None	None	None	None	CHEMBL3721	Cytochrome P450 2C8	Homo sapiens	SINGLE PROTEIN	CHEMBL3576831	1	Scientific Literature	ACS Med. Chem. Lett.	2015	None	1.5592000000000006
649	CN(C)[C@]1(c2ccccc2)CC[C@]2(CC1)OCCc1c3cc(F)ccc3[nH]c12.O=C(O)CC(O)(CC(=O)O)C(=O)O	CN(C)[C@]1(c2ccccc2)CC[C@]2(CC1)OCC(S)c1c3cc(F)ccc3[nH]c12	-7.08529	-8.64439	S		0	570.61	1	5.11	3a, cebranopadol	CN(C)[C@]1(c2ccccc2)CC[C@]2(CC1)OCCc1c3cc(F)ccc3[nH]c12.O=C(O)CC(O)(CC(=O)O)C(=O)O	Inhibition						Not Active						False	CHEMBL3366633	Inhibition of human CYP2C8 up to 250 nM	A	BAO_0000357	single protein format	Homo sapiens	None	None	None	None	CHEMBL3721	Cytochrome P450 2C8	Homo sapiens	SINGLE PROTEIN	CHEMBL3352090	1	Scientific Literature	ACS Med. Chem. Lett.	2014	None	1.5591
650	Cc1cc(C(=O)N2CCOc3ccc(-c4ccc5nc[nH]c5c4)cc3C2)ccc1S(C)(=O)=O	Cc1cc2c(cc1-c1ccc3nc[nH]c3c1)CN(C(=O)c1ccc(S(C)(=O)=O)c(C)c1)CCO2	-7.20953	-8.7675	C		0	461.54	0	3.98	24	Cc1cc(C(=O)N2CCOc3ccc(-c4ccc5nc[nH]c5c4)cc3C2)ccc1S(C)(=O)=O	Inhibition						Not Determined						False	CHEMBL2342499	Inhibition of CYP2C8 (unknown origin)	A	BAO_0000357	single protein format	Homo sapiens	None	None	None	None	CHEMBL3721	Cytochrome P450 2C8	Homo sapiens	SINGLE PROTEIN	CHEMBL2331117	1	Scientific Literature	J. Med. Chem.	2013	None	1.55797
651	CS(=O)(=O)O.Cc1ccc(NC(=O)c2ccc(CN3CCN(C)CC3)cc2)cc1Nc1nccc(-c2cccnc2)n1	Cc1ccc(NC(=O)c2ccc(CN3CCN(C)C(C(C)C)C3)cc2)cc1Nc1nccc(-c2cccnc2)n1	-11.58598	-10.02872	C(C)C	IMATINIB MESYLATE	4	589.72	0	4.59	Imatinib, Glivec, Gleevec	CS(=O)(=O)O.Cc1ccc(NC(=O)c2ccc(CN3CCN(C)CC3)cc2)cc1Nc1nccc(-c2cccnc2)n1	Inhibition	'='	45.0	%				UO_0000187					False	CHEMBL3536386	Activity of CYP2C8 in human liver microsomes assessed as inhibition of montelukast-mediated N-desmethylimatinib formation at 0.1 uM after 5 mins by LC/MS analysis	A	BAO_0000019	assay format	Homo sapiens	CHEMBL3559723	Liver	None	None	CHEMBL3721	Cytochrome P450 2C8	Homo sapiens	SINGLE PROTEIN	CHEMBL3525950	1	Scientific Literature	Drug Metab. Dispos.	2013	None	1.5572599999999994
652	COc1nc(N2C[C@H]3C(=O)N(C)C(=N)N[C@@]3(c3ccc(F)cc3F)C2)nc(C)c1F	COc1nc(N2C[C@]3(c4ccc(F)cc4F)NC(=N)N(C)C(=O)[C@@H]3C2C(C)=O)nc(C)c1F	-6.83882	-8.39585	C(=O)C		0	420.4	0	1.54	9; Mbi-4	COc1nc(N2C[C@H]3C(=O)N(C)C(=N)N[C@@]3(c3ccc(F)cc3F)C2)nc(C)c1F	Inhibition						Not Active						False	CHEMBL3801561	Inhibition of human CYP2C8 at <20 uM	A	BAO_0000357	single protein format	Homo sapiens	None	None	None	None	CHEMBL3721	Cytochrome P450 2C8	Homo sapiens	SINGLE PROTEIN	CHEMBL3797133	1	Scientific Literature	J. Med. Chem.	2016	None	1.5570299999999992
653	CC1(C)CCC(NCCCCN(C[C@H]2Cc3ccccc3CN2)[C@H]2CCCc3cccnc32)CC1	CC1(C)CCC(NCCCCN(C[C@H]2Cc3ccc(C(=O)O)cc3CN2)[C@H]2CCCc3cccnc32)CC1	-11.302	-9.74509	C(=O)O		0	474.74	1	5.81	13g	CC1(C)CCC(NCCCCN(C[C@H]2Cc3ccccc3CN2)[C@H]2CCCc3cccnc32)CC1	Inhibition						Not Active						False	CHEMBL4059174	Inhibition of CYP2C8 (unknown origin)	A	BAO_0000357	single protein format	Homo sapiens	None	None	None	None	CHEMBL3721	Cytochrome P450 2C8	Homo sapiens	SINGLE PROTEIN	CHEMBL4052827	1	Scientific Literature	J Med Chem	2018	None	1.5569100000000002
654	O=C(O)Cc1ccccc1Nc1c(Cl)cccc1Cl	O=C(O)Cc1cccc(S)c1Nc1c(Cl)cccc1Cl	-6.38713	-7.944039999999998	S	DICLOFENAC	4	296.15	0	4.36	Diclofenac	O=C(O)Cc1ccccc1Nc1c(Cl)cccc1Cl	Inhibition	'<'	10.0	%				UO_0000187					False	CHEMBL3534890	Time dependent inhibition of CYP2C8 (unknown origin) at 100 uM by LC/MS system	A	BAO_0000357	single protein format	Homo sapiens	None	None	None	None	CHEMBL3721	Cytochrome P450 2C8	Homo sapiens	SINGLE PROTEIN	CHEMBL3526118	1	Scientific Literature	Drug Metab. Dispos.	2011	None	1.5569099999999985
655	COc1nccc2ccc(C(=O)N3CCC4(CC3)Cc3cn(C(C)(C)C)nc3C(=O)N4)cc12	COc1nccc2ccc(C(=O)N3CCC4(CC3)NC(=O)c3nn(C(C)(C)C)cc3C4F)cc12	-7.07658	-8.633	F		0	447.54	0	3.16	22	COc1nccc2ccc(C(=O)N3CCC4(CC3)Cc3cn(C(C)(C)C)nc3C(=O)N4)cc12	Inhibition						Not Active						False	CHEMBL2422741	Inhibition of human CYP2C8 at 10 uM	B	BAO_0000357	single protein format	Homo sapiens	None	None	None	None	CHEMBL3721	Cytochrome P450 2C8	Homo sapiens	SINGLE PROTEIN	CHEMBL2417512	1	Scientific Literature	J. Med. Chem.	2013	None	1.5564199999999992
656	FC1(F)CCC(NCCCCN(C[C@H]2Cc3ccccc3CN2)[C@H]2CCCc3cccnc32)CC1	CCc1ccc2c(c1)CN[C@@H](CN(CCCCNC1CCC(F)(F)CC1)[C@H]1CCCc3cccnc31)C2	-11.91649	-10.36072	CC		0	482.66	1	5.42	13b	FC1(F)CCC(NCCCCN(C[C@H]2Cc3ccccc3CN2)[C@H]2CCCc3cccnc32)CC1	Inhibition						Not Active						False	CHEMBL4059174	Inhibition of CYP2C8 (unknown origin)	A	BAO_0000357	single protein format	Homo sapiens	None	None	None	None	CHEMBL3721	Cytochrome P450 2C8	Homo sapiens	SINGLE PROTEIN	CHEMBL4052827	1	Scientific Literature	J Med Chem	2018	None	1.555769999999999
657	CCNc1cc(S(C)(=O)=O)ccc1C(=O)N1CCOc2ccc(-c3ccc4nc[nH]c4c3)cc2C1	CCNc1cc(S(C)(=O)=O)ccc1C(=O)N1CCOc2cc(O)c(-c3ccc4nc[nH]c4c3)cc2C1	-9.52771	-7.97221	O		0	490.59	0	4.10	21	CCNc1cc(S(C)(=O)=O)ccc1C(=O)N1CCOc2ccc(-c3ccc4nc[nH]c4c3)cc2C1	Inhibition						Not Determined						False	CHEMBL2342499	Inhibition of CYP2C8 (unknown origin)	A	BAO_0000357	single protein format	Homo sapiens	None	None	None	None	CHEMBL3721	Cytochrome P450 2C8	Homo sapiens	SINGLE PROTEIN	CHEMBL2331117	1	Scientific Literature	J. Med. Chem.	2013	None	1.5555000000000012
658	COc1ccc2c(c1O)CCCC(C)=C2c1cc(OC)c(OC)c(OC)c1	COc1ccc2c(c1O)CCCC(C)=C2c1cc(OC)c(OC)c(OC)c1C(=O)O	-6.67708	-8.232000000000001	C(=O)O		0	370.45	0	4.58	19a	COc1ccc2c(c1O)CCCC(C)=C2c1cc(OC)c(OC)c(OC)c1	Inhibition	'='	83.2	%				UO_0000187					False	CHEMBL3095761	Inhibition of CYP2C8 (unknown origin) at 3 uM	A	BAO_0000357	single protein format	Homo sapiens	None	None	None	None	CHEMBL3721	Cytochrome P450 2C8	Homo sapiens	SINGLE PROTEIN	CHEMBL3091388	1	Scientific Literature	Bioorg. Med. Chem. Lett.	2013	None	1.554920000000001
659	OC(CNC1CCCCC1)Cn1c2ccc(Br)cc2c2cc(Br)ccc21	OC(CNC1CCCCC1)Cn1c2ccc(Br)cc2c2c(Br)c(Br)ccc21	-9.07023	-7.5160300000000015	Br		0	480.24	1	5.60	12	OC(CNC1CCCCC1)Cn1c2ccc(Br)cc2c2cc(Br)ccc21	Inhibition						Active						False	CHEMBL3102562	Inhibition of human recombinant CYP2C8 expressed in baculovirus-infected insect cells preincubated for 15 mins followed by substrate addition measured after 30 mins by luminescence assay	A	BAO_0000219	cell-based format	Homo sapiens	None	None	None	None	CHEMBL3721	Cytochrome P450 2C8	Homo sapiens	SINGLE PROTEIN	CHEMBL3098117	1	Scientific Literature	ACS Med. Chem. Lett.	2013	None	1.554199999999999
660	C=C1C[C@@H]2[C@H](CC[C@]3(C)C(=O)CC[C@@H]23)[C@@]2(C)C=CC(=O)C=C12	C=C1C[C@@H]2[C@H](CC[C@]3(C)C(=O)CC[C@@H]23)[C@@]2(C)C=C(C(C)C)C(=O)C=C12	-7.747789999999998	-6.1939199999999985	C(C)C	EXEMESTANE	4	296.41	0	4.03	Aromasin, Exemestane	C=C1C[C@@H]2[C@H](CC[C@]3(C)C(=O)CC[C@@H]23)[C@@]2(C)C=CC(=O)C=C12	Inhibition	'<'	20.0	%				UO_0000187					False	CHEMBL3528385	Drug metabolism assessed as human recombinant CYP2C8-mediated 17-hydroexemestane and 6-Hydroxymethylexemestane formation assessed as inhibition of metabolite formation at 10 uM after 10 mins by Michaelis-Menten saturation curve analysis in presence of 20 uM quercetin	A	BAO_0000357	single protein format	Homo sapiens	None	None	None	None	CHEMBL3721	Cytochrome P450 2C8	Homo sapiens	SINGLE PROTEIN	CHEMBL3525953	1	Scientific Literature	Drug Metab. Dispos.	2011	None	1.5538699999999999
661	CC#C[C@@H](CC(=O)O)c1ccc(OCc2cccc(CN(Cc3ccsc3)CC(F)(F)F)c2)cc1	CC#C[C@@H](CC(=O)O)c1ccc(OCc2cccc(CN(Cc3csc(C(=O)O)c3)CC(F)(F)F)c2)cc1	-12.04617	-10.49331	C(=O)O		0	501.57	2	6.47	2a	CC#C[C@@H](CC(=O)O)c1ccc(OCc2cccc(CN(Cc3ccsc3)CC(F)(F)F)c2)cc1	Inhibition						Active						False	CHEMBL3865597	Inhibition of CYP2C8 in human liver microsomes using paclitaxel as substrate at 2 to 10 uM in presence of NADPH by LC-MS/MS analysis	A	BAO_0000221	tissue-based format	Homo sapiens	CHEMBL3559723	Liver	None	None	CHEMBL3721	Cytochrome P450 2C8	Homo sapiens	SINGLE PROTEIN	CHEMBL3864186	1	Scientific Literature	ACS Med Chem Lett	2016	None	1.5528600000000008
662	CS(=O)(=O)O.Cc1ccc(NC(=O)c2ccc(CN3CCN(C)CC3)cc2)cc1Nc1nccc(-c2cccnc2)n1	Cc1ccc(NC(=O)c2ccc(CN3CCN(C)CC3)c(C(C)C)c2)cc1Nc1nccc(-c2cccnc2)n1	-11.58131	-10.02872	C(C)C	IMATINIB MESYLATE	4	589.72	0	4.59	Imatinib, Glivec, Gleevec	CS(=O)(=O)O.Cc1ccc(NC(=O)c2ccc(CN3CCN(C)CC3)cc2)cc1Nc1nccc(-c2cccnc2)n1	Inhibition	'='	45.0	%				UO_0000187					False	CHEMBL3536386	Activity of CYP2C8 in human liver microsomes assessed as inhibition of montelukast-mediated N-desmethylimatinib formation at 0.1 uM after 5 mins by LC/MS analysis	A	BAO_0000019	assay format	Homo sapiens	CHEMBL3559723	Liver	None	None	CHEMBL3721	Cytochrome P450 2C8	Homo sapiens	SINGLE PROTEIN	CHEMBL3525950	1	Scientific Literature	Drug Metab. Dispos.	2013	None	1.5525900000000004
663	CC(C)Oc1cc2c(OC[C@@H]3CCC(=O)N3)nccc2cc1C(N)=O	CC(C)Oc1cc2c(OC[C@H]3NC(=O)CC3S)nccc2cc1C(N)=O	-7.66513	-9.21758	S		0	343.38	0	1.78	20	CC(C)Oc1cc2c(OC[C@@H]3CCC(=O)N3)nccc2cc1C(N)=O	Inhibition	'<'	10.0	%				UO_0000187					False	CHEMBL4015956	Inhibition of CYP2C8 in human liver microsomes at 3 uM	A	BAO_0000019	assay format	Homo sapiens	None	None	None	None	CHEMBL3721	Cytochrome P450 2C8	Homo sapiens	SINGLE PROTEIN	CHEMBL4014327	1	Scientific Literature	J Med Chem	2017	None	1.5524499999999994
664	Cc1ccnc2c1NC(=O)c1cccnc1N2C1CC1	Cc1ccnc2c1NC(=O)c1c(S)ccnc1N2C1CC1	-6.681780000000002	-8.2331	S	NEVIRAPINE	4	266.3	0	2.65	Nevirapine	Cc1ccnc2c1NC(=O)c1cccnc1N2C1CC1	Inhibition	'<'	10.0	%				UO_0000187					False	CHEMBL3534890	Time dependent inhibition of CYP2C8 (unknown origin) at 100 uM by LC/MS system	A	BAO_0000357	single protein format	Homo sapiens	None	None	None	None	CHEMBL3721	Cytochrome P450 2C8	Homo sapiens	SINGLE PROTEIN	CHEMBL3526118	1	Scientific Literature	Drug Metab. Dispos.	2011	None	1.5513199999999987
665	CCNc1cc(S(C)(=O)=O)ccc1C(=O)N1CCOc2ccc(-c3ccc4nc[nH]c4c3)cc2C1	CCNc1cc(S(C)(=O)=O)ccc1C(=O)N1CCOc2ccc(-c3cc4[nH]cnc4cc3Br)cc2C1	-9.52351	-7.97221	Br		0	490.59	0	4.10	21	CCNc1cc(S(C)(=O)=O)ccc1C(=O)N1CCOc2ccc(-c3ccc4nc[nH]c4c3)cc2C1	Inhibition						Not Determined						False	CHEMBL2342499	Inhibition of CYP2C8 (unknown origin)	A	BAO_0000357	single protein format	Homo sapiens	None	None	None	None	CHEMBL3721	Cytochrome P450 2C8	Homo sapiens	SINGLE PROTEIN	CHEMBL2331117	1	Scientific Literature	J. Med. Chem.	2013	None	1.5513000000000003
666	Cc1ccc(-c2cc(C(F)(F)F)nn2-c2ccc(S(N)(=O)=O)cc2)cc1	Cc1ccc(-c2cc(C(F)(F)F)nn2-c2ccc(S(N)(=O)=O)c(C(C)C)c2)cc1	-8.22166	-9.77249	C(C)C	CELECOXIB	4	381.38	0	3.51	Celecoxib	Cc1ccc(-c2cc(C(F)(F)F)nn2-c2ccc(S(N)(=O)=O)cc2)cc1	Inhibition	'<'	10.0	%				UO_0000187					False	CHEMBL3534890	Time dependent inhibition of CYP2C8 (unknown origin) at 100 uM by LC/MS system	A	BAO_0000357	single protein format	Homo sapiens	None	None	None	None	CHEMBL3721	Cytochrome P450 2C8	Homo sapiens	SINGLE PROTEIN	CHEMBL3526118	1	Scientific Literature	Drug Metab. Dispos.	2011	None	1.5508299999999995
667	CN(C)Cc1ccc2c(c1)CCN(C(=O)c1cc3cc(Br)ncc3n1C)C2	CC(C)c1cc2c(cc1CN(C)C)CCN(C(=O)c1cc3cc(Br)ncc3n1C)C2	-7.8071	-6.25632	C(C)C		0	427.35	0	3.60	9c	CN(C)Cc1ccc2c(c1)CCN(C(=O)c1cc3cc(Br)ncc3n1C)C2	Inhibition						Not Active						False	CHEMBL3368363	Inhibition of human recombinant CYP2C8 after 20 to 50 mins by high-throughput fluorescence assay	A	BAO_0000357	single protein format	Homo sapiens	None	None	None	None	CHEMBL3721	Cytochrome P450 2C8	Homo sapiens	SINGLE PROTEIN	CHEMBL3352699	1	Scientific Literature	J. Med. Chem.	2014	None	1.5507800000000005
668	C[C@H](c1ccc(F)cc1)N(Cc1cccc(C(=O)O)c1)C(=O)c1cc2ccccc2cn1	CC(=O)c1cccc2cc(C(=O)N(Cc3cccc(C(=O)O)c3)[C@H](C)c3ccc(F)cc3)ncc12	-11.55073	-10.00043	C(=O)C		0	428.46	1	5.48	13	C[C@H](c1ccc(F)cc1)N(Cc1cccc(C(=O)O)c1)C(=O)c1cc2ccccc2cn1	Inhibition						Not Determined						False	CHEMBL3579083	Inhibition of CYP2C8 (unknown origin) at 3 uM	A	BAO_0000357	single protein format	Homo sapiens	None	None	None	None	CHEMBL3721	Cytochrome P450 2C8	Homo sapiens	SINGLE PROTEIN	CHEMBL3576831	1	Scientific Literature	ACS Med. Chem. Lett.	2015	None	1.5503
669	O=C1COc2ccc(-c3ccc(N4C[C@H](CO)OC4=O)cc3F)cc2N1	O=C1Nc2cc(-c3ccc(N4C[C@H](CO)OC4=O)cc3F)ccc2OC1CO	-9.11458	-7.56497	CO		0	358.33	0	2.14	8c	O=C1COc2ccc(-c3ccc(N4C[C@H](CO)OC4=O)cc3F)cc2N1	Inhibition	'='	0.0	%				UO_0000187					False	CHEMBL4136329	Inhibition of CYP2C8 (unknown origin) at 10 uM	A	BAO_0000357	single protein format	Homo sapiens	None	None	None	None	CHEMBL3721	Cytochrome P450 2C8	Homo sapiens	SINGLE PROTEIN	CHEMBL4130562	1	Scientific Literature	ACS Med Chem Lett	2017	None	1.5496100000000004
670	Cc1ccc(-c2c(-c3nn(C)c4ncnc(N5CC[C@H](N6CCCCC6)C5)c34)cnn2C)cc1	Cc1ccc(-c2c(-c3nn(C)c4ncnc(N5C[C@@H](N6CCCCC6)CC5S)c34)cnn2C)cc1	-8.58559	-10.13504	S		0	456.6	0	3.80	CYP3cide, PF-04981517	Cc1ccc(-c2c(-c3nn(C)c4ncnc(N5CC[C@H](N6CCCCC6)C5)c34)cnn2C)cc1	Inhibition	'='	13.0	%				UO_0000187					False	CHEMBL3532657	Time dependent inhibition of human CYP2C8 paclitaxel 6alpha-hydroxylase activity assessed as decrease in enzyme activity at 100 uM preincubated for 30 mins by IC25-shift assay	A	BAO_0000357	single protein format	Homo sapiens	None	None	None	None	CHEMBL3721	Cytochrome P450 2C8	Homo sapiens	SINGLE PROTEIN	CHEMBL3526089	1	Scientific Literature	Drug Metab. Dispos.	2012	None	1.5494500000000002
671	CC[C@H]1[C@@H](COc2nccc3cc(C(N)=O)c(OC)cc23)NC(=O)[C@H]1F	CC[C@H]1[C@@H](COc2nccc3cc(C(N)=O)c(OC)c(C(C)=O)c23)NC(=O)[C@H]1F	-7.21565	-8.76476	C(=O)C	PF-06650833	2	361.37	0	1.58	40; PF-06650833	CC[C@H]1[C@@H](COc2nccc3cc(C(N)=O)c(OC)cc23)NC(=O)[C@H]1F	Inhibition	'<'	5.0	%				UO_0000187					False	CHEMBL4015956	Inhibition of CYP2C8 in human liver microsomes at 3 uM	A	BAO_0000019	assay format	Homo sapiens	None	None	None	None	CHEMBL3721	Cytochrome P450 2C8	Homo sapiens	SINGLE PROTEIN	CHEMBL4014327	1	Scientific Literature	J Med Chem	2017	None	1.5491100000000007
672	CC(=O)NC(C)c1ccc2nc(-c3ccc(Oc4cccc(OCC5CC5)c4)cc3)oc2c1	CC(=O)NC(C)c1ccc2nc(-c3ccc(Oc4ccc(I)c(OCC5CC5)c4)cc3)oc2c1	-8.88765	-10.43561	I		0	442.52	1	6.27	1f	CC(=O)NC(C)c1ccc2nc(-c3ccc(Oc4cccc(OCC5CC5)c4)cc3)oc2c1	Inhibition	'='	82.7	%				UO_0000187					False	CHEMBL4027528	Inhibition of CYP2C8 (unknown origin) at 10 uM	A	BAO_0000357	single protein format	Homo sapiens	None	None	None	None	CHEMBL3721	Cytochrome P450 2C8	Homo sapiens	SINGLE PROTEIN	CHEMBL4024776	1	Scientific Literature	J Med Chem	2018	None	1.5479599999999998
673	Cc1ccnc2c1NC(=O)c1cccnc1N2C1CC1	Cc1c(C(C)C)cnc2c1NC(=O)c1cccnc1N2C1CC1	-6.6855699999999985	-8.2331	C(C)C	NEVIRAPINE	4	266.3	0	2.65	Nevirapine	Cc1ccnc2c1NC(=O)c1cccnc1N2C1CC1	Inhibition	'<'	10.0	%				UO_0000187					False	CHEMBL3534890	Time dependent inhibition of CYP2C8 (unknown origin) at 100 uM by LC/MS system	A	BAO_0000357	single protein format	Homo sapiens	None	None	None	None	CHEMBL3721	Cytochrome P450 2C8	Homo sapiens	SINGLE PROTEIN	CHEMBL3526118	1	Scientific Literature	Drug Metab. Dispos.	2011	None	1.5475300000000018
674	COc1cc2c(cc1OC)C(=O)C(CC1CCN(Cc3ccccc3)CC1)C2	COc1cc2c(c(S)c1OC)CC(CC1CCN(Cc3ccccc3)CC1)C2=O	-7.619669999999998	-9.16609	S	DONEPEZIL	4	379.5	0	4.36	Donepezil	COc1cc2c(cc1OC)C(=O)C(CC1CCN(Cc3ccccc3)CC1)C2	Inhibition	'<'	10.0	%				UO_0000187					False	CHEMBL3534890	Time dependent inhibition of CYP2C8 (unknown origin) at 100 uM by LC/MS system	A	BAO_0000357	single protein format	Homo sapiens	None	None	None	None	CHEMBL3721	Cytochrome P450 2C8	Homo sapiens	SINGLE PROTEIN	CHEMBL3526118	1	Scientific Literature	Drug Metab. Dispos.	2011	None	1.5464200000000021
675	OC(CNC1CCCCC1)Cn1c2ccc(Br)cc2c2cc(Br)ccc21	COc1cc2c(cc1Br)c1cc(Br)ccc1n2CC(O)CNC1CCCCC1	-9.06193	-7.5160300000000015	OC		0	480.24	1	5.60	12	OC(CNC1CCCCC1)Cn1c2ccc(Br)cc2c2cc(Br)ccc21	Inhibition						Active						False	CHEMBL3102562	Inhibition of human recombinant CYP2C8 expressed in baculovirus-infected insect cells preincubated for 15 mins followed by substrate addition measured after 30 mins by luminescence assay	A	BAO_0000219	cell-based format	Homo sapiens	None	None	None	None	CHEMBL3721	Cytochrome P450 2C8	Homo sapiens	SINGLE PROTEIN	CHEMBL3098117	1	Scientific Literature	ACS Med. Chem. Lett.	2013	None	1.5458999999999987
676	Cn1c(=O)n(Cc2ccc(C(=O)O)cc2)c(=O)c2cc(C#CCc3ccccc3)ccc21	Cn1c(=O)n(Cc2ccc(C(=O)O)cc2)c(=O)c2cc(C#CCc3ccccc3)cc(I)c21	-8.874260000000003	-10.41966	I		0	424.46	0	3.04	5	Cn1c(=O)n(Cc2ccc(C(=O)O)cc2)c(=O)c2cc(C#CCc3ccccc3)ccc21	Inhibition	'<'	50.0	%				UO_0000187					False	CHEMBL3388351	Inhibition of CYP2C8 (unknown origin) using amodiaquine substrate at 2.5 uM	A	BAO_0000357	single protein format	Homo sapiens	None	None	None	None	CHEMBL3721	Cytochrome P450 2C8	Homo sapiens	SINGLE PROTEIN	CHEMBL3352788	1	Scientific Literature	J. Med. Chem.	2014	None	1.5453999999999972
677	COc1cc(-c2cnn(C)c2)ccc1Nc1ncc2ccnc(N[C@@H](C)C(C)(C)C)c2n1	COc1cc(-c2cn(C)nc2C(C)C)ccc1Nc1ncc2ccnc(N[C@@H](C)C(C)(C)C)c2n1	-9.68261	-11.22795	C(C)C		0	431.54	1	5.02	34h	COc1cc(-c2cnn(C)c2)ccc1Nc1ncc2ccnc(N[C@@H](C)C(C)(C)C)c2n1	Inhibition						Not Active						False	CHEMBL3811853	Inhibition of CYP2C8 (unknown origin)	A	BAO_0000357	single protein format	Homo sapiens	None	None	None	None	CHEMBL3721	Cytochrome P450 2C8	Homo sapiens	SINGLE PROTEIN	CHEMBL3808337	1	Scientific Literature	J. Med. Chem.	2016	None	1.5453399999999995
678	Cc1ccc(-c2cc(C(F)(F)F)nn2-c2ccc(S(N)(=O)=O)cc2)cc1	CC(=O)c1cc(S(N)(=O)=O)ccc1-n1nc(C(F)(F)F)cc1-c1ccc(C)cc1	-8.22832	-9.77249	C(=O)C	CELECOXIB	4	381.38	0	3.51	Celecoxib	Cc1ccc(-c2cc(C(F)(F)F)nn2-c2ccc(S(N)(=O)=O)cc2)cc1	Inhibition	'<'	10.0	%				UO_0000187					False	CHEMBL3534890	Time dependent inhibition of CYP2C8 (unknown origin) at 100 uM by LC/MS system	A	BAO_0000357	single protein format	Homo sapiens	None	None	None	None	CHEMBL3721	Cytochrome P450 2C8	Homo sapiens	SINGLE PROTEIN	CHEMBL3526118	1	Scientific Literature	Drug Metab. Dispos.	2011	None	1.5441699999999994
679	CC(=O)NC(C)c1ccc2nc(-c3ccc(Oc4cccc(OCC5CC5)c4)cn3)oc2c1	CC(=O)NC(C)c1cc2oc(-c3ccc(Oc4cccc(OCC5CC5)c4)cn3)nc2cc1C(C)=O	-8.897860000000003	-10.44162	C(=O)C		0	443.5	1	5.67	1g	CC(=O)NC(C)c1ccc2nc(-c3ccc(Oc4cccc(OCC5CC5)c4)cn3)oc2c1	Inhibition	'='	81.4	%				UO_0000187					False	CHEMBL4027528	Inhibition of CYP2C8 (unknown origin) at 10 uM	A	BAO_0000357	single protein format	Homo sapiens	None	None	None	None	CHEMBL3721	Cytochrome P450 2C8	Homo sapiens	SINGLE PROTEIN	CHEMBL4024776	1	Scientific Literature	J Med Chem	2018	None	1.5437599999999971
680	CN1CCN(C(=O)c2cn(Cc3cncn3Cc3ccc4c(c3)OCO4)cc2-c2cccc3ccccc23)CC1	CN1CCN(C(=O)c2cn(Cc3cncn3Cc3cc4c(c(C(=O)O)c3)OCO4)cc2-c2cccc3ccccc23)CC1	-11.00761	-9.46513	C(=O)O		0	533.63	1	4.72	LB42908	CN1CCN(C(=O)c2cn(Cc3cncn3Cc3ccc4c(c3)OCO4)cc2-c2cccc3ccccc23)CC1	Inhibition	'='	46.7	%				UO_0000187					False	CHEMBL2045906	Inhibition of human CYP2C8-mediated taxol 6alpha-hydroxylation in liver microsomes at 10 uM coincubated with substrate	A	BAO_0000251	microsome format	Homo sapiens	CHEMBL3559723	Liver	None	Microsome	CHEMBL3721	Cytochrome P450 2C8	Homo sapiens	SINGLE PROTEIN	CHEMBL2040745	1	Scientific Literature	Bioorg. Med. Chem. Lett.	2012	None	1.5424799999999994
681	c1ccc2c(c1)CN[C@@H](CN(CCCCNCC1CCCCC1)[C@H]1CCCc3cccnc31)C2	CCc1cccc2c1CN[C@@H](CN(CCCCNCC1CCCCC1)[C@H]1CCCc3cccnc31)C2	-10.97991	-9.43796	CC		0	460.71	1	5.43	11a	c1ccc2c(c1)CN[C@@H](CN(CCCCNCC1CCCCC1)[C@H]1CCCc3cccnc31)C2	Inhibition						Not Active						False	CHEMBL4059174	Inhibition of CYP2C8 (unknown origin)	A	BAO_0000357	single protein format	Homo sapiens	None	None	None	None	CHEMBL3721	Cytochrome P450 2C8	Homo sapiens	SINGLE PROTEIN	CHEMBL4052827	1	Scientific Literature	J Med Chem	2018	None	1.54195
682	CC1(C)CCC(NCCCCN(C[C@H]2Cc3ccccc3CN2)[C@H]2CCCc3cccnc32)CC1	CCc1ccc2c(c1)C[C@H](CN(CCCCNC1CCC(C)(C)CC1)[C@H]1CCCc3cccnc31)NC2	-11.28631	-9.74509	CC		0	474.74	1	5.81	13g	CC1(C)CCC(NCCCCN(C[C@H]2Cc3ccccc3CN2)[C@H]2CCCc3cccnc32)CC1	Inhibition						Not Active						False	CHEMBL4059174	Inhibition of CYP2C8 (unknown origin)	A	BAO_0000357	single protein format	Homo sapiens	None	None	None	None	CHEMBL3721	Cytochrome P450 2C8	Homo sapiens	SINGLE PROTEIN	CHEMBL4052827	1	Scientific Literature	J Med Chem	2018	None	1.541220000000001
683	CN(C)Cc1ccc2c(c1)CCN(C(=O)c1cc3cc(Br)ncc3n1C)C2	CN(C)Cc1ccc2c(c1)CCN(C(=O)c1cc3cc(Br)ncc3n1C)C2Cl	-7.79674	-6.25632	Cl		0	427.35	0	3.60	9c	CN(C)Cc1ccc2c(c1)CCN(C(=O)c1cc3cc(Br)ncc3n1C)C2	Inhibition						Not Active						False	CHEMBL3368363	Inhibition of human recombinant CYP2C8 after 20 to 50 mins by high-throughput fluorescence assay	A	BAO_0000357	single protein format	Homo sapiens	None	None	None	None	CHEMBL3721	Cytochrome P450 2C8	Homo sapiens	SINGLE PROTEIN	CHEMBL3352699	1	Scientific Literature	J. Med. Chem.	2014	None	1.5404200000000001
684	C[C@H](c1ccc(F)cc1)N(Cc1cccc(C(=O)O)c1)C(=O)c1cc2ccccc2cn1	C[C@H](c1ccc(F)cc1)N(Cc1cccc(C(=O)O)c1)C(=O)c1cc2cccc(O)c2cn1	-11.54077	-10.00043	O		0	428.46	1	5.48	13	C[C@H](c1ccc(F)cc1)N(Cc1cccc(C(=O)O)c1)C(=O)c1cc2ccccc2cn1	Inhibition						Not Determined						False	CHEMBL3579083	Inhibition of CYP2C8 (unknown origin) at 3 uM	A	BAO_0000357	single protein format	Homo sapiens	None	None	None	None	CHEMBL3721	Cytochrome P450 2C8	Homo sapiens	SINGLE PROTEIN	CHEMBL3576831	1	Scientific Literature	ACS Med. Chem. Lett.	2015	None	1.5403400000000005
[truncated: 20,353 more rows]
