# Supplementary material for: Generation of new inhibitors of selected cytochrome P450 subtypes– In silico study
Source: Comput Struct Biotechnol J. 2022 Oct 6;20:5639–51. doi: 10.1016/j.csbj.2022.10.005 (PMC9582735; doi:10.1016/j.csbj.2022.10.005)
Supplement: Supplementary data 2 — Library of new potential CYP inhibitors generated separately for each crystal structure considered in the study. Within each file, the compounds are sorted according to the decreasing difference in the docking score values between the generated compound and the original structure. [file mmc2.zip › CYP2C8_2PQ2_dsdiff.csv]

	smiles_P	smiles	docking_score	docking_score_P	modification	Molecule Name	Molecule Max Phase	Molecular Weight	#RO5 Violations	AlogP	Compound Key	Smiles	Standard Type	Standard Relation	Standard Value	Standard Units	pChEMBL Value	Data Validity Comment	Comment	Uo Units	Ligand Efficiency BEI	Ligand Efficiency LE	Ligand Efficiency LLE	Ligand Efficiency SEI	Potential Duplicate	Assay ChEMBL ID	Assay Description	Assay Type	BAO Format ID	BAO Label	Assay Organism	Assay Tissue ChEMBL ID	Assay Tissue Name	Assay Cell Type	Assay Subcellular Fraction	Target ChEMBL ID	Target Name	Target Organism	Target Type	Document ChEMBL ID	Source ID	Source Description	Document Journal	Document Year	Cell ChEMBL ID	diff
0	CCNc1cc(S(C)(=O)=O)ccc1C(=O)N1CCOc2ccc(-c3ccc4nc[nH]c4c3)cc2C1	CCNc1cc(S(C)(=O)=O)ccc1C(=O)N1CCOc2cc(COC)c(-c3ccc4nc[nH]c4c3)cc2C1	-4.70675	-7.55042	COC		0	490.59	0	4.10	21	CCNc1cc(S(C)(=O)=O)ccc1C(=O)N1CCOc2ccc(-c3ccc4nc[nH]c4c3)cc2C1	Inhibition						Not Determined						False	CHEMBL2342499	Inhibition of CYP2C8 (unknown origin)	A	BAO_0000357	single protein format	Homo sapiens	None	None	None	None	CHEMBL3721	Cytochrome P450 2C8	Homo sapiens	SINGLE PROTEIN	CHEMBL2331117	1	Scientific Literature	J. Med. Chem.	2013	None	2.8436699999999995
1	CC(C)(C)NC(=O)c1ccc(Oc2cc(F)c(CC(=O)O[C@@H]3O[C@H](C(=O)O)[C@@H](O)[C@H](O)[C@H]3O)cc2Cl)c(NS(=O)(=O)c2ccc(C3CC3)cc2Cl)c1	CC(C)c1cc(C2CC2)cc(Cl)c1S(=O)(=O)Nc1cc(C(=O)NC(C)(C)C)ccc1Oc1cc(F)c(CC(=O)O[C@@H]2O[C@H](C(=O)O)[C@@H](O)[C@H](O)[C@H]2O)cc1Cl	-8.66952	-11.43761	C(C)C		0	785.63	3	4.11	M1	CC(C)(C)NC(=O)c1ccc(Oc2cc(F)c(CC(=O)O[C@@H]3O[C@H](C(=O)O)[C@@H](O)[C@H](O)[C@H]3O)cc2Cl)c(NS(=O)(=O)c2ccc(C3CC3)cc2Cl)c1	Inhibition						Not Active						False	CHEMBL3532224	Time dependent inhibition of CYP2C8 in human liver microsomes using paclitaxel as substrate at 10 uM by LC-MS/MS analysis	A	BAO_0000019	assay format	Homo sapiens	CHEMBL3559723	Liver	None	None	CHEMBL3721	Cytochrome P450 2C8	Homo sapiens	SINGLE PROTEIN	CHEMBL3526017	1	Scientific Literature	Drug Metab. Dispos.	2012	None	2.768089999999999
2	CC(C)(C)NC(=O)c1ccc(Oc2cc(F)c(CC(=O)O[C@@H]3O[C@H](C(=O)O)[C@@H](O)[C@H](O)[C@H]3O)cc2Cl)c(NS(=O)(=O)c2ccc(C3CC3)cc2Cl)c1	CC(C)(C)NC(=O)c1ccc(Oc2cc(F)c(CC(=O)O[C@@H]3O[C@H](C(=O)O)[C@@H](O)[C@H](O)[C@H]3O)cc2Cl)c(NS(=O)(=O)c2ccc(C3CC3)cc2Cl)c1C(=O)O	-8.82028	-11.43761	C(=O)O		0	785.63	3	4.11	M1	CC(C)(C)NC(=O)c1ccc(Oc2cc(F)c(CC(=O)O[C@@H]3O[C@H](C(=O)O)[C@@H](O)[C@H](O)[C@H]3O)cc2Cl)c(NS(=O)(=O)c2ccc(C3CC3)cc2Cl)c1	Inhibition						Not Active						False	CHEMBL3532224	Time dependent inhibition of CYP2C8 in human liver microsomes using paclitaxel as substrate at 10 uM by LC-MS/MS analysis	A	BAO_0000019	assay format	Homo sapiens	CHEMBL3559723	Liver	None	None	CHEMBL3721	Cytochrome P450 2C8	Homo sapiens	SINGLE PROTEIN	CHEMBL3526017	1	Scientific Literature	Drug Metab. Dispos.	2012	None	2.617329999999999
3	COc1ccc2ccc(C(=O)N3CCC4(CC3)Cc3cn(C(C)(C)C)nc3C(=O)N4)cc2n1	COc1nc2cc(C(=O)N3CCC4(CC3)Cc3cn(C(C)(C)C)nc3C(=O)N4)ccc2cc1I	-3.66122	-6.27625	I		0	447.54	0	3.16	21	COc1ccc2ccc(C(=O)N3CCC4(CC3)Cc3cn(C(C)(C)C)nc3C(=O)N4)cc2n1	Inhibition						Not Active						False	CHEMBL2422741	Inhibition of human CYP2C8 at 10 uM	B	BAO_0000357	single protein format	Homo sapiens	None	None	None	None	CHEMBL3721	Cytochrome P450 2C8	Homo sapiens	SINGLE PROTEIN	CHEMBL2417512	1	Scientific Literature	J. Med. Chem.	2013	None	2.61503
4	CS(=O)(=O)O.Cc1ccc(NC(=O)c2ccc(CN3CCN(C)CC3)cc2)cc1Nc1nccc(-c2cccnc2)n1	Cc1ccc(NC(=O)c2ccc(CN3CCN(C)CC3)cc2)cc1Nc1nc(C(=O)O)cc(-c2cccnc2)n1	-10.72312	-8.16916	C(=O)O	IMATINIB MESYLATE	4	589.72	0	4.59	Imatinib, Glivec, Gleevec	CS(=O)(=O)O.Cc1ccc(NC(=O)c2ccc(CN3CCN(C)CC3)cc2)cc1Nc1nccc(-c2cccnc2)n1	Inhibition	'='	45.0	%				UO_0000187					False	CHEMBL3536386	Activity of CYP2C8 in human liver microsomes assessed as inhibition of montelukast-mediated N-desmethylimatinib formation at 0.1 uM after 5 mins by LC/MS analysis	A	BAO_0000019	assay format	Homo sapiens	CHEMBL3559723	Liver	None	None	CHEMBL3721	Cytochrome P450 2C8	Homo sapiens	SINGLE PROTEIN	CHEMBL3525950	1	Scientific Literature	Drug Metab. Dispos.	2013	None	2.55396
5	COc1ccc2ccc(C(=O)N3CCC4(CC3)Cc3cn(C(C)(C)C)nc3C(=O)N4)cc2n1	COc1ccc2ccc(C(=O)N3CCC4(CC3)Cc3c(nn(C(C)(C)C)c3CO)C(=O)N4)cc2n1	-3.74218	-6.27625	CO		0	447.54	0	3.16	21	COc1ccc2ccc(C(=O)N3CCC4(CC3)Cc3cn(C(C)(C)C)nc3C(=O)N4)cc2n1	Inhibition						Not Active						False	CHEMBL2422741	Inhibition of human CYP2C8 at 10 uM	B	BAO_0000357	single protein format	Homo sapiens	None	None	None	None	CHEMBL3721	Cytochrome P450 2C8	Homo sapiens	SINGLE PROTEIN	CHEMBL2417512	1	Scientific Literature	J. Med. Chem.	2013	None	2.5340700000000003
6	CC(C)(C)NC(=O)c1ccc(Oc2cc(F)c(CC(=O)O[C@@H]3O[C@H](C(=O)O)[C@@H](O)[C@H](O)[C@H]3O)cc2Cl)c(NS(=O)(=O)c2ccc(C3CC3)cc2Cl)c1	COCc1c(C2CC2)ccc(S(=O)(=O)Nc2cc(C(=O)NC(C)(C)C)ccc2Oc2cc(F)c(CC(=O)O[C@@H]3O[C@H](C(=O)O)[C@@H](O)[C@H](O)[C@H]3O)cc2Cl)c1Cl	-8.9097	-11.43761	COC		0	785.63	3	4.11	M1	CC(C)(C)NC(=O)c1ccc(Oc2cc(F)c(CC(=O)O[C@@H]3O[C@H](C(=O)O)[C@@H](O)[C@H](O)[C@H]3O)cc2Cl)c(NS(=O)(=O)c2ccc(C3CC3)cc2Cl)c1	Inhibition						Not Active						False	CHEMBL3532224	Time dependent inhibition of CYP2C8 in human liver microsomes using paclitaxel as substrate at 10 uM by LC-MS/MS analysis	A	BAO_0000019	assay format	Homo sapiens	CHEMBL3559723	Liver	None	None	CHEMBL3721	Cytochrome P450 2C8	Homo sapiens	SINGLE PROTEIN	CHEMBL3526017	1	Scientific Literature	Drug Metab. Dispos.	2012	None	2.5279099999999985
7	COc1ccc2ccc(C(=O)N3CCC4(CC3)Cc3cn(C(C)(C)C)nc3C(=O)N4)cc2n1	COc1ccc2ccc(C(=O)N3CCC4(CC3)Cc3c(nn(C(C)(C)C)c3C(=O)O)C(=O)N4)cc2n1	-3.75207	-6.27625	C(=O)O		0	447.54	0	3.16	21	COc1ccc2ccc(C(=O)N3CCC4(CC3)Cc3cn(C(C)(C)C)nc3C(=O)N4)cc2n1	Inhibition						Not Active						False	CHEMBL2422741	Inhibition of human CYP2C8 at 10 uM	B	BAO_0000357	single protein format	Homo sapiens	None	None	None	None	CHEMBL3721	Cytochrome P450 2C8	Homo sapiens	SINGLE PROTEIN	CHEMBL2417512	1	Scientific Literature	J. Med. Chem.	2013	None	2.5241800000000003
8	COc1ccc2ccc(C(=O)N3CCC4(CC3)Cc3cn(C(C)(C)C)nc3C(=O)N4)cc2n1	COc1ccc2ccc(C(=O)N3CCC4(CC3)Cc3c(nn(C(C)(C)C)c3I)C(=O)N4)cc2n1	-3.7714	-6.27625	I		0	447.54	0	3.16	21	COc1ccc2ccc(C(=O)N3CCC4(CC3)Cc3cn(C(C)(C)C)nc3C(=O)N4)cc2n1	Inhibition						Not Active						False	CHEMBL2422741	Inhibition of human CYP2C8 at 10 uM	B	BAO_0000357	single protein format	Homo sapiens	None	None	None	None	CHEMBL3721	Cytochrome P450 2C8	Homo sapiens	SINGLE PROTEIN	CHEMBL2417512	1	Scientific Literature	J. Med. Chem.	2013	None	2.5048500000000002
9	CC(C)(C)NC(=O)c1ccc(Oc2cc(F)c(CC(=O)O[C@@H]3O[C@H](C(=O)O)[C@@H](O)[C@H](O)[C@H]3O)cc2Cl)c(NS(=O)(=O)c2ccc(C3CC3)cc2Cl)c1	CC(C)(C)NC(=O)c1ccc(Oc2cc(F)c(CC(=O)O[C@@H]3O[C@H](C(=O)O)[C@@H](O)[C@H](O)[C@H]3O)cc2Cl)c(NS(=O)(=O)c2ccc(C3CC3)cc2Cl)c1CO	-8.9482	-11.43761	CO		0	785.63	3	4.11	M1	CC(C)(C)NC(=O)c1ccc(Oc2cc(F)c(CC(=O)O[C@@H]3O[C@H](C(=O)O)[C@@H](O)[C@H](O)[C@H]3O)cc2Cl)c(NS(=O)(=O)c2ccc(C3CC3)cc2Cl)c1	Inhibition						Not Active						False	CHEMBL3532224	Time dependent inhibition of CYP2C8 in human liver microsomes using paclitaxel as substrate at 10 uM by LC-MS/MS analysis	A	BAO_0000019	assay format	Homo sapiens	CHEMBL3559723	Liver	None	None	CHEMBL3721	Cytochrome P450 2C8	Homo sapiens	SINGLE PROTEIN	CHEMBL3526017	1	Scientific Literature	Drug Metab. Dispos.	2012	None	2.4894099999999995
10	CCc1ccc(CCOc2ccc(CC3SC(=O)NC3=O)cc2)nc1	CCc1ccc(CCOc2ccc(CC3SC(=O)NC3=O)cc2)nc1C(=O)O	-9.76623	-7.29321	C(=O)O	PIOGLITAZONE	4	356.45	0	3.16	SID174007207	CCc1ccc(CCOc2ccc(CC3SC(=O)NC3=O)cc2)nc1	Inhibition	'<'	10.0	%				UO_0000187					False	CHEMBL3534892	Time dependent inhibition of CYP2C8 (unknown origin) at 30 uM by LC/MS system	A	BAO_0000357	single protein format	Homo sapiens	None	None	None	None	CHEMBL3721	Cytochrome P450 2C8	Homo sapiens	SINGLE PROTEIN	CHEMBL3526118	1	Scientific Literature	Drug Metab. Dispos.	2011	None	2.47302
11	CC(C)(C)NC(=O)c1ccc(Oc2cc(F)c(CC(=O)O[C@@H]3O[C@H](C(=O)O)[C@@H](O)[C@H](O)[C@H]3O)cc2Cl)c(NS(=O)(=O)c2ccc(C3CC3)cc2Cl)c1	CC(C)c1c(C(=O)NC(C)(C)C)ccc(Oc2cc(F)c(CC(=O)O[C@@H]3O[C@H](C(=O)O)[C@@H](O)[C@H](O)[C@H]3O)cc2Cl)c1NS(=O)(=O)c1ccc(C2CC2)cc1Cl	-8.99508	-11.43761	C(C)C		0	785.63	3	4.11	M1	CC(C)(C)NC(=O)c1ccc(Oc2cc(F)c(CC(=O)O[C@@H]3O[C@H](C(=O)O)[C@@H](O)[C@H](O)[C@H]3O)cc2Cl)c(NS(=O)(=O)c2ccc(C3CC3)cc2Cl)c1	Inhibition						Not Active						False	CHEMBL3532224	Time dependent inhibition of CYP2C8 in human liver microsomes using paclitaxel as substrate at 10 uM by LC-MS/MS analysis	A	BAO_0000019	assay format	Homo sapiens	CHEMBL3559723	Liver	None	None	CHEMBL3721	Cytochrome P450 2C8	Homo sapiens	SINGLE PROTEIN	CHEMBL3526017	1	Scientific Literature	Drug Metab. Dispos.	2012	None	2.4425299999999996
12	COc1cccc(CC(=O)N2Cc3ccc(S(=O)(=O)Nc4cnn(-c5ccccc5)n4)cc3C2)c1	COc1cccc(CC(=O)N2Cc3ccc(S(=O)(=O)Nc4cnn(-c5cccc(C(C)C)c5)n4)cc3C2)c1	-11.59176	-9.14984	C(C)C		0	489.56	0	3.16	6c	COc1cccc(CC(=O)N2Cc3ccc(S(=O)(=O)Nc4cnn(-c5ccccc5)n4)cc3C2)c1	Inhibition	'='	48.0	%				UO_0000187					False	CHEMBL3616247	Inhibition of CYP2C8 (unknown origin) at 3 uM	A	BAO_0000357	single protein format	Homo sapiens	None	None	None	None	CHEMBL3721	Cytochrome P450 2C8	Homo sapiens	SINGLE PROTEIN	CHEMBL3612040	1	Scientific Literature	J. Med. Chem.	2015	None	2.4419200000000014
13	CS(=O)(=O)O.Cc1ccc(NC(=O)c2ccc(CN3CCN(C)CC3)cc2)cc1Nc1nccc(-c2cccnc2)n1	COc1cncc(-c2ccnc(Nc3cc(NC(=O)c4ccc(CN5CCN(C)CC5)cc4)ccc3C)n2)c1	-10.57345	-8.16916	OC	IMATINIB MESYLATE	4	589.72	0	4.59	Imatinib, Glivec, Gleevec	CS(=O)(=O)O.Cc1ccc(NC(=O)c2ccc(CN3CCN(C)CC3)cc2)cc1Nc1nccc(-c2cccnc2)n1	Inhibition	'='	45.0	%				UO_0000187					False	CHEMBL3536386	Activity of CYP2C8 in human liver microsomes assessed as inhibition of montelukast-mediated N-desmethylimatinib formation at 0.1 uM after 5 mins by LC/MS analysis	A	BAO_0000019	assay format	Homo sapiens	CHEMBL3559723	Liver	None	None	CHEMBL3721	Cytochrome P450 2C8	Homo sapiens	SINGLE PROTEIN	CHEMBL3525950	1	Scientific Literature	Drug Metab. Dispos.	2013	None	2.4042899999999996
14	COc1nccc2ccc(C(=O)N3CCC4(CC3)Cc3cn(C(C)(C)C)nc3C(=O)N4)cc12	COc1nccc2ccc(C(=O)N3CCC4(CC3)Cc3c(nn(C(C)(C)C)c3C(C)C)C(=O)N4)cc12	-4.13052	-6.52066	C(C)C		0	447.54	0	3.16	22	COc1nccc2ccc(C(=O)N3CCC4(CC3)Cc3cn(C(C)(C)C)nc3C(=O)N4)cc12	Inhibition						Not Active						False	CHEMBL2422741	Inhibition of human CYP2C8 at 10 uM	B	BAO_0000357	single protein format	Homo sapiens	None	None	None	None	CHEMBL3721	Cytochrome P450 2C8	Homo sapiens	SINGLE PROTEIN	CHEMBL2417512	1	Scientific Literature	J. Med. Chem.	2013	None	2.3901400000000006
15	COc1ccc2c(c1O)CCCC(Cc1ccccc1)=C2c1cc(OC)c(OC)c(OC)c1	COc1ccc2c(c1O)CCCC(Cc1ccccc1S)=C2c1cc(OC)c(OC)c(OC)c1	-6.20795	-8.580969999999999	S		0	446.54	1	5.81	19c	COc1ccc2c(c1O)CCCC(Cc1ccccc1)=C2c1cc(OC)c(OC)c(OC)c1	Inhibition	'='	83.5	%				UO_0000187					False	CHEMBL3095761	Inhibition of CYP2C8 (unknown origin) at 3 uM	A	BAO_0000357	single protein format	Homo sapiens	None	None	None	None	CHEMBL3721	Cytochrome P450 2C8	Homo sapiens	SINGLE PROTEIN	CHEMBL3091388	1	Scientific Literature	Bioorg. Med. Chem. Lett.	2013	None	2.3730199999999986
16	C#C[C@]1(O)CC[C@H]2[C@@H]3CCc4cc(O)ccc4[C@H]3CC[C@@]21C	C#C[C@]1(O)CC(S)[C@H]2[C@@H]3CCc4cc(O)ccc4[C@H]3CC[C@@]21C	-5.87301	-8.24492	S	ETHINYL ESTRADIOL	4	296.41	0	3.61	Ethinylestradiol	C#C[C@]1(O)CC[C@H]2[C@@H]3CCc4cc(O)ccc4[C@H]3CC[C@@]21C	Inhibition	'<'	10.0	%				UO_0000187					False	CHEMBL3534894	Time dependent inhibition of CYP2C8 (unknown origin) at 10 uM by LC/MS system	A	BAO_0000357	single protein format	Homo sapiens	None	None	None	None	CHEMBL3721	Cytochrome P450 2C8	Homo sapiens	SINGLE PROTEIN	CHEMBL3526118	1	Scientific Literature	Drug Metab. Dispos.	2011	None	2.3719100000000006
17	CCNc1cc(S(C)(=O)=O)ccc1C(=O)N1CCOc2ccc(-c3ccc4nc[nH]c4c3)cc2C1	CCNc1cc(S(C)(=O)=O)ccc1C(=O)N1CCOc2ccc(-c3ccc4nc[nH]c4c3)c(C(C)=O)c2C1	-5.19464	-7.55042	C(=O)C		0	490.59	0	4.10	21	CCNc1cc(S(C)(=O)=O)ccc1C(=O)N1CCOc2ccc(-c3ccc4nc[nH]c4c3)cc2C1	Inhibition						Not Determined						False	CHEMBL2342499	Inhibition of CYP2C8 (unknown origin)	A	BAO_0000357	single protein format	Homo sapiens	None	None	None	None	CHEMBL3721	Cytochrome P450 2C8	Homo sapiens	SINGLE PROTEIN	CHEMBL2331117	1	Scientific Literature	J. Med. Chem.	2013	None	2.35578
18	CCc1ccc(CCOc2ccc(CC3SC(=O)NC3=O)cc2)nc1	CCc1ccc(CCOc2ccc(CC3SC(=O)NC3=O)cc2)nc1N	-9.63659	-7.29321	N	PIOGLITAZONE	4	356.45	0	3.16	SID174007207	CCc1ccc(CCOc2ccc(CC3SC(=O)NC3=O)cc2)nc1	Inhibition	'<'	10.0	%				UO_0000187					False	CHEMBL3534892	Time dependent inhibition of CYP2C8 (unknown origin) at 30 uM by LC/MS system	A	BAO_0000357	single protein format	Homo sapiens	None	None	None	None	CHEMBL3721	Cytochrome P450 2C8	Homo sapiens	SINGLE PROTEIN	CHEMBL3526118	1	Scientific Literature	Drug Metab. Dispos.	2011	None	2.34338
19	CC#C[C@@H](CC(=O)O)c1ccc(OCc2cccc(CN(Cc3ccsc3)CC(F)(F)F)c2)cc1	CC#C[C@@H](CC(=O)O)c1ccc(OCc2cccc(CN(Cc3ccsc3)CC(F)(F)F)c2)cc1I	-8.21309	-10.55626	I		0	501.57	2	6.47	2a	CC#C[C@@H](CC(=O)O)c1ccc(OCc2cccc(CN(Cc3ccsc3)CC(F)(F)F)c2)cc1	Inhibition						Active						False	CHEMBL3865597	Inhibition of CYP2C8 in human liver microsomes using paclitaxel as substrate at 2 to 10 uM in presence of NADPH by LC-MS/MS analysis	A	BAO_0000221	tissue-based format	Homo sapiens	CHEMBL3559723	Liver	None	None	CHEMBL3721	Cytochrome P450 2C8	Homo sapiens	SINGLE PROTEIN	CHEMBL3864186	1	Scientific Literature	ACS Med Chem Lett	2016	None	2.3431700000000006
20	CCc1ccc(CCOc2ccc(CC3SC(=O)NC3=O)cc2)nc1	CCc1ccc(CCOc2ccc(CC3SC(=O)NC3=O)cc2)nc1O	-9.6335	-7.29321	O	PIOGLITAZONE	4	356.45	0	3.16	SID174007207	CCc1ccc(CCOc2ccc(CC3SC(=O)NC3=O)cc2)nc1	Inhibition	'<'	10.0	%				UO_0000187					False	CHEMBL3534892	Time dependent inhibition of CYP2C8 (unknown origin) at 30 uM by LC/MS system	A	BAO_0000357	single protein format	Homo sapiens	None	None	None	None	CHEMBL3721	Cytochrome P450 2C8	Homo sapiens	SINGLE PROTEIN	CHEMBL3526118	1	Scientific Literature	Drug Metab. Dispos.	2011	None	2.3402899999999995
21	CC(C)(C)NC(=O)c1ccc(Oc2cc(F)c(CC(=O)O[C@@H]3O[C@H](C(=O)O)[C@@H](O)[C@H](O)[C@H]3O)cc2Cl)c(NS(=O)(=O)c2ccc(C3CC3)cc2Cl)c1	CC(C)(C)NC(=O)c1ccc(Oc2cc(F)c(CC(=O)O[C@@H]3O[C@H](C(=O)O)[C@@H](O)[C@H](O)[C@H]3O)cc2Cl)c(NS(=O)(=O)c2c(N)cc(C3CC3)cc2Cl)c1	-9.11453	-11.43761	N		0	785.63	3	4.11	M1	CC(C)(C)NC(=O)c1ccc(Oc2cc(F)c(CC(=O)O[C@@H]3O[C@H](C(=O)O)[C@@H](O)[C@H](O)[C@H]3O)cc2Cl)c(NS(=O)(=O)c2ccc(C3CC3)cc2Cl)c1	Inhibition						Not Active						False	CHEMBL3532224	Time dependent inhibition of CYP2C8 in human liver microsomes using paclitaxel as substrate at 10 uM by LC-MS/MS analysis	A	BAO_0000019	assay format	Homo sapiens	CHEMBL3559723	Liver	None	None	CHEMBL3721	Cytochrome P450 2C8	Homo sapiens	SINGLE PROTEIN	CHEMBL3526017	1	Scientific Literature	Drug Metab. Dispos.	2012	None	2.323079999999999
22	CC(C)(C)NC(=O)c1ccc(Oc2cc(F)c(CC(=O)O[C@@H]3O[C@H](C(=O)O)[C@@H](O)[C@H](O)[C@H]3O)cc2Cl)c(NS(=O)(=O)c2ccc(C3CC3)cc2Cl)c1	COCc1c(C(=O)NC(C)(C)C)ccc(Oc2cc(F)c(CC(=O)O[C@@H]3O[C@H](C(=O)O)[C@@H](O)[C@H](O)[C@H]3O)cc2Cl)c1NS(=O)(=O)c1ccc(C2CC2)cc1Cl	-9.13531	-11.43761	COC		0	785.63	3	4.11	M1	CC(C)(C)NC(=O)c1ccc(Oc2cc(F)c(CC(=O)O[C@@H]3O[C@H](C(=O)O)[C@@H](O)[C@H](O)[C@H]3O)cc2Cl)c(NS(=O)(=O)c2ccc(C3CC3)cc2Cl)c1	Inhibition						Not Active						False	CHEMBL3532224	Time dependent inhibition of CYP2C8 in human liver microsomes using paclitaxel as substrate at 10 uM by LC-MS/MS analysis	A	BAO_0000019	assay format	Homo sapiens	CHEMBL3559723	Liver	None	None	CHEMBL3721	Cytochrome P450 2C8	Homo sapiens	SINGLE PROTEIN	CHEMBL3526017	1	Scientific Literature	Drug Metab. Dispos.	2012	None	2.302299999999999
23	CC(C)c1noc(C2CCN(C(=O)N[C@H]3C[C@@H]3c3ccccc3)CC2)n1	CCC1CC(c2nc(C(C)C)no2)CCN1C(=O)N[C@H]1C[C@@H]1c1ccccc1	-9.1678	-6.9006300000000005	CC		0	354.45	0	3.64	2	CC(C)c1noc(C2CCN(C(=O)N[C@H]3C[C@@H]3c3ccccc3)CC2)n1	Inhibition						Active						False	CHEMBL3118261	Inhibition of CYP2C8 in human liver microsomes after 10 mins by mechanism-based assay	A	BAO_0000019	assay format	Homo sapiens	CHEMBL3559723	Liver	None	None	CHEMBL3721	Cytochrome P450 2C8	Homo sapiens	SINGLE PROTEIN	CHEMBL3112438	1	Scientific Literature	Bioorg. Med. Chem.	2014	None	2.2671699999999992
24	CS(=O)(=O)O.Cc1ccc(NC(=O)c2ccc(CN3CCN(C)CC3)cc2)cc1Nc1nccc(-c2cccnc2)n1	Cc1ccc(NC(=O)c2ccc(CN3CCN(C)CC3)cc2)cc1Nc1nccc(-c2cncc(C(=O)O)c2)n1	-10.42597	-8.16916	C(=O)O	IMATINIB MESYLATE	4	589.72	0	4.59	Imatinib, Glivec, Gleevec	CS(=O)(=O)O.Cc1ccc(NC(=O)c2ccc(CN3CCN(C)CC3)cc2)cc1Nc1nccc(-c2cccnc2)n1	Inhibition	'='	45.0	%				UO_0000187					False	CHEMBL3536386	Activity of CYP2C8 in human liver microsomes assessed as inhibition of montelukast-mediated N-desmethylimatinib formation at 0.1 uM after 5 mins by LC/MS analysis	A	BAO_0000019	assay format	Homo sapiens	CHEMBL3559723	Liver	None	None	CHEMBL3721	Cytochrome P450 2C8	Homo sapiens	SINGLE PROTEIN	CHEMBL3525950	1	Scientific Literature	Drug Metab. Dispos.	2013	None	2.2568099999999998
25	O=C(Nc1ccc2ccccc2n1)c1cc[nH]n1	CC(=O)c1ccc2nc(NC(=O)c3cc[nH]n3)ccc2c1	-8.570039999999999	-6.3205800000000005	C(=O)C		0	238.25	0	2.21	3e, BLX-1873	O=C(Nc1ccc2ccccc2n1)c1cc[nH]n1	Inhibition						Not Determined						False	CHEMBL3606431	Inhibition of human CYP2C8 at 10 uM	A	BAO_0000357	single protein format	Homo sapiens	None	None	None	None	CHEMBL3721	Cytochrome P450 2C8	Homo sapiens	SINGLE PROTEIN	CHEMBL3603736	1	Scientific Literature	Bioorg. Med. Chem. Lett.	2015	None	2.2494599999999982
26	COc1ccc2c(c1O)CCCC(Cc1ccccc1)=C2c1cc(OC)c(OC)c(OC)c1	COc1ccc2c(c1O)CCCC(Cc1ccccc1C)=C2c1cc(OC)c(OC)c(OC)c1	-6.33531	-8.580969999999999	C		0	446.54	1	5.81	19c	COc1ccc2c(c1O)CCCC(Cc1ccccc1)=C2c1cc(OC)c(OC)c(OC)c1	Inhibition	'='	83.5	%				UO_0000187					False	CHEMBL3095761	Inhibition of CYP2C8 (unknown origin) at 3 uM	A	BAO_0000357	single protein format	Homo sapiens	None	None	None	None	CHEMBL3721	Cytochrome P450 2C8	Homo sapiens	SINGLE PROTEIN	CHEMBL3091388	1	Scientific Literature	Bioorg. Med. Chem. Lett.	2013	None	2.245659999999999
27	COc1ccc2c(c1O)CCCC(Cc1ccccc1)=C2c1cc(OC)c(OC)c(OC)c1	COc1ccccc1CC1=C(c2cc(OC)c(OC)c(OC)c2)c2ccc(OC)c(O)c2CCC1	-6.34276	-8.580969999999999	OC		0	446.54	1	5.81	19c	COc1ccc2c(c1O)CCCC(Cc1ccccc1)=C2c1cc(OC)c(OC)c(OC)c1	Inhibition	'='	83.5	%				UO_0000187					False	CHEMBL3095761	Inhibition of CYP2C8 (unknown origin) at 3 uM	A	BAO_0000357	single protein format	Homo sapiens	None	None	None	None	CHEMBL3721	Cytochrome P450 2C8	Homo sapiens	SINGLE PROTEIN	CHEMBL3091388	1	Scientific Literature	Bioorg. Med. Chem. Lett.	2013	None	2.2382099999999987
28	COc1ccc2c(c1O)CCCC(Cc1ccccc1)=C2c1cc(OC)c(OC)c(OC)c1	COc1ccc2c(c1O)CCC(OC)C(Cc1ccccc1)=C2c1cc(OC)c(OC)c(OC)c1	-6.34482	-8.580969999999999	OC		0	446.54	1	5.81	19c	COc1ccc2c(c1O)CCCC(Cc1ccccc1)=C2c1cc(OC)c(OC)c(OC)c1	Inhibition	'='	83.5	%				UO_0000187					False	CHEMBL3095761	Inhibition of CYP2C8 (unknown origin) at 3 uM	A	BAO_0000357	single protein format	Homo sapiens	None	None	None	None	CHEMBL3721	Cytochrome P450 2C8	Homo sapiens	SINGLE PROTEIN	CHEMBL3091388	1	Scientific Literature	Bioorg. Med. Chem. Lett.	2013	None	2.2361499999999985
29	CC/C(=C(\c1ccccc1)c1ccc(OCCN(C)C)cc1)c1ccccc1	CC/C(=C(\c1ccccc1)c1ccc(OCCN(C)C)c(N)c1)c1ccccc1	-8.99726	-6.7633199999999984	N	TAMOXIFEN	4	371.52	1	6.00	Tamoxifen	CC/C(=C(\c1ccccc1)c1ccc(OCCN(C)C)cc1)c1ccccc1	Inhibition	'<'	10.0	%				UO_0000187					False	CHEMBL3534894	Time dependent inhibition of CYP2C8 (unknown origin) at 10 uM by LC/MS system	A	BAO_0000357	single protein format	Homo sapiens	None	None	None	None	CHEMBL3721	Cytochrome P450 2C8	Homo sapiens	SINGLE PROTEIN	CHEMBL3526118	1	Scientific Literature	Drug Metab. Dispos.	2011	None	2.2339400000000023
30	CN(CCOc1ccc(CC2SC(=O)NC2=O)cc1)c1ccccn1	CCc1ccc(N(C)CCOc2ccc(CC3SC(=O)NC3=O)cc2)nc1	-9.31946	-7.09639	CC	ROSIGLITAZONE	4	357.44	0	2.49	Rosiglitazone	CN(CCOc1ccc(CC2SC(=O)NC2=O)cc1)c1ccccn1	Inhibition	'<'	10.0	%				UO_0000187					False	CHEMBL3534894	Time dependent inhibition of CYP2C8 (unknown origin) at 10 uM by LC/MS system	A	BAO_0000357	single protein format	Homo sapiens	None	None	None	None	CHEMBL3721	Cytochrome P450 2C8	Homo sapiens	SINGLE PROTEIN	CHEMBL3526118	1	Scientific Literature	Drug Metab. Dispos.	2011	None	2.223069999999999
31	Cc1ccc(-c2c(-c3nn(C)c4ncnc(N5CC[C@H](N6CCCCC6)C5)c34)cnn2C)cc1	Cc1ccc(-c2c(-c3nn(C)c4nc(C(C)C)nc(N5CC[C@H](N6CCCCC6)C5)c34)cnn2C)cc1	-8.19966	-5.9900699999999985	C(C)C		0	456.6	0	3.80	CYP3cide, PF-04981517	Cc1ccc(-c2c(-c3nn(C)c4ncnc(N5CC[C@H](N6CCCCC6)C5)c34)cnn2C)cc1	Inhibition	'='	13.0	%				UO_0000187					False	CHEMBL3532657	Time dependent inhibition of human CYP2C8 paclitaxel 6alpha-hydroxylase activity assessed as decrease in enzyme activity at 100 uM preincubated for 30 mins by IC25-shift assay	A	BAO_0000357	single protein format	Homo sapiens	None	None	None	None	CHEMBL3721	Cytochrome P450 2C8	Homo sapiens	SINGLE PROTEIN	CHEMBL3526089	1	Scientific Literature	Drug Metab. Dispos.	2012	None	2.2095900000000013
32	COc1ccc2c(c1O)CCCC(Cc1ccccc1)=C2c1cc(OC)c(OC)c(OC)c1	COc1ccc2c(c1O)CCCC(Cc1ccccc1Br)=C2c1cc(OC)c(OC)c(OC)c1	-6.38319	-8.580969999999999	Br		0	446.54	1	5.81	19c	COc1ccc2c(c1O)CCCC(Cc1ccccc1)=C2c1cc(OC)c(OC)c(OC)c1	Inhibition	'='	83.5	%				UO_0000187					False	CHEMBL3095761	Inhibition of CYP2C8 (unknown origin) at 3 uM	A	BAO_0000357	single protein format	Homo sapiens	None	None	None	None	CHEMBL3721	Cytochrome P450 2C8	Homo sapiens	SINGLE PROTEIN	CHEMBL3091388	1	Scientific Literature	Bioorg. Med. Chem. Lett.	2013	None	2.197779999999999
33	CCc1ccc(CCOc2ccc(CC3SC(=O)NC3=O)cc2)nc1	CCc1ccc(CCOc2ccc(CC3SC(=O)NC3=O)cc2)nc1Br	-9.49063	-7.29321	Br	PIOGLITAZONE	4	356.45	0	3.16	SID174007207	CCc1ccc(CCOc2ccc(CC3SC(=O)NC3=O)cc2)nc1	Inhibition	'<'	10.0	%				UO_0000187					False	CHEMBL3534892	Time dependent inhibition of CYP2C8 (unknown origin) at 30 uM by LC/MS system	A	BAO_0000357	single protein format	Homo sapiens	None	None	None	None	CHEMBL3721	Cytochrome P450 2C8	Homo sapiens	SINGLE PROTEIN	CHEMBL3526118	1	Scientific Literature	Drug Metab. Dispos.	2011	None	2.1974199999999993
34	CS(=O)(=O)O.Cc1ccc(NC(=O)c2ccc(CN3CCN(C)CC3)cc2)cc1Nc1nccc(-c2cccnc2)n1	Cc1ccc(NC(=O)c2ccc(CN3CCN(C)CC3C(C)C)cc2)cc1Nc1nccc(-c2cccnc2)n1	-10.3637	-8.16916	C(C)C	IMATINIB MESYLATE	4	589.72	0	4.59	Imatinib, Glivec, Gleevec	CS(=O)(=O)O.Cc1ccc(NC(=O)c2ccc(CN3CCN(C)CC3)cc2)cc1Nc1nccc(-c2cccnc2)n1	Inhibition	'='	45.0	%				UO_0000187					False	CHEMBL3536386	Activity of CYP2C8 in human liver microsomes assessed as inhibition of montelukast-mediated N-desmethylimatinib formation at 0.1 uM after 5 mins by LC/MS analysis	A	BAO_0000019	assay format	Homo sapiens	CHEMBL3559723	Liver	None	None	CHEMBL3721	Cytochrome P450 2C8	Homo sapiens	SINGLE PROTEIN	CHEMBL3525950	1	Scientific Literature	Drug Metab. Dispos.	2013	None	2.19454
35	Cc1cc(C(=O)N2CCOc3ccc(-c4ccc5nc[nH]c5c4)cc3C2)ccc1S(C)(=O)=O	Cc1cc(C(=O)N2CCOc3ccc(-c4ccc5nc[nH]c5c4)c(I)c3C2)ccc1S(C)(=O)=O	-4.62826	-6.81568	I		0	461.54	0	3.98	24	Cc1cc(C(=O)N2CCOc3ccc(-c4ccc5nc[nH]c5c4)cc3C2)ccc1S(C)(=O)=O	Inhibition						Not Determined						False	CHEMBL2342499	Inhibition of CYP2C8 (unknown origin)	A	BAO_0000357	single protein format	Homo sapiens	None	None	None	None	CHEMBL3721	Cytochrome P450 2C8	Homo sapiens	SINGLE PROTEIN	CHEMBL2331117	1	Scientific Literature	J. Med. Chem.	2013	None	2.1874200000000004
36	CN(C)[C@]1(c2ccccc2)CC[C@]2(CC1)OCCc1c3cc(F)ccc3[nH]c12.O=C(O)CC(O)(CC(=O)O)C(=O)O	CN(C)[C@]1(c2ccccc2CO)CC[C@]2(CC1)OCCc1c3cc(F)ccc3[nH]c12	-8.46718	-6.3015300000000005	CO		0	570.61	1	5.11	3a, cebranopadol	CN(C)[C@]1(c2ccccc2)CC[C@]2(CC1)OCCc1c3cc(F)ccc3[nH]c12.O=C(O)CC(O)(CC(=O)O)C(=O)O	Inhibition						Not Active						False	CHEMBL3366633	Inhibition of human CYP2C8 up to 250 nM	A	BAO_0000357	single protein format	Homo sapiens	None	None	None	None	CHEMBL3721	Cytochrome P450 2C8	Homo sapiens	SINGLE PROTEIN	CHEMBL3352090	1	Scientific Literature	ACS Med. Chem. Lett.	2014	None	2.1656500000000003
37	Cc1n[nH]c2cc(OCCNC[C@H](O)c3cccc(NS(=O)(=O)C4CCC4)c3)ccc12	Cc1n[nH]c2cc(OCCNC[C@H](O)c3cccc(NS(=O)(=O)C4CCC4)c3)cc(C(=O)O)c12	-10.16094	-7.999169999999999	C(=O)O		0	444.56	0	2.87	15	Cc1n[nH]c2cc(OCCNC[C@H](O)c3cccc(NS(=O)(=O)C4CCC4)c3)ccc12	Inhibition	'<'	34.0	%				UO_0000187					False	CHEMBL4051055	Inhibition of CYP2C8 (unknown origin) at 10 uM relative to control	A	BAO_0000357	single protein format	Homo sapiens	None	None	None	None	CHEMBL3721	Cytochrome P450 2C8	Homo sapiens	SINGLE PROTEIN	CHEMBL4049422	1	Scientific Literature	J Med Chem	2017	None	2.1617700000000015
38	C#C[C@]1(O)CC[C@H]2[C@@H]3CCc4cc(O)ccc4[C@H]3CC[C@@]21C	C#C[C@]1(O)CC(Br)[C@H]2[C@@H]3CCc4cc(O)ccc4[C@H]3CC[C@@]21C	-6.08541	-8.24492	Br	ETHINYL ESTRADIOL	4	296.41	0	3.61	Ethinylestradiol	C#C[C@]1(O)CC[C@H]2[C@@H]3CCc4cc(O)ccc4[C@H]3CC[C@@]21C	Inhibition	'<'	10.0	%				UO_0000187					False	CHEMBL3534894	Time dependent inhibition of CYP2C8 (unknown origin) at 10 uM by LC/MS system	A	BAO_0000357	single protein format	Homo sapiens	None	None	None	None	CHEMBL3721	Cytochrome P450 2C8	Homo sapiens	SINGLE PROTEIN	CHEMBL3526118	1	Scientific Literature	Drug Metab. Dispos.	2011	None	2.15951
39	COc1ccc2c(c1O)CCCC(Cc1ccccc1)=C2c1cc(OC)c(OC)c(OC)c1	COc1ccc2c(c1O)CCCC(Cc1ccccc1I)=C2c1cc(OC)c(OC)c(OC)c1	-6.42941	-8.580969999999999	I		0	446.54	1	5.81	19c	COc1ccc2c(c1O)CCCC(Cc1ccccc1)=C2c1cc(OC)c(OC)c(OC)c1	Inhibition	'='	83.5	%				UO_0000187					False	CHEMBL3095761	Inhibition of CYP2C8 (unknown origin) at 3 uM	A	BAO_0000357	single protein format	Homo sapiens	None	None	None	None	CHEMBL3721	Cytochrome P450 2C8	Homo sapiens	SINGLE PROTEIN	CHEMBL3091388	1	Scientific Literature	Bioorg. Med. Chem. Lett.	2013	None	2.151559999999999
40	CC(C)(C)NC(=O)c1ccc(Oc2cc(F)c(CC(=O)O[C@@H]3O[C@H](C(=O)O)[C@@H](O)[C@H](O)[C@H]3O)cc2Cl)c(NS(=O)(=O)c2ccc(C3CC3)cc2Cl)c1	CC(C)(C)NC(=O)c1ccc(Oc2cc(F)c(CC(=O)O[C@@H]3O[C@H](C(=O)O)[C@@H](O)[C@H](O)[C@H]3O)c(I)c2Cl)c(NS(=O)(=O)c2ccc(C3CC3)cc2Cl)c1	-9.29629	-11.43761	I		0	785.63	3	4.11	M1	CC(C)(C)NC(=O)c1ccc(Oc2cc(F)c(CC(=O)O[C@@H]3O[C@H](C(=O)O)[C@@H](O)[C@H](O)[C@H]3O)cc2Cl)c(NS(=O)(=O)c2ccc(C3CC3)cc2Cl)c1	Inhibition						Not Active						False	CHEMBL3532224	Time dependent inhibition of CYP2C8 in human liver microsomes using paclitaxel as substrate at 10 uM by LC-MS/MS analysis	A	BAO_0000019	assay format	Homo sapiens	CHEMBL3559723	Liver	None	None	CHEMBL3721	Cytochrome P450 2C8	Homo sapiens	SINGLE PROTEIN	CHEMBL3526017	1	Scientific Literature	Drug Metab. Dispos.	2012	None	2.1413199999999986
41	CC(C)(C)NC(=O)c1ccc(Oc2cc(F)c(CC(=O)O[C@@H]3O[C@H](C(=O)O)[C@@H](O)[C@H](O)[C@H]3O)cc2Cl)c(NS(=O)(=O)c2ccc(C3CC3)cc2Cl)c1	CC(C)(C)NC(=O)c1ccc(Oc2cc(F)c(CC(=O)O[C@@H]3O[C@H](C(=O)O)[C@@H](O)[C@H](O)[C@H]3O)cc2Cl)c(NS(=O)(=O)c2ccc(C3CC3I)cc2Cl)c1	-9.29682	-11.43761	I		0	785.63	3	4.11	M1	CC(C)(C)NC(=O)c1ccc(Oc2cc(F)c(CC(=O)O[C@@H]3O[C@H](C(=O)O)[C@@H](O)[C@H](O)[C@H]3O)cc2Cl)c(NS(=O)(=O)c2ccc(C3CC3)cc2Cl)c1	Inhibition						Not Active						False	CHEMBL3532224	Time dependent inhibition of CYP2C8 in human liver microsomes using paclitaxel as substrate at 10 uM by LC-MS/MS analysis	A	BAO_0000019	assay format	Homo sapiens	CHEMBL3559723	Liver	None	None	CHEMBL3721	Cytochrome P450 2C8	Homo sapiens	SINGLE PROTEIN	CHEMBL3526017	1	Scientific Literature	Drug Metab. Dispos.	2012	None	2.140789999999999
42	CC(C)(C)NC(=O)c1ccc(Oc2cc(F)c(CC(=O)O[C@@H]3O[C@H](C(=O)O)[C@@H](O)[C@H](O)[C@H]3O)cc2Cl)c(NS(=O)(=O)c2ccc(C3CC3)cc2Cl)c1	CC1CC1c1ccc(S(=O)(=O)Nc2cc(C(=O)NC(C)(C)C)ccc2Oc2cc(F)c(CC(=O)O[C@@H]3O[C@H](C(=O)O)[C@@H](O)[C@H](O)[C@H]3O)cc2Cl)c(Cl)c1	-9.30117	-11.43761	C		0	785.63	3	4.11	M1	CC(C)(C)NC(=O)c1ccc(Oc2cc(F)c(CC(=O)O[C@@H]3O[C@H](C(=O)O)[C@@H](O)[C@H](O)[C@H]3O)cc2Cl)c(NS(=O)(=O)c2ccc(C3CC3)cc2Cl)c1	Inhibition						Not Active						False	CHEMBL3532224	Time dependent inhibition of CYP2C8 in human liver microsomes using paclitaxel as substrate at 10 uM by LC-MS/MS analysis	A	BAO_0000019	assay format	Homo sapiens	CHEMBL3559723	Liver	None	None	CHEMBL3721	Cytochrome P450 2C8	Homo sapiens	SINGLE PROTEIN	CHEMBL3526017	1	Scientific Literature	Drug Metab. Dispos.	2012	None	2.1364399999999986
43	CC/C(=C(\c1ccccc1)c1ccc(OCCN(C)C)cc1)c1ccccc1	CC/C(=C(\c1ccccc1)c1ccc(OCCN(C)C)c(O)c1)c1ccccc1	-8.89851	-6.7633199999999984	O	TAMOXIFEN	4	371.52	1	6.00	Tamoxifen	CC/C(=C(\c1ccccc1)c1ccc(OCCN(C)C)cc1)c1ccccc1	Inhibition	'<'	10.0	%				UO_0000187					False	CHEMBL3534894	Time dependent inhibition of CYP2C8 (unknown origin) at 10 uM by LC/MS system	A	BAO_0000357	single protein format	Homo sapiens	None	None	None	None	CHEMBL3721	Cytochrome P450 2C8	Homo sapiens	SINGLE PROTEIN	CHEMBL3526118	1	Scientific Literature	Drug Metab. Dispos.	2011	None	2.1351900000000015
44	CC(C)(C)NC(=O)c1ccc(Oc2cc(F)c(CC(=O)O[C@@H]3O[C@H](C(=O)O)[C@@H](O)[C@H](O)[C@H]3O)cc2Cl)c(NS(=O)(=O)c2ccc(C3CC3)cc2Cl)c1	Cc1c(Cl)c(Oc2ccc(C(=O)NC(C)(C)C)cc2NS(=O)(=O)c2ccc(C3CC3)cc2Cl)cc(F)c1CC(=O)O[C@@H]1O[C@H](C(=O)O)[C@@H](O)[C@H](O)[C@H]1O	-9.32944	-11.43761	C		0	785.63	3	4.11	M1	CC(C)(C)NC(=O)c1ccc(Oc2cc(F)c(CC(=O)O[C@@H]3O[C@H](C(=O)O)[C@@H](O)[C@H](O)[C@H]3O)cc2Cl)c(NS(=O)(=O)c2ccc(C3CC3)cc2Cl)c1	Inhibition						Not Active						False	CHEMBL3532224	Time dependent inhibition of CYP2C8 in human liver microsomes using paclitaxel as substrate at 10 uM by LC-MS/MS analysis	A	BAO_0000019	assay format	Homo sapiens	CHEMBL3559723	Liver	None	None	CHEMBL3721	Cytochrome P450 2C8	Homo sapiens	SINGLE PROTEIN	CHEMBL3526017	1	Scientific Literature	Drug Metab. Dispos.	2012	None	2.1081699999999994
45	O=C(Nc1ccc2ccccc2n1)c1cc[nH]n1	O=C(Nc1ccc2ccccc2n1)c1cc(CO)[nH]n1	-8.42721	-6.3205800000000005	CO		0	238.25	0	2.21	3e, BLX-1873	O=C(Nc1ccc2ccccc2n1)c1cc[nH]n1	Inhibition						Not Determined						False	CHEMBL3606431	Inhibition of human CYP2C8 at 10 uM	A	BAO_0000357	single protein format	Homo sapiens	None	None	None	None	CHEMBL3721	Cytochrome P450 2C8	Homo sapiens	SINGLE PROTEIN	CHEMBL3603736	1	Scientific Literature	Bioorg. Med. Chem. Lett.	2015	None	2.10663
46	O=C(NCc1ccncc1)c1nc(CS(=O)(=O)c2ccccc2)no1	CCc1ccc(S(=O)(=O)Cc2noc(C(=O)NCc3ccncc3)n2)cc1	-9.21487	-7.10955	CC		0	358.38	0	1.37	21	O=C(NCc1ccncc1)c1nc(CS(=O)(=O)c2ccccc2)no1	Inhibition	'<'	14.0	%				UO_0000187					False	CHEMBL2072917	Time dependent inhibition of human recombinant CYP2C8 coexpressed in Escherichia coli at 50 uM using amodiaquine as probe	A	BAO_0000357	single protein format	Homo sapiens	None	None	None	None	CHEMBL3721	Cytochrome P450 2C8	Homo sapiens	SINGLE PROTEIN	CHEMBL2069246	1	Scientific Literature	J. Med. Chem.	2012	None	2.10532
47	CC(C)(C)NC(=O)c1ccc(Oc2cc(F)c(CC(=O)O[C@@H]3O[C@H](C(=O)O)[C@@H](O)[C@H](O)[C@H]3O)cc2Cl)c(NS(=O)(=O)c2ccc(C3CC3)cc2Cl)c1	CCc1c(Cl)c(Oc2ccc(C(=O)NC(C)(C)C)cc2NS(=O)(=O)c2ccc(C3CC3)cc2Cl)cc(F)c1CC(=O)O[C@@H]1O[C@H](C(=O)O)[C@@H](O)[C@H](O)[C@H]1O	-9.33363	-11.43761	CC		0	785.63	3	4.11	M1	CC(C)(C)NC(=O)c1ccc(Oc2cc(F)c(CC(=O)O[C@@H]3O[C@H](C(=O)O)[C@@H](O)[C@H](O)[C@H]3O)cc2Cl)c(NS(=O)(=O)c2ccc(C3CC3)cc2Cl)c1	Inhibition						Not Active						False	CHEMBL3532224	Time dependent inhibition of CYP2C8 in human liver microsomes using paclitaxel as substrate at 10 uM by LC-MS/MS analysis	A	BAO_0000019	assay format	Homo sapiens	CHEMBL3559723	Liver	None	None	CHEMBL3721	Cytochrome P450 2C8	Homo sapiens	SINGLE PROTEIN	CHEMBL3526017	1	Scientific Literature	Drug Metab. Dispos.	2012	None	2.10398
48	CC(C)c1noc(C2CCN(C(=O)N[C@H]3C[C@@H]3c3ccccc3)CC2)n1	CC(C)c1noc(C2CCN(C(=O)N[C@H]3C[C@@H]3c3cccc(C(=O)O)c3)CC2)n1	-8.99819	-6.9006300000000005	C(=O)O		0	354.45	0	3.64	2	CC(C)c1noc(C2CCN(C(=O)N[C@H]3C[C@@H]3c3ccccc3)CC2)n1	Inhibition						Active						False	CHEMBL3118261	Inhibition of CYP2C8 in human liver microsomes after 10 mins by mechanism-based assay	A	BAO_0000019	assay format	Homo sapiens	CHEMBL3559723	Liver	None	None	CHEMBL3721	Cytochrome P450 2C8	Homo sapiens	SINGLE PROTEIN	CHEMBL3112438	1	Scientific Literature	Bioorg. Med. Chem.	2014	None	2.0975599999999988
49	COc1nccc2ccc(C(=O)N3CCC4(CC3)Cc3cn(C(C)(C)C)nc3C(=O)N4)cc12	COc1nc(I)cc2ccc(C(=O)N3CCC4(CC3)Cc3cn(C(C)(C)C)nc3C(=O)N4)cc12	-4.42382	-6.52066	I		0	447.54	0	3.16	22	COc1nccc2ccc(C(=O)N3CCC4(CC3)Cc3cn(C(C)(C)C)nc3C(=O)N4)cc12	Inhibition						Not Active						False	CHEMBL2422741	Inhibition of human CYP2C8 at 10 uM	B	BAO_0000357	single protein format	Homo sapiens	None	None	None	None	CHEMBL3721	Cytochrome P450 2C8	Homo sapiens	SINGLE PROTEIN	CHEMBL2417512	1	Scientific Literature	J. Med. Chem.	2013	None	2.0968400000000003
50	c1ccc2c(c1)CN[C@@H](CN(CCCCNC1CCNCC1)[C@H]1CCCc3cccnc31)C2	NC1CC[C@H](N(CCCCNC2CCNCC2)C[C@H]2Cc3ccccc3CN2)c2ncccc21	-7.18273	-9.26281	N		0	447.67	0	3.60	13d	c1ccc2c(c1)CN[C@@H](CN(CCCCNC1CCNCC1)[C@H]1CCCc3cccnc31)C2	Inhibition						Not Active						False	CHEMBL4059174	Inhibition of CYP2C8 (unknown origin)	A	BAO_0000357	single protein format	Homo sapiens	None	None	None	None	CHEMBL3721	Cytochrome P450 2C8	Homo sapiens	SINGLE PROTEIN	CHEMBL4052827	1	Scientific Literature	J Med Chem	2018	None	2.0800799999999997
51	COc1ccc2ccc(C(=O)N3CCC4(CC3)Cc3cn(C(C)(C)C)nc3C(=O)N4)cc2n1	COc1ccc2cc(I)c(C(=O)N3CCC4(CC3)Cc3cn(C(C)(C)C)nc3C(=O)N4)cc2n1	-4.20296	-6.27625	I		0	447.54	0	3.16	21	COc1ccc2ccc(C(=O)N3CCC4(CC3)Cc3cn(C(C)(C)C)nc3C(=O)N4)cc2n1	Inhibition						Not Active						False	CHEMBL2422741	Inhibition of human CYP2C8 at 10 uM	B	BAO_0000357	single protein format	Homo sapiens	None	None	None	None	CHEMBL3721	Cytochrome P450 2C8	Homo sapiens	SINGLE PROTEIN	CHEMBL2417512	1	Scientific Literature	J. Med. Chem.	2013	None	2.07329
52	CC(C)(C)NC(=O)c1ccc(Oc2cc(F)c(CC(=O)O[C@@H]3O[C@H](C(=O)O)[C@@H](O)[C@H](O)[C@H]3O)cc2Cl)c(NS(=O)(=O)c2ccc(C3CC3)cc2Cl)c1	CC(C)(C)NC(=O)c1ccc(Oc2cc(F)c(CC(=O)O[C@@H]3O[C@H](C(=O)O)[C@@H](O)[C@H](O)[C@H]3O)cc2Cl)c(NS(=O)(=O)c2ccc(C3CC3)cc2Cl)c1I	-9.38233	-11.43761	I		0	785.63	3	4.11	M1	CC(C)(C)NC(=O)c1ccc(Oc2cc(F)c(CC(=O)O[C@@H]3O[C@H](C(=O)O)[C@@H](O)[C@H](O)[C@H]3O)cc2Cl)c(NS(=O)(=O)c2ccc(C3CC3)cc2Cl)c1	Inhibition						Not Active						False	CHEMBL3532224	Time dependent inhibition of CYP2C8 in human liver microsomes using paclitaxel as substrate at 10 uM by LC-MS/MS analysis	A	BAO_0000019	assay format	Homo sapiens	CHEMBL3559723	Liver	None	None	CHEMBL3721	Cytochrome P450 2C8	Homo sapiens	SINGLE PROTEIN	CHEMBL3526017	1	Scientific Literature	Drug Metab. Dispos.	2012	None	2.0552799999999998
53	CC(C)(C)NC(=O)c1ccc(Oc2cc(F)c(CC(=O)O[C@@H]3O[C@H](C(=O)O)[C@@H](O)[C@H](O)[C@H]3O)cc2Cl)c(NS(=O)(=O)c2ccc(C3CC3)cc2Cl)c1	CC(C)c1c(C2CC2)ccc(S(=O)(=O)Nc2cc(C(=O)NC(C)(C)C)ccc2Oc2cc(F)c(CC(=O)O[C@@H]3O[C@H](C(=O)O)[C@@H](O)[C@H](O)[C@H]3O)cc2Cl)c1Cl	-9.3863	-11.43761	C(C)C		0	785.63	3	4.11	M1	CC(C)(C)NC(=O)c1ccc(Oc2cc(F)c(CC(=O)O[C@@H]3O[C@H](C(=O)O)[C@@H](O)[C@H](O)[C@H]3O)cc2Cl)c(NS(=O)(=O)c2ccc(C3CC3)cc2Cl)c1	Inhibition						Not Active						False	CHEMBL3532224	Time dependent inhibition of CYP2C8 in human liver microsomes using paclitaxel as substrate at 10 uM by LC-MS/MS analysis	A	BAO_0000019	assay format	Homo sapiens	CHEMBL3559723	Liver	None	None	CHEMBL3721	Cytochrome P450 2C8	Homo sapiens	SINGLE PROTEIN	CHEMBL3526017	1	Scientific Literature	Drug Metab. Dispos.	2012	None	2.051309999999999
54	Cc1c(-c2ccc(N3CCC(F)(F)C3)cc2)[nH]c2cc(F)cc(F)c2c1=O	Cc1c(-c2ccc(N3CCC(F)(F)C3)cc2)[nH]c2cc(F)c(I)c(F)c2c1=O	-5.53568	-7.58511	I		0	376.35	0	4.63	42a	Cc1c(-c2ccc(N3CCC(F)(F)C3)cc2)[nH]c2cc(F)cc(F)c2c1=O	Inhibition	'='	38.0	%				UO_0000187					False	CHEMBL4050720	Inhibition of human microsomal CYP2C8 expressed in insect cells at 10 uM using DBOMF as substrate measured every minute for 1 hr by fluorescence-based assay	A	BAO_0000219	cell-based format	Homo sapiens	None	None	None	None	CHEMBL3721	Cytochrome P450 2C8	Homo sapiens	SINGLE PROTEIN	CHEMBL4049411	1	Scientific Literature	J Med Chem	2017	None	2.04943
55	CC#C[C@@H](CC(=O)O)c1ccc(OCc2cccc(CN(Cc3ccsc3)CC(F)(F)F)c2)cc1	CC#C[C@@H](CC(=O)O)c1ccc(OCc2cccc(CN(Cc3ccsc3)CC(F)(F)F)c2)cc1CC	-8.50738	-10.55626	CC		0	501.57	2	6.47	2a	CC#C[C@@H](CC(=O)O)c1ccc(OCc2cccc(CN(Cc3ccsc3)CC(F)(F)F)c2)cc1	Inhibition						Active						False	CHEMBL3865597	Inhibition of CYP2C8 in human liver microsomes using paclitaxel as substrate at 2 to 10 uM in presence of NADPH by LC-MS/MS analysis	A	BAO_0000221	tissue-based format	Homo sapiens	CHEMBL3559723	Liver	None	None	CHEMBL3721	Cytochrome P450 2C8	Homo sapiens	SINGLE PROTEIN	CHEMBL3864186	1	Scientific Literature	ACS Med Chem Lett	2016	None	2.0488800000000005
56	CS(=O)(=O)O.Cc1ccc(NC(=O)c2ccc(CN3CCN(C)CC3)cc2)cc1Nc1nccc(-c2cccnc2)n1	Cc1c(I)cc(NC(=O)c2ccc(CN3CCN(C)CC3)cc2)cc1Nc1nccc(-c2cccnc2)n1	-10.2178	-8.16916	I	IMATINIB MESYLATE	4	589.72	0	4.59	Imatinib, Glivec, Gleevec	CS(=O)(=O)O.Cc1ccc(NC(=O)c2ccc(CN3CCN(C)CC3)cc2)cc1Nc1nccc(-c2cccnc2)n1	Inhibition	'='	45.0	%				UO_0000187					False	CHEMBL3536386	Activity of CYP2C8 in human liver microsomes assessed as inhibition of montelukast-mediated N-desmethylimatinib formation at 0.1 uM after 5 mins by LC/MS analysis	A	BAO_0000019	assay format	Homo sapiens	CHEMBL3559723	Liver	None	None	CHEMBL3721	Cytochrome P450 2C8	Homo sapiens	SINGLE PROTEIN	CHEMBL3525950	1	Scientific Literature	Drug Metab. Dispos.	2013	None	2.0486400000000007
57	COc1nccc2ccc(C(=O)N3CCC4(CC3)Cc3cn(C(C)(C)C)nc3C(=O)N4)cc12	COc1nccc2ccc(C(=O)N3CCC4(CC3)Cc3c(nn(C(C)(C)C)c3I)C(=O)N4)cc12	-4.4729	-6.52066	I		0	447.54	0	3.16	22	COc1nccc2ccc(C(=O)N3CCC4(CC3)Cc3cn(C(C)(C)C)nc3C(=O)N4)cc12	Inhibition						Not Active						False	CHEMBL2422741	Inhibition of human CYP2C8 at 10 uM	B	BAO_0000357	single protein format	Homo sapiens	None	None	None	None	CHEMBL3721	Cytochrome P450 2C8	Homo sapiens	SINGLE PROTEIN	CHEMBL2417512	1	Scientific Literature	J. Med. Chem.	2013	None	2.0477600000000002
58	COC[C@H](C)NC(=O)c1nc(N2CC[C@@H](NC(=O)c3[nH]c(C)c(Cl)c3Cl)[C@@H](OC)C2)sc1C(=O)O	COC[C@H](C)NC(=O)c1nc(N2CC(S)[C@@H](NC(=O)c3[nH]c(C)c(Cl)c3Cl)[C@@H](OC)C2)sc1C(=O)O	-5.7278	-7.77475	S	AZD-5099	1	548.45	1	2.57	63, AZD5099	COC[C@H](C)NC(=O)c1nc(N2CC[C@@H](NC(=O)c3[nH]c(C)c(Cl)c3Cl)[C@@H](OC)C2)sc1C(=O)O	Inhibition						Not Active						False	CHEMBL3363889	Inhibition of human CYP2C8 at 50 uM	A	BAO_0000357	single protein format	Homo sapiens	None	None	None	None	CHEMBL3721	Cytochrome P450 2C8	Homo sapiens	SINGLE PROTEIN	CHEMBL3352173	1	Scientific Literature	J. Med. Chem.	2014	None	2.04695
59	Cc1cc(C(=O)N2CCOc3ccc(-c4ccc5nc[nH]c5c4)cc3C2)ccc1S(C)(=O)=O	Cc1cc(C(=O)N2CCOc3ccc(-c4ccc5nc[nH]c5c4)cc3C2CO)ccc1S(C)(=O)=O	-8.86182	-6.81568	CO		0	461.54	0	3.98	24	Cc1cc(C(=O)N2CCOc3ccc(-c4ccc5nc[nH]c5c4)cc3C2)ccc1S(C)(=O)=O	Inhibition						Not Determined						False	CHEMBL2342499	Inhibition of CYP2C8 (unknown origin)	A	BAO_0000357	single protein format	Homo sapiens	None	None	None	None	CHEMBL3721	Cytochrome P450 2C8	Homo sapiens	SINGLE PROTEIN	CHEMBL2331117	1	Scientific Literature	J. Med. Chem.	2013	None	2.0461399999999994
60	CCCCC(=O)N(Cc1ccc(-c2ccccc2-c2nnn[nH]2)cc1)[C@H](C(=O)O)C(C)C	CCCCC(=O)N(Cc1ccc(-c2cc(C(=O)O)ccc2-c2nnn[nH]2)cc1)[C@H](C(=O)O)C(C)C	-9.84015	-7.7953	C(=O)O	VALSARTAN	4	435.53	0	4.16	VALSARTAN	CCCCC(=O)N(Cc1ccc(-c2ccccc2-c2nnn[nH]2)cc1)[C@H](C(=O)O)C(C)C	Inhibition	'<'	10.0	%				UO_0000187					False	CHEMBL3534890	Time dependent inhibition of CYP2C8 (unknown origin) at 100 uM by LC/MS system	A	BAO_0000357	single protein format	Homo sapiens	None	None	None	None	CHEMBL3721	Cytochrome P450 2C8	Homo sapiens	SINGLE PROTEIN	CHEMBL3526118	1	Scientific Literature	Drug Metab. Dispos.	2011	None	2.0448499999999994
61	Cc1n[nH]c2cc(OCCNC[C@H](O)c3cccc(NS(=O)(=O)C4CCC4)c3)ccc12	Cc1n[nH]c2c(Cl)c(OCCNC[C@H](O)c3cccc(NS(=O)(=O)C4CCC4)c3)ccc12	-10.03434	-7.999169999999999	Cl		0	444.56	0	2.87	15	Cc1n[nH]c2cc(OCCNC[C@H](O)c3cccc(NS(=O)(=O)C4CCC4)c3)ccc12	Inhibition	'<'	34.0	%				UO_0000187					False	CHEMBL4051055	Inhibition of CYP2C8 (unknown origin) at 10 uM relative to control	A	BAO_0000357	single protein format	Homo sapiens	None	None	None	None	CHEMBL3721	Cytochrome P450 2C8	Homo sapiens	SINGLE PROTEIN	CHEMBL4049422	1	Scientific Literature	J Med Chem	2017	None	2.0351700000000017
62	COc1ccc2ccc(C(=O)N3CCC4(CC3)Cc3cn(C(C)(C)C)nc3C(=O)N4)cc2n1	COc1ccc2ccc(C(=O)N3CCC4(CC3)Cc3c(nn(C(C)(C)C)c3Br)C(=O)N4)cc2n1	-4.24233	-6.27625	Br		0	447.54	0	3.16	21	COc1ccc2ccc(C(=O)N3CCC4(CC3)Cc3cn(C(C)(C)C)nc3C(=O)N4)cc2n1	Inhibition						Not Active						False	CHEMBL2422741	Inhibition of human CYP2C8 at 10 uM	B	BAO_0000357	single protein format	Homo sapiens	None	None	None	None	CHEMBL3721	Cytochrome P450 2C8	Homo sapiens	SINGLE PROTEIN	CHEMBL2417512	1	Scientific Literature	J. Med. Chem.	2013	None	2.03392
63	CCNc1cc(S(C)(=O)=O)ccc1C(=O)N1CCOc2ccc(-c3ccc4nc[nH]c4c3)cc2C1	CCNc1cc(S(C)(=O)=O)cc(C)c1C(=O)N1CCOc2ccc(-c3ccc4nc[nH]c4c3)cc2C1	-5.52147	-7.55042	C		0	490.59	0	4.10	21	CCNc1cc(S(C)(=O)=O)ccc1C(=O)N1CCOc2ccc(-c3ccc4nc[nH]c4c3)cc2C1	Inhibition						Not Determined						False	CHEMBL2342499	Inhibition of CYP2C8 (unknown origin)	A	BAO_0000357	single protein format	Homo sapiens	None	None	None	None	CHEMBL3721	Cytochrome P450 2C8	Homo sapiens	SINGLE PROTEIN	CHEMBL2331117	1	Scientific Literature	J. Med. Chem.	2013	None	2.02895
64	C#C[C@]1(O)CC[C@H]2[C@@H]3CCc4cc(O)ccc4[C@H]3CC[C@@]21C	C#C[C@]1(O)CC(Cl)[C@H]2[C@@H]3CCc4cc(O)ccc4[C@H]3CC[C@@]21C	-6.21735	-8.24492	Cl	ETHINYL ESTRADIOL	4	296.41	0	3.61	Ethinylestradiol	C#C[C@]1(O)CC[C@H]2[C@@H]3CCc4cc(O)ccc4[C@H]3CC[C@@]21C	Inhibition	'<'	10.0	%				UO_0000187					False	CHEMBL3534894	Time dependent inhibition of CYP2C8 (unknown origin) at 10 uM by LC/MS system	A	BAO_0000357	single protein format	Homo sapiens	None	None	None	None	CHEMBL3721	Cytochrome P450 2C8	Homo sapiens	SINGLE PROTEIN	CHEMBL3526118	1	Scientific Literature	Drug Metab. Dispos.	2011	None	2.0275700000000008
65	CC(C)(C)NC(=O)c1ccc(Oc2cc(F)c(CC(=O)O[C@@H]3O[C@H](C(=O)O)[C@@H](O)[C@H](O)[C@H]3O)cc2Cl)c(NS(=O)(=O)c2ccc(C3CC3)cc2Cl)c1	CC(C)(C)NC(=O)c1ccc(Oc2cc(F)c(CC(=O)O[C@@H]3O[C@H](C(=O)O)[C@@H](O)[C@H](O)[C@H]3O)cc2Cl)c(NS(=O)(=O)c2ccc(C3CC3S)cc2Cl)c1	-9.41143	-11.43761	S		0	785.63	3	4.11	M1	CC(C)(C)NC(=O)c1ccc(Oc2cc(F)c(CC(=O)O[C@@H]3O[C@H](C(=O)O)[C@@H](O)[C@H](O)[C@H]3O)cc2Cl)c(NS(=O)(=O)c2ccc(C3CC3)cc2Cl)c1	Inhibition						Not Active						False	CHEMBL3532224	Time dependent inhibition of CYP2C8 in human liver microsomes using paclitaxel as substrate at 10 uM by LC-MS/MS analysis	A	BAO_0000019	assay format	Homo sapiens	CHEMBL3559723	Liver	None	None	CHEMBL3721	Cytochrome P450 2C8	Homo sapiens	SINGLE PROTEIN	CHEMBL3526017	1	Scientific Literature	Drug Metab. Dispos.	2012	None	2.02618
66	COc1nccc2ccc(C(=O)N3CCC4(CC3)Cc3cn(C(C)(C)C)nc3C(=O)N4)cc12	COc1nccc2ccc(C(=O)N3CCC4(Cc5cn(C(C)(C)C)nc5C(=O)N4)CC3S)cc12	-4.49699	-6.52066	S		0	447.54	0	3.16	22	COc1nccc2ccc(C(=O)N3CCC4(CC3)Cc3cn(C(C)(C)C)nc3C(=O)N4)cc12	Inhibition						Not Active						False	CHEMBL2422741	Inhibition of human CYP2C8 at 10 uM	B	BAO_0000357	single protein format	Homo sapiens	None	None	None	None	CHEMBL3721	Cytochrome P450 2C8	Homo sapiens	SINGLE PROTEIN	CHEMBL2417512	1	Scientific Literature	J. Med. Chem.	2013	None	2.02367
67	O=C(Nc1ccc2ccccc2n1)c1cc[nH]n1	O=C(Nc1ccc2ccccc2n1)c1cc(C(=O)O)[nH]n1	-8.34153	-6.3205800000000005	C(=O)O		0	238.25	0	2.21	3e, BLX-1873	O=C(Nc1ccc2ccccc2n1)c1cc[nH]n1	Inhibition						Not Determined						False	CHEMBL3606431	Inhibition of human CYP2C8 at 10 uM	A	BAO_0000357	single protein format	Homo sapiens	None	None	None	None	CHEMBL3721	Cytochrome P450 2C8	Homo sapiens	SINGLE PROTEIN	CHEMBL3603736	1	Scientific Literature	Bioorg. Med. Chem. Lett.	2015	None	2.02095
68	O[C@H](CNC1CCCCC1)Cn1c2ccc(Br)cc2c2cc(Br)ccc21	O[C@H](CNC1CCC(F)CC1)Cn1c2ccc(Br)cc2c2cc(Br)ccc21	-8.32628	-6.3163	F		0	480.24	1	5.60	18b	O[C@H](CNC1CCCCC1)Cn1c2ccc(Br)cc2c2cc(Br)ccc21	Inhibition						Active						False	CHEMBL3102562	Inhibition of human recombinant CYP2C8 expressed in baculovirus-infected insect cells preincubated for 15 mins followed by substrate addition measured after 30 mins by luminescence assay	A	BAO_0000219	cell-based format	Homo sapiens	None	None	None	None	CHEMBL3721	Cytochrome P450 2C8	Homo sapiens	SINGLE PROTEIN	CHEMBL3098117	1	Scientific Literature	ACS Med. Chem. Lett.	2013	None	2.0099800000000005
69	COc1cc(C(=O)NS(=O)(=O)c2ccccc2C)ccc1Cc1cn(C)c2ccc(NC(=O)OC3CCCC3)cc12	COc1cc(C(=O)NS(=O)(=O)c2ccccc2C)ccc1Cc1cn(C)c2c(C(=O)O)cc(NC(=O)OC3CCCC3)cc12	-8.3108	-10.31921	C(=O)O	ZAFIRLUKAST	4	575.69	2	5.70	Zafirlukast	COc1cc(C(=O)NS(=O)(=O)c2ccccc2C)ccc1Cc1cn(C)c2ccc(NC(=O)OC3CCCC3)cc12	Inhibition	'<'	10.0	%				UO_0000187					False	CHEMBL3534893	Time dependent inhibition of CYP2C8 (unknown origin) at 3 uM by LC/MS system	A	BAO_0000357	single protein format	Homo sapiens	None	None	None	None	CHEMBL3721	Cytochrome P450 2C8	Homo sapiens	SINGLE PROTEIN	CHEMBL3526118	1	Scientific Literature	Drug Metab. Dispos.	2011	None	2.0084099999999996
70	CS(=O)(=O)O.Cc1ccc(NC(=O)c2ccc(CN3CCN(C)CC3)cc2)cc1Nc1nccc(-c2cccnc2)n1	Cc1ccc(NC(=O)c2ccc(CN3CCN(C)CC3)cc2)cc1Nc1nccc(-c2cccnc2CO)n1	-10.16816	-8.16916	CO	IMATINIB MESYLATE	4	589.72	0	4.59	Imatinib, Glivec, Gleevec	CS(=O)(=O)O.Cc1ccc(NC(=O)c2ccc(CN3CCN(C)CC3)cc2)cc1Nc1nccc(-c2cccnc2)n1	Inhibition	'='	45.0	%				UO_0000187					False	CHEMBL3536386	Activity of CYP2C8 in human liver microsomes assessed as inhibition of montelukast-mediated N-desmethylimatinib formation at 0.1 uM after 5 mins by LC/MS analysis	A	BAO_0000019	assay format	Homo sapiens	CHEMBL3559723	Liver	None	None	CHEMBL3721	Cytochrome P450 2C8	Homo sapiens	SINGLE PROTEIN	CHEMBL3525950	1	Scientific Literature	Drug Metab. Dispos.	2013	None	1.9990000000000006
71	CC/C(=C(\c1ccccc1)c1ccc(OCCN(C)C)cc1)c1ccccc1	CC/C(=C(/c1ccc(OCCN(C)C)cc1)c1cccc(C(C)C)c1)c1ccccc1	-8.76205	-6.7633199999999984	C(C)C	TAMOXIFEN	4	371.52	1	6.00	Tamoxifen	CC/C(=C(\c1ccccc1)c1ccc(OCCN(C)C)cc1)c1ccccc1	Inhibition	'<'	10.0	%				UO_0000187					False	CHEMBL3534894	Time dependent inhibition of CYP2C8 (unknown origin) at 10 uM by LC/MS system	A	BAO_0000357	single protein format	Homo sapiens	None	None	None	None	CHEMBL3721	Cytochrome P450 2C8	Homo sapiens	SINGLE PROTEIN	CHEMBL3526118	1	Scientific Literature	Drug Metab. Dispos.	2011	None	1.998730000000002
72	COc1ccc2c(c1O)CCCC(Cc1ccccc1)=C2c1cc(OC)c(OC)c(OC)c1	COCc1cc2c(c(O)c1OC)CCCC(Cc1ccccc1)=C2c1cc(OC)c(OC)c(OC)c1	-6.58736	-8.580969999999999	COC		0	446.54	1	5.81	19c	COc1ccc2c(c1O)CCCC(Cc1ccccc1)=C2c1cc(OC)c(OC)c(OC)c1	Inhibition	'='	83.5	%				UO_0000187					False	CHEMBL3095761	Inhibition of CYP2C8 (unknown origin) at 3 uM	A	BAO_0000357	single protein format	Homo sapiens	None	None	None	None	CHEMBL3721	Cytochrome P450 2C8	Homo sapiens	SINGLE PROTEIN	CHEMBL3091388	1	Scientific Literature	Bioorg. Med. Chem. Lett.	2013	None	1.9936099999999985
73	COc1nccc2ccc(C(=O)N3CCC4(CC3)Cc3cn(C(C)(C)C)nc3C(=O)N4)cc12	COc1nccc2ccc(C(=O)N3CCC4(CC3)Cc3cn(C(C)(C)C)nc3C(=O)N4)c(C(C)=O)c12	-4.5271300000000005	-6.52066	C(=O)C		0	447.54	0	3.16	22	COc1nccc2ccc(C(=O)N3CCC4(CC3)Cc3cn(C(C)(C)C)nc3C(=O)N4)cc12	Inhibition						Not Active						False	CHEMBL2422741	Inhibition of human CYP2C8 at 10 uM	B	BAO_0000357	single protein format	Homo sapiens	None	None	None	None	CHEMBL3721	Cytochrome P450 2C8	Homo sapiens	SINGLE PROTEIN	CHEMBL2417512	1	Scientific Literature	J. Med. Chem.	2013	None	1.9935299999999998
74	c1ccc2c(c1)CN[C@@H](CN(CCCCNC1CCOCC1)[C@H]1CCCc3cccnc31)C2	CC(C)C1CCc2cccnc2[C@H]1N(CCCCNC1CCOCC1)C[C@H]1Cc2ccccc2CN1	-10.3439	-8.35324	C(C)C		0	448.66	0	4.02	13c	c1ccc2c(c1)CN[C@@H](CN(CCCCNC1CCOCC1)[C@H]1CCCc3cccnc31)C2	Inhibition						Not Active						False	CHEMBL4059174	Inhibition of CYP2C8 (unknown origin)	A	BAO_0000357	single protein format	Homo sapiens	None	None	None	None	CHEMBL3721	Cytochrome P450 2C8	Homo sapiens	SINGLE PROTEIN	CHEMBL4052827	1	Scientific Literature	J Med Chem	2018	None	1.99066
75	CC(C)(C)NC(=O)c1ccc(Oc2cc(F)c(CC(=O)O[C@@H]3O[C@H](C(=O)O)[C@@H](O)[C@H](O)[C@H]3O)cc2Cl)c(NS(=O)(=O)c2ccc(C3CC3)cc2Cl)c1	CC(C)(C)NC(=O)c1ccc(Oc2cc(F)c(CC(=O)O[C@@H]3O[C@H](C(=O)O)[C@@H](O)[C@H](O)[C@H]3O)cc2Cl)c(NS(=O)(=O)c2ccc(C3CC3Br)cc2Cl)c1	-9.44806	-11.43761	Br		0	785.63	3	4.11	M1	CC(C)(C)NC(=O)c1ccc(Oc2cc(F)c(CC(=O)O[C@@H]3O[C@H](C(=O)O)[C@@H](O)[C@H](O)[C@H]3O)cc2Cl)c(NS(=O)(=O)c2ccc(C3CC3)cc2Cl)c1	Inhibition						Not Active						False	CHEMBL3532224	Time dependent inhibition of CYP2C8 in human liver microsomes using paclitaxel as substrate at 10 uM by LC-MS/MS analysis	A	BAO_0000019	assay format	Homo sapiens	CHEMBL3559723	Liver	None	None	CHEMBL3721	Cytochrome P450 2C8	Homo sapiens	SINGLE PROTEIN	CHEMBL3526017	1	Scientific Literature	Drug Metab. Dispos.	2012	None	1.9895499999999995
76	CC#C[C@@H](CC(=O)O)c1ccc(OCc2cccc(CN(Cc3ccsc3)CC(F)(F)F)c2)cc1	CC#C[C@@H](CC(=O)O)c1ccc(OCc2cccc(CN(Cc3ccsc3)CC(F)(F)F)c2)cc1CO	-8.57318	-10.55626	CO		0	501.57	2	6.47	2a	CC#C[C@@H](CC(=O)O)c1ccc(OCc2cccc(CN(Cc3ccsc3)CC(F)(F)F)c2)cc1	Inhibition						Active						False	CHEMBL3865597	Inhibition of CYP2C8 in human liver microsomes using paclitaxel as substrate at 2 to 10 uM in presence of NADPH by LC-MS/MS analysis	A	BAO_0000221	tissue-based format	Homo sapiens	CHEMBL3559723	Liver	None	None	CHEMBL3721	Cytochrome P450 2C8	Homo sapiens	SINGLE PROTEIN	CHEMBL3864186	1	Scientific Literature	ACS Med Chem Lett	2016	None	1.9830799999999993
77	CCNc1cc(S(C)(=O)=O)ccc1C(=O)N1CCOc2ccc(-c3ccc4nc[nH]c4c3)cc2C1	CCNc1cc(S(C)(=O)=O)ccc1C(=O)N1CCOc2ccc(-c3ccc4nc[nH]c4c3S)cc2C1	-5.581169999999998	-7.55042	S		0	490.59	0	4.10	21	CCNc1cc(S(C)(=O)=O)ccc1C(=O)N1CCOc2ccc(-c3ccc4nc[nH]c4c3)cc2C1	Inhibition						Not Determined						False	CHEMBL2342499	Inhibition of CYP2C8 (unknown origin)	A	BAO_0000357	single protein format	Homo sapiens	None	None	None	None	CHEMBL3721	Cytochrome P450 2C8	Homo sapiens	SINGLE PROTEIN	CHEMBL2331117	1	Scientific Literature	J. Med. Chem.	2013	None	1.9692500000000015
78	CCNc1cc(S(C)(=O)=O)ccc1C(=O)N1CCOc2ccc(-c3ccc4nc[nH]c4c3)cc2C1	CCNc1cc(S(C)(=O)=O)cc(S)c1C(=O)N1CCOc2ccc(-c3ccc4nc[nH]c4c3)cc2C1	-5.5913	-7.55042	S		0	490.59	0	4.10	21	CCNc1cc(S(C)(=O)=O)ccc1C(=O)N1CCOc2ccc(-c3ccc4nc[nH]c4c3)cc2C1	Inhibition						Not Determined						False	CHEMBL2342499	Inhibition of CYP2C8 (unknown origin)	A	BAO_0000357	single protein format	Homo sapiens	None	None	None	None	CHEMBL3721	Cytochrome P450 2C8	Homo sapiens	SINGLE PROTEIN	CHEMBL2331117	1	Scientific Literature	J. Med. Chem.	2013	None	1.9591199999999995
79	C#C[C@]1(O)CC[C@H]2[C@@H]3CCc4cc(O)ccc4[C@H]3CC[C@@]21C	C#C[C@]1(O)CC(I)[C@H]2[C@@H]3CCc4cc(O)ccc4[C@H]3CC[C@@]21C	-6.30128	-8.24492	I	ETHINYL ESTRADIOL	4	296.41	0	3.61	Ethinylestradiol	C#C[C@]1(O)CC[C@H]2[C@@H]3CCc4cc(O)ccc4[C@H]3CC[C@@]21C	Inhibition	'<'	10.0	%				UO_0000187					False	CHEMBL3534894	Time dependent inhibition of CYP2C8 (unknown origin) at 10 uM by LC/MS system	A	BAO_0000357	single protein format	Homo sapiens	None	None	None	None	CHEMBL3721	Cytochrome P450 2C8	Homo sapiens	SINGLE PROTEIN	CHEMBL3526118	1	Scientific Literature	Drug Metab. Dispos.	2011	None	1.9436400000000003
80	CCCc1cc(S(C)(=O)=O)ccc1C(=O)N1CCOc2ccc(-c3ccc4nc[nH]c4c3)cc2C1	CCCc1cc(S(C)(=O)=O)ccc1C(=O)N1Cc2cc(-c3ccc4nc[nH]c4c3)ccc2OCC1I	-5.556030000000002	-7.495989999999999	I		0	489.6	0	4.62	20	CCCc1cc(S(C)(=O)=O)ccc1C(=O)N1CCOc2ccc(-c3ccc4nc[nH]c4c3)cc2C1	Inhibition						Not Determined						False	CHEMBL2342499	Inhibition of CYP2C8 (unknown origin)	A	BAO_0000357	single protein format	Homo sapiens	None	None	None	None	CHEMBL3721	Cytochrome P450 2C8	Homo sapiens	SINGLE PROTEIN	CHEMBL2331117	1	Scientific Literature	J. Med. Chem.	2013	None	1.9399599999999975
81	CC[C@H](C)C(=O)O[C@H]1C[C@H](O)C=C2C=C[C@H](C)[C@H](CC[C@@H](O)C[C@@H](O)CC(=O)O)[C@H]21	CC[C@H](C)C(=O)O[C@H]1C[C@H](O)C(C(C)C)=C2C=C[C@H](C)[C@H](CC[C@@H](O)C[C@@H](O)CC(=O)O)[C@H]21	-9.65151	-7.71775	C(C)C	PRAVASTATIN	4	424.53	0	2.44	Pravastatin	CC[C@H](C)C(=O)O[C@H]1C[C@H](O)C=C2C=C[C@H](C)[C@H](CC[C@@H](O)C[C@@H](O)CC(=O)O)[C@H]21	Inhibition	'<'	10.0	%				UO_0000187					False	CHEMBL3534890	Time dependent inhibition of CYP2C8 (unknown origin) at 100 uM by LC/MS system	A	BAO_0000357	single protein format	Homo sapiens	None	None	None	None	CHEMBL3721	Cytochrome P450 2C8	Homo sapiens	SINGLE PROTEIN	CHEMBL3526118	1	Scientific Literature	Drug Metab. Dispos.	2011	None	1.9337600000000004
82	CCc1ccc(CCOc2ccc(CC3SC(=O)NC3=O)cc2)nc1	CCc1cnc(CCOc2ccc(CC3SC(=O)NC3=O)cc2)cc1F	-9.22286	-7.29321	F	PIOGLITAZONE	4	356.45	0	3.16	SID174007207	CCc1ccc(CCOc2ccc(CC3SC(=O)NC3=O)cc2)nc1	Inhibition	'<'	10.0	%				UO_0000187					False	CHEMBL3534892	Time dependent inhibition of CYP2C8 (unknown origin) at 30 uM by LC/MS system	A	BAO_0000357	single protein format	Homo sapiens	None	None	None	None	CHEMBL3721	Cytochrome P450 2C8	Homo sapiens	SINGLE PROTEIN	CHEMBL3526118	1	Scientific Literature	Drug Metab. Dispos.	2011	None	1.9296500000000005
83	CCc1ccc(CCOc2ccc(CC3SC(=O)NC3=O)cc2)nc1	CCc1cnc(CCOc2ccc(CC3SC(=O)NC3=O)cc2)cc1Br	-9.21949	-7.29321	Br	PIOGLITAZONE	4	356.45	0	3.16	SID174007207	CCc1ccc(CCOc2ccc(CC3SC(=O)NC3=O)cc2)nc1	Inhibition	'<'	10.0	%				UO_0000187					False	CHEMBL3534892	Time dependent inhibition of CYP2C8 (unknown origin) at 30 uM by LC/MS system	A	BAO_0000357	single protein format	Homo sapiens	None	None	None	None	CHEMBL3721	Cytochrome P450 2C8	Homo sapiens	SINGLE PROTEIN	CHEMBL3526118	1	Scientific Literature	Drug Metab. Dispos.	2011	None	1.9262800000000002
84	CC(C)(C)NC(=O)c1ccc(Oc2cc(F)c(CC(=O)O[C@@H]3O[C@H](C(=O)O)[C@@H](O)[C@H](O)[C@H]3O)cc2Cl)c(NS(=O)(=O)c2ccc(C3CC3)cc2Cl)c1	COc1cc(C(=O)NC(C)(C)C)cc(NS(=O)(=O)c2ccc(C3CC3)cc2Cl)c1Oc1cc(F)c(CC(=O)O[C@@H]2O[C@H](C(=O)O)[C@@H](O)[C@H](O)[C@H]2O)cc1Cl	-9.5286	-11.43761	OC		0	785.63	3	4.11	M1	CC(C)(C)NC(=O)c1ccc(Oc2cc(F)c(CC(=O)O[C@@H]3O[C@H](C(=O)O)[C@@H](O)[C@H](O)[C@H]3O)cc2Cl)c(NS(=O)(=O)c2ccc(C3CC3)cc2Cl)c1	Inhibition						Not Active						False	CHEMBL3532224	Time dependent inhibition of CYP2C8 in human liver microsomes using paclitaxel as substrate at 10 uM by LC-MS/MS analysis	A	BAO_0000019	assay format	Homo sapiens	CHEMBL3559723	Liver	None	None	CHEMBL3721	Cytochrome P450 2C8	Homo sapiens	SINGLE PROTEIN	CHEMBL3526017	1	Scientific Literature	Drug Metab. Dispos.	2012	None	1.9090099999999985
85	CC/C(=C(\c1ccccc1)c1ccc(OCCN(C)C)cc1)c1ccccc1	CC/C(=C(\c1ccccc1)c1ccc(OCCN(C)C)cc1CO)c1ccccc1	-8.67202	-6.7633199999999984	CO	TAMOXIFEN	4	371.52	1	6.00	Tamoxifen	CC/C(=C(\c1ccccc1)c1ccc(OCCN(C)C)cc1)c1ccccc1	Inhibition	'<'	10.0	%				UO_0000187					False	CHEMBL3534894	Time dependent inhibition of CYP2C8 (unknown origin) at 10 uM by LC/MS system	A	BAO_0000357	single protein format	Homo sapiens	None	None	None	None	CHEMBL3721	Cytochrome P450 2C8	Homo sapiens	SINGLE PROTEIN	CHEMBL3526118	1	Scientific Literature	Drug Metab. Dispos.	2011	None	1.9087000000000014
86	COc1ccc(-c2nnc(C(=O)N3CCC(Oc4ccc(CN5CCCC5)cc4)CC3)o2)cc1	COc1ccc(-c2nnc(C(=O)N3CCC(Oc4ccc(CN5CCCC5C(C)C)cc4)CC3)o2)cc1	-10.05788	-8.153139999999999	C(C)C		0	462.55	0	4.02	59	COc1ccc(-c2nnc(C(=O)N3CCC(Oc4ccc(CN5CCCC5)cc4)CC3)o2)cc1	Inhibition						Not Active						False	CHEMBL3791500	Inhibition of CYP2C8 (unknown origin)	A	BAO_0000357	single protein format	Homo sapiens	None	None	None	None	CHEMBL3721	Cytochrome P450 2C8	Homo sapiens	SINGLE PROTEIN	CHEMBL3784951	1	Scientific Literature	J. Med. Chem.	2016	None	1.904740000000002
87	CCc1ccc(CCOc2ccc(CC3SC(=O)NC3=O)cc2)nc1	CCc1ccc(CCOc2ccc(CC3SC(=O)NC3=O)cc2O)nc1	-9.19305	-7.29321	O	PIOGLITAZONE	4	356.45	0	3.16	SID174007207	CCc1ccc(CCOc2ccc(CC3SC(=O)NC3=O)cc2)nc1	Inhibition	'<'	10.0	%				UO_0000187					False	CHEMBL3534892	Time dependent inhibition of CYP2C8 (unknown origin) at 30 uM by LC/MS system	A	BAO_0000357	single protein format	Homo sapiens	None	None	None	None	CHEMBL3721	Cytochrome P450 2C8	Homo sapiens	SINGLE PROTEIN	CHEMBL3526118	1	Scientific Literature	Drug Metab. Dispos.	2011	None	1.8998399999999993
88	COc1ccc2c(c1O)CCCC(Cc1ccccc1)=C2c1cc(OC)c(OC)c(OC)c1	COc1ccc2c(c1O)CC(I)CC(Cc1ccccc1)=C2c1cc(OC)c(OC)c(OC)c1	-6.68248	-8.580969999999999	I		0	446.54	1	5.81	19c	COc1ccc2c(c1O)CCCC(Cc1ccccc1)=C2c1cc(OC)c(OC)c(OC)c1	Inhibition	'='	83.5	%				UO_0000187					False	CHEMBL3095761	Inhibition of CYP2C8 (unknown origin) at 3 uM	A	BAO_0000357	single protein format	Homo sapiens	None	None	None	None	CHEMBL3721	Cytochrome P450 2C8	Homo sapiens	SINGLE PROTEIN	CHEMBL3091388	1	Scientific Literature	Bioorg. Med. Chem. Lett.	2013	None	1.898489999999999
89	COc1ccc(CCN(C)CCCC(C#N)(c2ccc(OC)c(OC)c2)C(C)C)cc1OC	CCc1cc(OC)c(OC)cc1CCN(C)CCCC(C#N)(c1ccc(OC)c(OC)c1)C(C)C	-9.02815	-7.1313	CC	VERAPAMIL	4	454.61	1	5.09	Verapamil	COc1ccc(CCN(C)CCCC(C#N)(c2ccc(OC)c(OC)c2)C(C)C)cc1OC	Inhibition	'<'	10.0	%				UO_0000187					False	CHEMBL3534890	Time dependent inhibition of CYP2C8 (unknown origin) at 100 uM by LC/MS system	A	BAO_0000357	single protein format	Homo sapiens	None	None	None	None	CHEMBL3721	Cytochrome P450 2C8	Homo sapiens	SINGLE PROTEIN	CHEMBL3526118	1	Scientific Literature	Drug Metab. Dispos.	2011	None	1.8968499999999997
90	O=C(NCc1ccncc1)c1nc(CS(=O)(=O)c2ccccc2)no1	CC(C)c1cc(CNC(=O)c2nc(CS(=O)(=O)c3ccccc3)no2)ccn1	-9.00337	-7.10955	C(C)C		0	358.38	0	1.37	21	O=C(NCc1ccncc1)c1nc(CS(=O)(=O)c2ccccc2)no1	Inhibition	'<'	14.0	%				UO_0000187					False	CHEMBL2072917	Time dependent inhibition of human recombinant CYP2C8 coexpressed in Escherichia coli at 50 uM using amodiaquine as probe	A	BAO_0000357	single protein format	Homo sapiens	None	None	None	None	CHEMBL3721	Cytochrome P450 2C8	Homo sapiens	SINGLE PROTEIN	CHEMBL2069246	1	Scientific Literature	J. Med. Chem.	2012	None	1.8938200000000007
91	CC(C)(C)NC(=O)c1ccc(Oc2cc(F)c(CC(=O)O[C@@H]3O[C@H](C(=O)O)[C@@H](O)[C@H](O)[C@H]3O)cc2Cl)c(NS(=O)(=O)c2ccc(C3CC3)cc2Cl)c1	CC(C)(C)NC(=O)c1ccc(Oc2cc(F)c(CC(=O)O[C@@H]3O[C@H](C(=O)O)[C@@H](O)[C@H](O)[C@H]3O)cc2Cl)c(NS(=O)(=O)c2ccc(C3CC3)c(C(=O)O)c2Cl)c1	-9.54463	-11.43761	C(=O)O		0	785.63	3	4.11	M1	CC(C)(C)NC(=O)c1ccc(Oc2cc(F)c(CC(=O)O[C@@H]3O[C@H](C(=O)O)[C@@H](O)[C@H](O)[C@H]3O)cc2Cl)c(NS(=O)(=O)c2ccc(C3CC3)cc2Cl)c1	Inhibition						Not Active						False	CHEMBL3532224	Time dependent inhibition of CYP2C8 in human liver microsomes using paclitaxel as substrate at 10 uM by LC-MS/MS analysis	A	BAO_0000019	assay format	Homo sapiens	CHEMBL3559723	Liver	None	None	CHEMBL3721	Cytochrome P450 2C8	Homo sapiens	SINGLE PROTEIN	CHEMBL3526017	1	Scientific Literature	Drug Metab. Dispos.	2012	None	1.8929799999999997
92	C#C[C@]1(O)CC[C@H]2[C@@H]3CCc4cc(O)ccc4[C@H]3CC[C@@]21C	C#C[C@]1(O)CC[C@H]2[C@@H]3CC(I)c4cc(O)ccc4[C@H]3CC[C@@]21C	-6.35433	-8.24492	I	ETHINYL ESTRADIOL	4	296.41	0	3.61	Ethinylestradiol	C#C[C@]1(O)CC[C@H]2[C@@H]3CCc4cc(O)ccc4[C@H]3CC[C@@]21C	Inhibition	'<'	10.0	%				UO_0000187					False	CHEMBL3534894	Time dependent inhibition of CYP2C8 (unknown origin) at 10 uM by LC/MS system	A	BAO_0000357	single protein format	Homo sapiens	None	None	None	None	CHEMBL3721	Cytochrome P450 2C8	Homo sapiens	SINGLE PROTEIN	CHEMBL3526118	1	Scientific Literature	Drug Metab. Dispos.	2011	None	1.8905900000000004
93	CC(C)(C)NC(=O)c1ccc(Oc2cc(F)c(CC(=O)O[C@@H]3O[C@H](C(=O)O)[C@@H](O)[C@H](O)[C@H]3O)cc2Cl)c(NS(=O)(=O)c2ccc(C3CC3)cc2Cl)c1	COc1c(C(=O)NC(C)(C)C)ccc(Oc2cc(F)c(CC(=O)O[C@@H]3O[C@H](C(=O)O)[C@@H](O)[C@H](O)[C@H]3O)cc2Cl)c1NS(=O)(=O)c1ccc(C2CC2)cc1Cl	-9.54714	-11.43761	OC		0	785.63	3	4.11	M1	CC(C)(C)NC(=O)c1ccc(Oc2cc(F)c(CC(=O)O[C@@H]3O[C@H](C(=O)O)[C@@H](O)[C@H](O)[C@H]3O)cc2Cl)c(NS(=O)(=O)c2ccc(C3CC3)cc2Cl)c1	Inhibition						Not Active						False	CHEMBL3532224	Time dependent inhibition of CYP2C8 in human liver microsomes using paclitaxel as substrate at 10 uM by LC-MS/MS analysis	A	BAO_0000019	assay format	Homo sapiens	CHEMBL3559723	Liver	None	None	CHEMBL3721	Cytochrome P450 2C8	Homo sapiens	SINGLE PROTEIN	CHEMBL3526017	1	Scientific Literature	Drug Metab. Dispos.	2012	None	1.8904699999999988
94	COCCOCn1ccc(NC(=O)c2cc(Oc3ccc(S(C)(=O)=O)cc3)cc(-c3ncccc3C)c2)n1	COCCOCn1ccc(NC(=O)c2cc(Oc3ccc(S(C)(=O)=O)cc3)cc(-c3ncc(OC)cc3C)c2)n1	-8.01267	-9.9026	OC		0	536.61	1	4.32	19e	COCCOCn1ccc(NC(=O)c2cc(Oc3ccc(S(C)(=O)=O)cc3)cc(-c3ncccc3C)c2)n1	Inhibition						Not Active						False	CHEMBL3243414	Time dependent inhibition of CYP2C8 in human liver microsomes	A	BAO_0000019	assay format	Homo sapiens	CHEMBL3559723	Liver	None	None	CHEMBL3721	Cytochrome P450 2C8	Homo sapiens	SINGLE PROTEIN	CHEMBL3232870	1	Scientific Literature	Bioorg. Med. Chem.	2014	None	1.8899299999999997
95	CCCCC(=O)N(Cc1ccc(-c2ccccc2-c2nnn[nH]2)cc1)[C@H](C(=O)O)C(C)C	CCCCC(=O)N(Cc1ccc(-c2cccc(C(=O)O)c2-c2nnn[nH]2)cc1)[C@H](C(=O)O)C(C)C	-9.68262	-7.7953	C(=O)O	VALSARTAN	4	435.53	0	4.16	VALSARTAN	CCCCC(=O)N(Cc1ccc(-c2ccccc2-c2nnn[nH]2)cc1)[C@H](C(=O)O)C(C)C	Inhibition	'<'	10.0	%				UO_0000187					False	CHEMBL3534890	Time dependent inhibition of CYP2C8 (unknown origin) at 100 uM by LC/MS system	A	BAO_0000357	single protein format	Homo sapiens	None	None	None	None	CHEMBL3721	Cytochrome P450 2C8	Homo sapiens	SINGLE PROTEIN	CHEMBL3526118	1	Scientific Literature	Drug Metab. Dispos.	2011	None	1.8873199999999999
96	O=C(NCc1ccncc1)c1nc(CS(=O)(=O)c2ccccc2)no1	O=C(NCc1ccncc1)c1nc(CS(=O)(=O)c2cccc(O)c2)no1	-8.9939	-7.10955	O		0	358.38	0	1.37	21	O=C(NCc1ccncc1)c1nc(CS(=O)(=O)c2ccccc2)no1	Inhibition	'<'	14.0	%				UO_0000187					False	CHEMBL2072917	Time dependent inhibition of human recombinant CYP2C8 coexpressed in Escherichia coli at 50 uM using amodiaquine as probe	A	BAO_0000357	single protein format	Homo sapiens	None	None	None	None	CHEMBL3721	Cytochrome P450 2C8	Homo sapiens	SINGLE PROTEIN	CHEMBL2069246	1	Scientific Literature	J. Med. Chem.	2012	None	1.8843500000000004
97	Cc1cc(C(=O)N2CCOc3ccc(-c4ccc5nc[nH]c5c4)cc3C2)ccc1S(C)(=O)=O	Cc1cc(C(=O)N2CCOc3ccc(-c4ccc5nc[nH]c5c4)cc3C2F)ccc1S(C)(=O)=O	-8.6973	-6.81568	F		0	461.54	0	3.98	24	Cc1cc(C(=O)N2CCOc3ccc(-c4ccc5nc[nH]c5c4)cc3C2)ccc1S(C)(=O)=O	Inhibition						Not Determined						False	CHEMBL2342499	Inhibition of CYP2C8 (unknown origin)	A	BAO_0000357	single protein format	Homo sapiens	None	None	None	None	CHEMBL3721	Cytochrome P450 2C8	Homo sapiens	SINGLE PROTEIN	CHEMBL2331117	1	Scientific Literature	J. Med. Chem.	2013	None	1.8816199999999998
98	C[C@H](c1ccc(F)cc1)N(Cc1cccc(C(=O)O)c1)C(=O)c1cc2ccccc2nn1	CC(C)c1ccc2cc(C(=O)N(Cc3cccc(C(=O)O)c3)[C@H](C)c3ccc(F)cc3)nnc2c1	-10.38685	-8.51038	C(C)C		0	429.45	0	4.87	9	C[C@H](c1ccc(F)cc1)N(Cc1cccc(C(=O)O)c1)C(=O)c1cc2ccccc2nn1	Inhibition						Not Determined						False	CHEMBL3579083	Inhibition of CYP2C8 (unknown origin) at 3 uM	A	BAO_0000357	single protein format	Homo sapiens	None	None	None	None	CHEMBL3721	Cytochrome P450 2C8	Homo sapiens	SINGLE PROTEIN	CHEMBL3576831	1	Scientific Literature	ACS Med. Chem. Lett.	2015	None	1.8764700000000012
99	CC/C(=C(\c1ccccc1)c1ccc(OCCN(C)C)cc1)c1ccccc1	CC/C(=C(\c1ccccc1)c1ccc(OCCN(C)C)cc1)c1cccc(C(C)C)c1	-8.6384	-6.7633199999999984	C(C)C	TAMOXIFEN	4	371.52	1	6.00	Tamoxifen	CC/C(=C(\c1ccccc1)c1ccc(OCCN(C)C)cc1)c1ccccc1	Inhibition	'<'	10.0	%				UO_0000187					False	CHEMBL3534894	Time dependent inhibition of CYP2C8 (unknown origin) at 10 uM by LC/MS system	A	BAO_0000357	single protein format	Homo sapiens	None	None	None	None	CHEMBL3721	Cytochrome P450 2C8	Homo sapiens	SINGLE PROTEIN	CHEMBL3526118	1	Scientific Literature	Drug Metab. Dispos.	2011	None	1.8750800000000023
100	CS(=O)(=O)O.Cc1ccc(NC(=O)c2ccc(CN3CCN(C)CC3)cc2)cc1Nc1nccc(-c2cccnc2)n1	Cc1cc(-c2cccnc2)nc(Nc2cc(NC(=O)c3ccc(CN4CCN(C)CC4)cc3)ccc2C)n1	-10.04371	-8.16916	C	IMATINIB MESYLATE	4	589.72	0	4.59	Imatinib, Glivec, Gleevec	CS(=O)(=O)O.Cc1ccc(NC(=O)c2ccc(CN3CCN(C)CC3)cc2)cc1Nc1nccc(-c2cccnc2)n1	Inhibition	'='	45.0	%				UO_0000187					False	CHEMBL3536386	Activity of CYP2C8 in human liver microsomes assessed as inhibition of montelukast-mediated N-desmethylimatinib formation at 0.1 uM after 5 mins by LC/MS analysis	A	BAO_0000019	assay format	Homo sapiens	CHEMBL3559723	Liver	None	None	CHEMBL3721	Cytochrome P450 2C8	Homo sapiens	SINGLE PROTEIN	CHEMBL3525950	1	Scientific Literature	Drug Metab. Dispos.	2013	None	1.874550000000001
101	CN1CCN(C(=O)c2cn(Cc3cncn3Cc3ccc4c(c3)OCO4)cc2-c2cccc3ccccc23)CC1	CC(C)c1ccc2c(-c3cn(Cc4cncn4Cc4ccc5c(c4)OCO5)cc3C(=O)N3CCN(C)CC3)cccc2c1	-10.99597	-9.12185	C(C)C		0	533.63	1	4.72	LB42908	CN1CCN(C(=O)c2cn(Cc3cncn3Cc3ccc4c(c3)OCO4)cc2-c2cccc3ccccc23)CC1	Inhibition	'='	46.7	%				UO_0000187					False	CHEMBL2045906	Inhibition of human CYP2C8-mediated taxol 6alpha-hydroxylation in liver microsomes at 10 uM coincubated with substrate	A	BAO_0000251	microsome format	Homo sapiens	CHEMBL3559723	Liver	None	Microsome	CHEMBL3721	Cytochrome P450 2C8	Homo sapiens	SINGLE PROTEIN	CHEMBL2040745	1	Scientific Literature	Bioorg. Med. Chem. Lett.	2012	None	1.8741199999999996
102	C[C@H](c1ccc(F)cc1)N(Cc1cccc(C(=O)O)c1)C(=O)c1cc2ccccc2nn1	CC(C)c1cc([C@@H](C)N(Cc2cccc(C(=O)O)c2)C(=O)c2cc3ccccc3nn2)ccc1F	-10.38343	-8.51038	C(C)C		0	429.45	0	4.87	9	C[C@H](c1ccc(F)cc1)N(Cc1cccc(C(=O)O)c1)C(=O)c1cc2ccccc2nn1	Inhibition						Not Determined						False	CHEMBL3579083	Inhibition of CYP2C8 (unknown origin) at 3 uM	A	BAO_0000357	single protein format	Homo sapiens	None	None	None	None	CHEMBL3721	Cytochrome P450 2C8	Homo sapiens	SINGLE PROTEIN	CHEMBL3576831	1	Scientific Literature	ACS Med. Chem. Lett.	2015	None	1.873050000000001
103	COc1ccc2ccc(C(=O)N3CCC4(CC3)Cc3cn(C(C)(C)C)nc3C(=O)N4)cc2n1	COc1ccc2c(C)cc(C(=O)N3CCC4(CC3)Cc3cn(C(C)(C)C)nc3C(=O)N4)cc2n1	-8.14857	-6.27625	C		0	447.54	0	3.16	21	COc1ccc2ccc(C(=O)N3CCC4(CC3)Cc3cn(C(C)(C)C)nc3C(=O)N4)cc2n1	Inhibition						Not Active						False	CHEMBL2422741	Inhibition of human CYP2C8 at 10 uM	B	BAO_0000357	single protein format	Homo sapiens	None	None	None	None	CHEMBL3721	Cytochrome P450 2C8	Homo sapiens	SINGLE PROTEIN	CHEMBL2417512	1	Scientific Literature	J. Med. Chem.	2013	None	1.8723199999999993
104	COc1ccc2ccc(C(=O)N3CCC4(CC3)Cc3cn(C(C)(C)C)nc3C(=O)N4)cc2n1	CCC1c2cn(C(C)(C)C)nc2C(=O)NC12CCN(C(=O)c1ccc3ccc(OC)nc3c1)CC2	-8.14631	-6.27625	CC		0	447.54	0	3.16	21	COc1ccc2ccc(C(=O)N3CCC4(CC3)Cc3cn(C(C)(C)C)nc3C(=O)N4)cc2n1	Inhibition						Not Active						False	CHEMBL2422741	Inhibition of human CYP2C8 at 10 uM	B	BAO_0000357	single protein format	Homo sapiens	None	None	None	None	CHEMBL3721	Cytochrome P450 2C8	Homo sapiens	SINGLE PROTEIN	CHEMBL2417512	1	Scientific Literature	J. Med. Chem.	2013	None	1.8700599999999996
105	Cc1n[nH]c2cc(OCCNC[C@H](O)c3cccc(NS(=O)(=O)C4CCC4)c3)ccc12	Cc1n[nH]c2cc(OCCNC[C@H](O)c3cccc(NS(=O)(=O)C4CCC4)c3)cc(Br)c12	-9.86758	-7.999169999999999	Br		0	444.56	0	2.87	15	Cc1n[nH]c2cc(OCCNC[C@H](O)c3cccc(NS(=O)(=O)C4CCC4)c3)ccc12	Inhibition	'<'	34.0	%				UO_0000187					False	CHEMBL4051055	Inhibition of CYP2C8 (unknown origin) at 10 uM relative to control	A	BAO_0000357	single protein format	Homo sapiens	None	None	None	None	CHEMBL3721	Cytochrome P450 2C8	Homo sapiens	SINGLE PROTEIN	CHEMBL4049422	1	Scientific Literature	J Med Chem	2017	None	1.8684100000000017
106	Cc1cc2c(cc1CN(C)C)CCN(C(=O)c1cc3cc(Cl)ccc3n1C)C2	Cc1cc2c(cc1CN(C)C)CC(C)N(C(=O)c1cc3cc(Cl)ccc3n1C)C2	-7.34788	-5.48272	C		0	395.93	0	4.40	25e	Cc1cc2c(cc1CN(C)C)CCN(C(=O)c1cc3cc(Cl)ccc3n1C)C2	Inhibition						Not Active						False	CHEMBL3368363	Inhibition of human recombinant CYP2C8 after 20 to 50 mins by high-throughput fluorescence assay	A	BAO_0000357	single protein format	Homo sapiens	None	None	None	None	CHEMBL3721	Cytochrome P450 2C8	Homo sapiens	SINGLE PROTEIN	CHEMBL3352699	1	Scientific Literature	J. Med. Chem.	2014	None	1.8651600000000004
107	C[C@H](c1ccc(F)cc1)N(Cc1cccc(C(=O)O)c1)C(=O)c1cc2ccccc2nn1	C[C@H](c1ccc(F)cc1)N(Cc1cccc(C(=O)O)c1)C(=O)c1cc2cc(F)ccc2nn1	-10.36588	-8.51038	F		0	429.45	0	4.87	9	C[C@H](c1ccc(F)cc1)N(Cc1cccc(C(=O)O)c1)C(=O)c1cc2ccccc2nn1	Inhibition						Not Determined						False	CHEMBL3579083	Inhibition of CYP2C8 (unknown origin) at 3 uM	A	BAO_0000357	single protein format	Homo sapiens	None	None	None	None	CHEMBL3721	Cytochrome P450 2C8	Homo sapiens	SINGLE PROTEIN	CHEMBL3576831	1	Scientific Literature	ACS Med. Chem. Lett.	2015	None	1.855500000000001
108	C#C[C@]1(O)CC[C@H]2[C@@H]3CCc4cc(O)ccc4[C@H]3CC[C@@]21C	C#C[C@]1(O)CC[C@H]2[C@@H]3CCc4cc(O)ccc4[C@H]3C(I)C[C@@]21C	-6.39365	-8.24492	I	ETHINYL ESTRADIOL	4	296.41	0	3.61	Ethinylestradiol	C#C[C@]1(O)CC[C@H]2[C@@H]3CCc4cc(O)ccc4[C@H]3CC[C@@]21C	Inhibition	'<'	10.0	%				UO_0000187					False	CHEMBL3534894	Time dependent inhibition of CYP2C8 (unknown origin) at 10 uM by LC/MS system	A	BAO_0000357	single protein format	Homo sapiens	None	None	None	None	CHEMBL3721	Cytochrome P450 2C8	Homo sapiens	SINGLE PROTEIN	CHEMBL3526118	1	Scientific Literature	Drug Metab. Dispos.	2011	None	1.8512700000000004
109	Cc1cc(C(=O)N2CCOc3ccc(-c4ccc5nc[nH]c5c4)cc3C2)ccc1S(C)(=O)=O	CCc1c(-c2ccc3c(c2)CN(C(=O)c2ccc(S(C)(=O)=O)c(C)c2)CCO3)ccc2nc[nH]c12	-8.66286	-6.81568	CC		0	461.54	0	3.98	24	Cc1cc(C(=O)N2CCOc3ccc(-c4ccc5nc[nH]c5c4)cc3C2)ccc1S(C)(=O)=O	Inhibition						Not Determined						False	CHEMBL2342499	Inhibition of CYP2C8 (unknown origin)	A	BAO_0000357	single protein format	Homo sapiens	None	None	None	None	CHEMBL3721	Cytochrome P450 2C8	Homo sapiens	SINGLE PROTEIN	CHEMBL2331117	1	Scientific Literature	J. Med. Chem.	2013	None	1.8471799999999998
110	C[C@H](c1ccc(F)cc1)N(Cc1cccc(C(=O)O)c1)C(=O)c1cnc2ccccc2c1	CC(C)c1cc([C@@H](C)N(Cc2cccc(C(=O)O)c2)C(=O)c2cnc3ccccc3c2)ccc1F	-10.98289	-9.14012	C(C)C	PF-05105679	1	428.46	1	5.48	8, PF-05105679	C[C@H](c1ccc(F)cc1)N(Cc1cccc(C(=O)O)c1)C(=O)c1cnc2ccccc2c1	Inhibition	'='	0.0	%				UO_0000187					False	CHEMBL3579083	Inhibition of CYP2C8 (unknown origin) at 3 uM	A	BAO_0000357	single protein format	Homo sapiens	None	None	None	None	CHEMBL3721	Cytochrome P450 2C8	Homo sapiens	SINGLE PROTEIN	CHEMBL3576831	1	Scientific Literature	ACS Med. Chem. Lett.	2015	None	1.8427699999999998
111	OC(CNC1CCCCC1)Cn1c2ccc(Br)cc2c2cc(Br)ccc21	OC(CNC1CCCCC1)Cn1c2ccc(Br)cc2c2cc(Br)cc(S)c21	-6.13495	-7.96595	S		0	480.24	1	5.60	12	OC(CNC1CCCCC1)Cn1c2ccc(Br)cc2c2cc(Br)ccc21	Inhibition						Active						False	CHEMBL3102562	Inhibition of human recombinant CYP2C8 expressed in baculovirus-infected insect cells preincubated for 15 mins followed by substrate addition measured after 30 mins by luminescence assay	A	BAO_0000219	cell-based format	Homo sapiens	None	None	None	None	CHEMBL3721	Cytochrome P450 2C8	Homo sapiens	SINGLE PROTEIN	CHEMBL3098117	1	Scientific Literature	ACS Med. Chem. Lett.	2013	None	1.8310000000000004
112	C#C[C@]1(O)CC[C@H]2[C@@H]3CCc4cc(O)ccc4[C@H]3CC[C@@]21C	C#C[C@]1(O)CC[C@H]2[C@@H]3CC(Br)c4cc(O)ccc4[C@H]3CC[C@@]21C	-6.41434	-8.24492	Br	ETHINYL ESTRADIOL	4	296.41	0	3.61	Ethinylestradiol	C#C[C@]1(O)CC[C@H]2[C@@H]3CCc4cc(O)ccc4[C@H]3CC[C@@]21C	Inhibition	'<'	10.0	%				UO_0000187					False	CHEMBL3534894	Time dependent inhibition of CYP2C8 (unknown origin) at 10 uM by LC/MS system	A	BAO_0000357	single protein format	Homo sapiens	None	None	None	None	CHEMBL3721	Cytochrome P450 2C8	Homo sapiens	SINGLE PROTEIN	CHEMBL3526118	1	Scientific Literature	Drug Metab. Dispos.	2011	None	1.8305800000000003
113	CC(=O)NC(C)CCc1cnc(-c2ccc(Oc3cccc(OCC4CC4)c3)cc2)o1	CC(=O)NC(C)CCc1cnc(-c2ccc(Oc3cccc(OCC4CC4C(C)C)c3)cc2)o1	-11.76016	-9.93267	C(C)C		0	420.51	1	5.38	1l	CC(=O)NC(C)CCc1cnc(-c2ccc(Oc3cccc(OCC4CC4)c3)cc2)o1	Inhibition	'='	41.8	%				UO_0000187					False	CHEMBL4027528	Inhibition of CYP2C8 (unknown origin) at 10 uM	A	BAO_0000357	single protein format	Homo sapiens	None	None	None	None	CHEMBL3721	Cytochrome P450 2C8	Homo sapiens	SINGLE PROTEIN	CHEMBL4024776	1	Scientific Literature	J Med Chem	2018	None	1.827490000000001
114	O=C(NCc1ccncc1)c1nc(CS(=O)(=O)c2ccccc2)no1	Cc1cccc(S(=O)(=O)Cc2noc(C(=O)NCc3ccncc3)n2)c1	-8.9364	-7.10955	C		0	358.38	0	1.37	21	O=C(NCc1ccncc1)c1nc(CS(=O)(=O)c2ccccc2)no1	Inhibition	'<'	14.0	%				UO_0000187					False	CHEMBL2072917	Time dependent inhibition of human recombinant CYP2C8 coexpressed in Escherichia coli at 50 uM using amodiaquine as probe	A	BAO_0000357	single protein format	Homo sapiens	None	None	None	None	CHEMBL3721	Cytochrome P450 2C8	Homo sapiens	SINGLE PROTEIN	CHEMBL2069246	1	Scientific Literature	J. Med. Chem.	2012	None	1.8268500000000012
115	COc1cc(C(=O)NS(=O)(=O)c2ccccc2C)ccc1Cc1cn(C)c2ccc(NC(=O)OC3CCCC3)cc12	COc1c(Cc2cn(C)c3ccc(NC(=O)OC4CCCC4)cc23)ccc(C(=O)NS(=O)(=O)c2ccccc2C)c1C(C)C	-8.4927	-10.31921	C(C)C	ZAFIRLUKAST	4	575.69	2	5.70	Zafirlukast	COc1cc(C(=O)NS(=O)(=O)c2ccccc2C)ccc1Cc1cn(C)c2ccc(NC(=O)OC3CCCC3)cc12	Inhibition	'<'	10.0	%				UO_0000187					False	CHEMBL3534893	Time dependent inhibition of CYP2C8 (unknown origin) at 3 uM by LC/MS system	A	BAO_0000357	single protein format	Homo sapiens	None	None	None	None	CHEMBL3721	Cytochrome P450 2C8	Homo sapiens	SINGLE PROTEIN	CHEMBL3526118	1	Scientific Literature	Drug Metab. Dispos.	2011	None	1.8265100000000007
116	CC(C)c1c(C(=O)Nc2ccccc2)c(-c2ccccc2)c(-c2ccc(F)cc2)n1CC[C@@H](O)C[C@@H](O)CC(=O)O	CC(=O)c1ccccc1-c1c(C(=O)Nc2ccccc2)c(C(C)C)n(CC[C@@H](O)C[C@@H](O)CC(=O)O)c1-c1ccc(F)cc1	-8.30904	-10.13473	C(=O)C	ATORVASTATIN	4	558.65	2	6.31	Atorvastatin	CC(C)c1c(C(=O)Nc2ccccc2)c(-c2ccccc2)c(-c2ccc(F)cc2)n1CC[C@@H](O)C[C@@H](O)CC(=O)O	Inhibition	'<'	10.0	%				UO_0000187					False	CHEMBL3534890	Time dependent inhibition of CYP2C8 (unknown origin) at 100 uM by LC/MS system	A	BAO_0000357	single protein format	Homo sapiens	None	None	None	None	CHEMBL3721	Cytochrome P450 2C8	Homo sapiens	SINGLE PROTEIN	CHEMBL3526118	1	Scientific Literature	Drug Metab. Dispos.	2011	None	1.8256899999999998
117	C[C@H](c1ccc(F)cc1)N(Cc1cccc(C(=O)O)c1)C(=O)c1cc2ccccc2nn1	C[C@H](c1ccc(F)cc1)N(Cc1ccc(C(=O)O)c(C(=O)O)c1)C(=O)c1cc2ccccc2nn1	-10.33583	-8.51038	C(=O)O		0	429.45	0	4.87	9	C[C@H](c1ccc(F)cc1)N(Cc1cccc(C(=O)O)c1)C(=O)c1cc2ccccc2nn1	Inhibition						Not Determined						False	CHEMBL3579083	Inhibition of CYP2C8 (unknown origin) at 3 uM	A	BAO_0000357	single protein format	Homo sapiens	None	None	None	None	CHEMBL3721	Cytochrome P450 2C8	Homo sapiens	SINGLE PROTEIN	CHEMBL3576831	1	Scientific Literature	ACS Med. Chem. Lett.	2015	None	1.82545
118	CCc1ccc(CCOc2ccc(CC3SC(=O)NC3=O)cc2)nc1	CCc1cnc(CCOc2ccc(CC3SC(=O)NC3=O)cc2)cc1CO	-9.11801	-7.29321	CO	PIOGLITAZONE	4	356.45	0	3.16	SID174007207	CCc1ccc(CCOc2ccc(CC3SC(=O)NC3=O)cc2)nc1	Inhibition	'<'	10.0	%				UO_0000187					False	CHEMBL3534892	Time dependent inhibition of CYP2C8 (unknown origin) at 30 uM by LC/MS system	A	BAO_0000357	single protein format	Homo sapiens	None	None	None	None	CHEMBL3721	Cytochrome P450 2C8	Homo sapiens	SINGLE PROTEIN	CHEMBL3526118	1	Scientific Literature	Drug Metab. Dispos.	2011	None	1.8247999999999998
119	CS(=O)(=O)O.Cc1ccc(NC(=O)c2ccc(CN3CCN(C)CC3)cc2)cc1Nc1nccc(-c2cccnc2)n1	Cc1c(Br)cc(NC(=O)c2ccc(CN3CCN(C)CC3)cc2)cc1Nc1nccc(-c2cccnc2)n1	-9.99359	-8.16916	Br	IMATINIB MESYLATE	4	589.72	0	4.59	Imatinib, Glivec, Gleevec	CS(=O)(=O)O.Cc1ccc(NC(=O)c2ccc(CN3CCN(C)CC3)cc2)cc1Nc1nccc(-c2cccnc2)n1	Inhibition	'='	45.0	%				UO_0000187					False	CHEMBL3536386	Activity of CYP2C8 in human liver microsomes assessed as inhibition of montelukast-mediated N-desmethylimatinib formation at 0.1 uM after 5 mins by LC/MS analysis	A	BAO_0000019	assay format	Homo sapiens	CHEMBL3559723	Liver	None	None	CHEMBL3721	Cytochrome P450 2C8	Homo sapiens	SINGLE PROTEIN	CHEMBL3525950	1	Scientific Literature	Drug Metab. Dispos.	2013	None	1.8244299999999996
120	Cn1c(=O)n(Cc2ccc(C(=O)O)cc2)c(=O)c2cc(C#CCc3ccccc3)ccc21	Cn1c(=O)n(Cc2ccc(C(=O)O)cc2)c(=O)c2c(C(=O)O)c(C#CCc3ccccc3)ccc21	-7.602760000000001	-9.42244	C(=O)O		0	424.46	0	3.04	5	Cn1c(=O)n(Cc2ccc(C(=O)O)cc2)c(=O)c2cc(C#CCc3ccccc3)ccc21	Inhibition	'<'	50.0	%				UO_0000187					False	CHEMBL3388351	Inhibition of CYP2C8 (unknown origin) using amodiaquine substrate at 2.5 uM	A	BAO_0000357	single protein format	Homo sapiens	None	None	None	None	CHEMBL3721	Cytochrome P450 2C8	Homo sapiens	SINGLE PROTEIN	CHEMBL3352788	1	Scientific Literature	J. Med. Chem.	2014	None	1.819679999999999
121	COc1ccc2ccc(C(=O)N3CCC4(CC3)Cc3cn(C(C)(C)C)nc3C(=O)N4)cc2n1	COc1ccc2c(OC)cc(C(=O)N3CCC4(CC3)Cc3cn(C(C)(C)C)nc3C(=O)N4)cc2n1	-8.09566	-6.27625	OC		0	447.54	0	3.16	21	COc1ccc2ccc(C(=O)N3CCC4(CC3)Cc3cn(C(C)(C)C)nc3C(=O)N4)cc2n1	Inhibition						Not Active						False	CHEMBL2422741	Inhibition of human CYP2C8 at 10 uM	B	BAO_0000357	single protein format	Homo sapiens	None	None	None	None	CHEMBL3721	Cytochrome P450 2C8	Homo sapiens	SINGLE PROTEIN	CHEMBL2417512	1	Scientific Literature	J. Med. Chem.	2013	None	1.8194100000000004
122	C#C[C@]1(O)CC[C@H]2[C@@H]3CCc4cc(O)ccc4[C@H]3CC[C@@]21C	C#C[C@]1(O)CC[C@H]2[C@@H]3C(I)Cc4cc(O)ccc4[C@H]3CC[C@@]21C	-6.4261599999999985	-8.24492	I	ETHINYL ESTRADIOL	4	296.41	0	3.61	Ethinylestradiol	C#C[C@]1(O)CC[C@H]2[C@@H]3CCc4cc(O)ccc4[C@H]3CC[C@@]21C	Inhibition	'<'	10.0	%				UO_0000187					False	CHEMBL3534894	Time dependent inhibition of CYP2C8 (unknown origin) at 10 uM by LC/MS system	A	BAO_0000357	single protein format	Homo sapiens	None	None	None	None	CHEMBL3721	Cytochrome P450 2C8	Homo sapiens	SINGLE PROTEIN	CHEMBL3526118	1	Scientific Literature	Drug Metab. Dispos.	2011	None	1.818760000000002
123	c1ccc2c(c1)CN[C@@H](CN(CCCCNCC1CCSCC1)[C@H]1CCCc3cccnc31)C2	CC(C)C1CSCCC1CNCCCCN(C[C@H]1Cc2ccccc2CN1)[C@H]1CCCc2cccnc21	-10.25911	-8.44512	C(C)C		0	478.75	0	4.99	11e	c1ccc2c(c1)CN[C@@H](CN(CCCCNCC1CCSCC1)[C@H]1CCCc3cccnc31)C2	Inhibition						Not Active						False	CHEMBL4059174	Inhibition of CYP2C8 (unknown origin)	A	BAO_0000357	single protein format	Homo sapiens	None	None	None	None	CHEMBL3721	Cytochrome P450 2C8	Homo sapiens	SINGLE PROTEIN	CHEMBL4052827	1	Scientific Literature	J Med Chem	2018	None	1.8139900000000004
124	O=C(Nc1ccc2ccccc2n1)c1cc[nH]n1	O=C(O)c1c[nH]nc1C(=O)Nc1ccc2ccccc2n1	-8.13386	-6.3205800000000005	C(=O)O		0	238.25	0	2.21	3e, BLX-1873	O=C(Nc1ccc2ccccc2n1)c1cc[nH]n1	Inhibition						Not Determined						False	CHEMBL3606431	Inhibition of human CYP2C8 at 10 uM	A	BAO_0000357	single protein format	Homo sapiens	None	None	None	None	CHEMBL3721	Cytochrome P450 2C8	Homo sapiens	SINGLE PROTEIN	CHEMBL3603736	1	Scientific Literature	Bioorg. Med. Chem. Lett.	2015	None	1.8132799999999998
125	Cc1cc2c(cc1CN(C)C)CCN(C(=O)c1cc3cc(Cl)ccc3n1C)C2	CC(=O)C1Cc2cc(CN(C)C)c(C)cc2CN1C(=O)c1cc2cc(Cl)ccc2n1C	-7.29292	-5.48272	C(=O)C		0	395.93	0	4.40	25e	Cc1cc2c(cc1CN(C)C)CCN(C(=O)c1cc3cc(Cl)ccc3n1C)C2	Inhibition						Not Active						False	CHEMBL3368363	Inhibition of human recombinant CYP2C8 after 20 to 50 mins by high-throughput fluorescence assay	A	BAO_0000357	single protein format	Homo sapiens	None	None	None	None	CHEMBL3721	Cytochrome P450 2C8	Homo sapiens	SINGLE PROTEIN	CHEMBL3352699	1	Scientific Literature	J. Med. Chem.	2014	None	1.8102
126	CS(=O)(=O)O.Cc1ccc(NC(=O)c2ccc(CN3CCN(C)CC3)cc2)cc1Nc1nccc(-c2cccnc2)n1	Cc1ccc(NC(=O)c2ccc(CN3CCN(C)CC3)cc2)cc1Nc1nc(S)cc(-c2cccnc2)n1	-9.97859	-8.16916	S	IMATINIB MESYLATE	4	589.72	0	4.59	Imatinib, Glivec, Gleevec	CS(=O)(=O)O.Cc1ccc(NC(=O)c2ccc(CN3CCN(C)CC3)cc2)cc1Nc1nccc(-c2cccnc2)n1	Inhibition	'='	45.0	%				UO_0000187					False	CHEMBL3536386	Activity of CYP2C8 in human liver microsomes assessed as inhibition of montelukast-mediated N-desmethylimatinib formation at 0.1 uM after 5 mins by LC/MS analysis	A	BAO_0000019	assay format	Homo sapiens	CHEMBL3559723	Liver	None	None	CHEMBL3721	Cytochrome P450 2C8	Homo sapiens	SINGLE PROTEIN	CHEMBL3525950	1	Scientific Literature	Drug Metab. Dispos.	2013	None	1.8094300000000008
127	Cc1cc(C(=O)N2CCOc3ccc(-c4ccc5nc[nH]c5c4)cc3C2)ccc1S(C)(=O)=O	Cc1cc(C(=O)N2CCOc3ccc(-c4ccc5nc[nH]c5c4C(=O)O)cc3C2)ccc1S(C)(=O)=O	-8.622819999999999	-6.81568	C(=O)O		0	461.54	0	3.98	24	Cc1cc(C(=O)N2CCOc3ccc(-c4ccc5nc[nH]c5c4)cc3C2)ccc1S(C)(=O)=O	Inhibition						Not Determined						False	CHEMBL2342499	Inhibition of CYP2C8 (unknown origin)	A	BAO_0000357	single protein format	Homo sapiens	None	None	None	None	CHEMBL3721	Cytochrome P450 2C8	Homo sapiens	SINGLE PROTEIN	CHEMBL2331117	1	Scientific Literature	J. Med. Chem.	2013	None	1.8071399999999986
128	C#C[C@]1(O)CC[C@H]2[C@@H]3CCc4cc(O)ccc4[C@H]3CC[C@@]21C	C#C[C@]1(O)CC[C@H]2[C@@H]3C(S)Cc4cc(O)ccc4[C@H]3CC[C@@]21C	-6.4393400000000005	-8.24492	S	ETHINYL ESTRADIOL	4	296.41	0	3.61	Ethinylestradiol	C#C[C@]1(O)CC[C@H]2[C@@H]3CCc4cc(O)ccc4[C@H]3CC[C@@]21C	Inhibition	'<'	10.0	%				UO_0000187					False	CHEMBL3534894	Time dependent inhibition of CYP2C8 (unknown origin) at 10 uM by LC/MS system	A	BAO_0000357	single protein format	Homo sapiens	None	None	None	None	CHEMBL3721	Cytochrome P450 2C8	Homo sapiens	SINGLE PROTEIN	CHEMBL3526118	1	Scientific Literature	Drug Metab. Dispos.	2011	None	1.80558
129	COc1ccc(CCN2CCC(Nc3nc4ccccc4n3Cc3ccc(F)cc3)CC2)cc1	COc1ccc(CCN2CCC(Nc3nc4ccc(F)cc4n3Cc3ccc(F)cc3)CC2)cc1	-11.11281	-9.30847	F	ASTEMIZOLE	4	458.58	1	5.35	Astemizole	COc1ccc(CCN2CCC(Nc3nc4ccccc4n3Cc3ccc(F)cc3)CC2)cc1	Inhibition	'='	1.1	%				UO_0000187					False	CHEMBL3535105	Inhibition of CYP2C8-mediated paclitaxel metabolite formation in human liver microsomes at 0.3 uM after 8 mins by LC-MS/MS analysis relative to control	A	BAO_0000019	assay format	Homo sapiens	CHEMBL3559723	Liver	None	None	CHEMBL3721	Cytochrome P450 2C8	Homo sapiens	SINGLE PROTEIN	CHEMBL3526133	1	Scientific Literature	Drug Metab. Dispos.	2012	None	1.8043399999999998
130	CN(C)[C@]1(c2ccccc2)CC[C@]2(CC1)OCCc1c3cc(F)ccc3[nH]c12.O=C(O)CC(O)(CC(=O)O)C(=O)O	CN(C)[C@]1(c2cccc(C(=O)O)c2)CC[C@]2(CC1)OCCc1c3cc(F)ccc3[nH]c12	-8.105089999999999	-6.3015300000000005	C(=O)O		0	570.61	1	5.11	3a, cebranopadol	CN(C)[C@]1(c2ccccc2)CC[C@]2(CC1)OCCc1c3cc(F)ccc3[nH]c12.O=C(O)CC(O)(CC(=O)O)C(=O)O	Inhibition						Not Active						False	CHEMBL3366633	Inhibition of human CYP2C8 up to 250 nM	A	BAO_0000357	single protein format	Homo sapiens	None	None	None	None	CHEMBL3721	Cytochrome P450 2C8	Homo sapiens	SINGLE PROTEIN	CHEMBL3352090	1	Scientific Literature	ACS Med. Chem. Lett.	2014	None	1.8035599999999983
131	COc1ccc2ccc(C(=O)N3CCC4(CC3)Cc3cn(C(C)(C)C)nc3C(=O)N4)cc2n1	COc1ccc2cc(Br)c(C(=O)N3CCC4(CC3)Cc3cn(C(C)(C)C)nc3C(=O)N4)cc2n1	-4.4732699999999985	-6.27625	Br		0	447.54	0	3.16	21	COc1ccc2ccc(C(=O)N3CCC4(CC3)Cc3cn(C(C)(C)C)nc3C(=O)N4)cc2n1	Inhibition						Not Active						False	CHEMBL2422741	Inhibition of human CYP2C8 at 10 uM	B	BAO_0000357	single protein format	Homo sapiens	None	None	None	None	CHEMBL3721	Cytochrome P450 2C8	Homo sapiens	SINGLE PROTEIN	CHEMBL2417512	1	Scientific Literature	J. Med. Chem.	2013	None	1.8029800000000016
132	c1ccc2c(c1)CN[C@@H](CN(CCCCNC1CCNCC1)[C@H]1CCCc3cccnc31)C2	Nc1ccc2c(c1)CN[C@@H](CN(CCCCNC1CCNCC1)[C@H]1CCCc3cccnc31)C2	-7.463660000000001	-9.26281	N		0	447.67	0	3.60	13d	c1ccc2c(c1)CN[C@@H](CN(CCCCNC1CCNCC1)[C@H]1CCCc3cccnc31)C2	Inhibition						Not Active						False	CHEMBL4059174	Inhibition of CYP2C8 (unknown origin)	A	BAO_0000357	single protein format	Homo sapiens	None	None	None	None	CHEMBL3721	Cytochrome P450 2C8	Homo sapiens	SINGLE PROTEIN	CHEMBL4052827	1	Scientific Literature	J Med Chem	2018	None	1.7991499999999991
133	CN(C)[C@]1(c2ccccc2)CC[C@]2(CC1)OCCc1c3cc(F)ccc3[nH]c12.O=C(O)CC(O)(CC(=O)O)C(=O)O	CC1C[C@]2(CC[C@]1(c1ccccc1)N(C)C)OCCc1c2[nH]c2ccc(F)cc12	-8.09558	-6.3015300000000005	C		0	570.61	1	5.11	3a, cebranopadol	CN(C)[C@]1(c2ccccc2)CC[C@]2(CC1)OCCc1c3cc(F)ccc3[nH]c12.O=C(O)CC(O)(CC(=O)O)C(=O)O	Inhibition						Not Active						False	CHEMBL3366633	Inhibition of human CYP2C8 up to 250 nM	A	BAO_0000357	single protein format	Homo sapiens	None	None	None	None	CHEMBL3721	Cytochrome P450 2C8	Homo sapiens	SINGLE PROTEIN	CHEMBL3352090	1	Scientific Literature	ACS Med. Chem. Lett.	2014	None	1.7940499999999995
134	CC[C@H](C)C(=O)O[C@H]1C[C@H](O)C=C2C=C[C@H](C)[C@H](CC[C@@H](O)C[C@@H](O)CC(=O)O)[C@H]21	CC[C@H](C)C(=O)O[C@H]1C[C@H](O)C=C2C=C(C(C)C)[C@H](C)[C@H](CC[C@@H](O)C[C@@H](O)CC(=O)O)[C@H]21	-9.51112	-7.71775	C(C)C	PRAVASTATIN	4	424.53	0	2.44	Pravastatin	CC[C@H](C)C(=O)O[C@H]1C[C@H](O)C=C2C=C[C@H](C)[C@H](CC[C@@H](O)C[C@@H](O)CC(=O)O)[C@H]21	Inhibition	'<'	10.0	%				UO_0000187					False	CHEMBL3534890	Time dependent inhibition of CYP2C8 (unknown origin) at 100 uM by LC/MS system	A	BAO_0000357	single protein format	Homo sapiens	None	None	None	None	CHEMBL3721	Cytochrome P450 2C8	Homo sapiens	SINGLE PROTEIN	CHEMBL3526118	1	Scientific Literature	Drug Metab. Dispos.	2011	None	1.7933700000000004
135	CS(=O)(=O)O.Cc1ccc(NC(=O)c2ccc(CN3CCN(C)CC3)cc2)cc1Nc1nccc(-c2cccnc2)n1	Cc1ccc(NC(=O)c2ccc(CN3CCN(C)CC3)cc2)cc1Nc1nccc(-c2cncc(Br)c2)n1	-9.95955	-8.16916	Br	IMATINIB MESYLATE	4	589.72	0	4.59	Imatinib, Glivec, Gleevec	CS(=O)(=O)O.Cc1ccc(NC(=O)c2ccc(CN3CCN(C)CC3)cc2)cc1Nc1nccc(-c2cccnc2)n1	Inhibition	'='	45.0	%				UO_0000187					False	CHEMBL3536386	Activity of CYP2C8 in human liver microsomes assessed as inhibition of montelukast-mediated N-desmethylimatinib formation at 0.1 uM after 5 mins by LC/MS analysis	A	BAO_0000019	assay format	Homo sapiens	CHEMBL3559723	Liver	None	None	CHEMBL3721	Cytochrome P450 2C8	Homo sapiens	SINGLE PROTEIN	CHEMBL3525950	1	Scientific Literature	Drug Metab. Dispos.	2013	None	1.7903900000000004
136	CCNc1cc(S(C)(=O)=O)ccc1C(=O)N1CCOc2ccc(-c3ccc4nc[nH]c4c3)cc2C1	CCNc1cc(S(C)(=O)=O)ccc1C(=O)N1CCOc2ccc(-c3ccc4nc[nH]c4c3C)cc2C1	-5.76307	-7.55042	C		0	490.59	0	4.10	21	CCNc1cc(S(C)(=O)=O)ccc1C(=O)N1CCOc2ccc(-c3ccc4nc[nH]c4c3)cc2C1	Inhibition						Not Determined						False	CHEMBL2342499	Inhibition of CYP2C8 (unknown origin)	A	BAO_0000357	single protein format	Homo sapiens	None	None	None	None	CHEMBL3721	Cytochrome P450 2C8	Homo sapiens	SINGLE PROTEIN	CHEMBL2331117	1	Scientific Literature	J. Med. Chem.	2013	None	1.78735
137	COc1ccc2c(c1O)CCCC(Cc1ccccc1)=C2c1cc(OC)c(OC)c(OC)c1	CCc1ccccc1CC1=C(c2cc(OC)c(OC)c(OC)c2)c2ccc(OC)c(O)c2CCC1	-6.7973	-8.580969999999999	CC		0	446.54	1	5.81	19c	COc1ccc2c(c1O)CCCC(Cc1ccccc1)=C2c1cc(OC)c(OC)c(OC)c1	Inhibition	'='	83.5	%				UO_0000187					False	CHEMBL3095761	Inhibition of CYP2C8 (unknown origin) at 3 uM	A	BAO_0000357	single protein format	Homo sapiens	None	None	None	None	CHEMBL3721	Cytochrome P450 2C8	Homo sapiens	SINGLE PROTEIN	CHEMBL3091388	1	Scientific Literature	Bioorg. Med. Chem. Lett.	2013	None	1.783669999999999
138	CNCCC(Oc1ccc(C(F)(F)F)cc1)c1ccccc1	CNCCC(Oc1ccc(C(F)(F)F)cc1)c1cccc(C(=O)O)c1	-9.14336	-7.3605399999999985	C(=O)O	FLUOXETINE	4	309.33	0	4.44	Fluoxetine	CNCCC(Oc1ccc(C(F)(F)F)cc1)c1ccccc1	Inhibition	'<'	10.0	%				UO_0000187					False	CHEMBL3534890	Time dependent inhibition of CYP2C8 (unknown origin) at 100 uM by LC/MS system	A	BAO_0000357	single protein format	Homo sapiens	None	None	None	None	CHEMBL3721	Cytochrome P450 2C8	Homo sapiens	SINGLE PROTEIN	CHEMBL3526118	1	Scientific Literature	Drug Metab. Dispos.	2011	None	1.782820000000001
139	CCc1ccc(CCOc2ccc(CC3SC(=O)NC3=O)cc2)nc1	CCc1ccc(CCOc2ccc(CC3SC(=O)NC3=O)c(C(=O)O)c2)nc1	-9.07589	-7.29321	C(=O)O	PIOGLITAZONE	4	356.45	0	3.16	SID174007207	CCc1ccc(CCOc2ccc(CC3SC(=O)NC3=O)cc2)nc1	Inhibition	'<'	10.0	%				UO_0000187					False	CHEMBL3534892	Time dependent inhibition of CYP2C8 (unknown origin) at 30 uM by LC/MS system	A	BAO_0000357	single protein format	Homo sapiens	None	None	None	None	CHEMBL3721	Cytochrome P450 2C8	Homo sapiens	SINGLE PROTEIN	CHEMBL3526118	1	Scientific Literature	Drug Metab. Dispos.	2011	None	1.7826799999999992
140	CN(C)[C@]1(c2ccccc2)CC[C@]2(CC1)OCCc1c3cc(F)ccc3[nH]c12.O=C(O)CC(O)(CC(=O)O)C(=O)O	Cc1cc(F)cc2c3c([nH]c12)[C@]1(CC[C@@](c2ccccc2)(N(C)C)CC1)OCC3	-8.0802	-6.3015300000000005	C		0	570.61	1	5.11	3a, cebranopadol	CN(C)[C@]1(c2ccccc2)CC[C@]2(CC1)OCCc1c3cc(F)ccc3[nH]c12.O=C(O)CC(O)(CC(=O)O)C(=O)O	Inhibition						Not Active						False	CHEMBL3366633	Inhibition of human CYP2C8 up to 250 nM	A	BAO_0000357	single protein format	Homo sapiens	None	None	None	None	CHEMBL3721	Cytochrome P450 2C8	Homo sapiens	SINGLE PROTEIN	CHEMBL3352090	1	Scientific Literature	ACS Med. Chem. Lett.	2014	None	1.778669999999999
141	Nc1ccc(-c2cnc(N)c(-c3ccc(Cl)cc3)c2)cn1	Nc1ccc(-c2cnc(N)c(-c3ccc(Cl)cc3)c2CO)cn1	-6.641560000000001	-8.41641	CO		0	296.76	0	3.63	16; PF-6260933	Nc1ccc(-c2cnc(N)c(-c3ccc(Cl)cc3)c2)cn1	Inhibition	'<'	15.0	%				UO_0000187					False	CHEMBL3755439	Inhibition of CYP2C8 (unknown origin) at 3 uM	A	BAO_0000357	single protein format	Homo sapiens	None	None	None	None	CHEMBL3721	Cytochrome P450 2C8	Homo sapiens	SINGLE PROTEIN	CHEMBL3751803	1	Scientific Literature	ACS Med. Chem. Lett.	2015	None	1.7748499999999998
142	Cc1n[nH]c2cc(OCCNC[C@H](O)c3cccc(NS(=O)(=O)C4CCC4)c3)ccc12	Cc1n[nH]c2cc(OCCNC[C@H](O)c3cccc(NS(=O)(=O)C4CCC4)c3)cc(Cl)c12	-9.77387	-7.999169999999999	Cl		0	444.56	0	2.87	15	Cc1n[nH]c2cc(OCCNC[C@H](O)c3cccc(NS(=O)(=O)C4CCC4)c3)ccc12	Inhibition	'<'	34.0	%				UO_0000187					False	CHEMBL4051055	Inhibition of CYP2C8 (unknown origin) at 10 uM relative to control	A	BAO_0000357	single protein format	Homo sapiens	None	None	None	None	CHEMBL3721	Cytochrome P450 2C8	Homo sapiens	SINGLE PROTEIN	CHEMBL4049422	1	Scientific Literature	J Med Chem	2017	None	1.774700000000002
143	O=C(NCc1ccncc1)c1nc(CS(=O)(=O)c2ccccc2)no1	CC(C)c1cccc(S(=O)(=O)Cc2noc(C(=O)NCc3ccncc3)n2)c1	-8.88366	-7.10955	C(C)C		0	358.38	0	1.37	21	O=C(NCc1ccncc1)c1nc(CS(=O)(=O)c2ccccc2)no1	Inhibition	'<'	14.0	%				UO_0000187					False	CHEMBL2072917	Time dependent inhibition of human recombinant CYP2C8 coexpressed in Escherichia coli at 50 uM using amodiaquine as probe	A	BAO_0000357	single protein format	Homo sapiens	None	None	None	None	CHEMBL3721	Cytochrome P450 2C8	Homo sapiens	SINGLE PROTEIN	CHEMBL2069246	1	Scientific Literature	J. Med. Chem.	2012	None	1.7741100000000012
144	CS(=O)(=O)O.Cc1ccc(NC(=O)c2ccc(CN3CCN(C)CC3)cc2)cc1Nc1nccc(-c2cccnc2)n1	Cc1c(Cl)cc(NC(=O)c2ccc(CN3CCN(C)CC3)cc2)cc1Nc1nccc(-c2cccnc2)n1	-9.94318	-8.16916	Cl	IMATINIB MESYLATE	4	589.72	0	4.59	Imatinib, Glivec, Gleevec	CS(=O)(=O)O.Cc1ccc(NC(=O)c2ccc(CN3CCN(C)CC3)cc2)cc1Nc1nccc(-c2cccnc2)n1	Inhibition	'='	45.0	%				UO_0000187					False	CHEMBL3536386	Activity of CYP2C8 in human liver microsomes assessed as inhibition of montelukast-mediated N-desmethylimatinib formation at 0.1 uM after 5 mins by LC/MS analysis	A	BAO_0000019	assay format	Homo sapiens	CHEMBL3559723	Liver	None	None	CHEMBL3721	Cytochrome P450 2C8	Homo sapiens	SINGLE PROTEIN	CHEMBL3525950	1	Scientific Literature	Drug Metab. Dispos.	2013	None	1.7740200000000002
145	O[C@H](CNC1CCCCC1)Cn1c2ccc(Br)cc2c2cc(Br)ccc21	CCC1CCCCC1NC[C@@H](O)Cn1c2ccc(Br)cc2c2cc(Br)ccc21	-8.089369999999999	-6.3163	CC		0	480.24	1	5.60	18b	O[C@H](CNC1CCCCC1)Cn1c2ccc(Br)cc2c2cc(Br)ccc21	Inhibition						Active						False	CHEMBL3102562	Inhibition of human recombinant CYP2C8 expressed in baculovirus-infected insect cells preincubated for 15 mins followed by substrate addition measured after 30 mins by luminescence assay	A	BAO_0000219	cell-based format	Homo sapiens	None	None	None	None	CHEMBL3721	Cytochrome P450 2C8	Homo sapiens	SINGLE PROTEIN	CHEMBL3098117	1	Scientific Literature	ACS Med. Chem. Lett.	2013	None	1.7730699999999988
146	COc1ccc2c(c1O)CCCC(Cc1ccccc1)=C2c1cc(OC)c(OC)c(OC)c1	CCC1CC(Cc2ccccc2)=C(c2cc(OC)c(OC)c(OC)c2)c2ccc(OC)c(O)c2C1	-6.80963	-8.580969999999999	CC		0	446.54	1	5.81	19c	COc1ccc2c(c1O)CCCC(Cc1ccccc1)=C2c1cc(OC)c(OC)c(OC)c1	Inhibition	'='	83.5	%				UO_0000187					False	CHEMBL3095761	Inhibition of CYP2C8 (unknown origin) at 3 uM	A	BAO_0000357	single protein format	Homo sapiens	None	None	None	None	CHEMBL3721	Cytochrome P450 2C8	Homo sapiens	SINGLE PROTEIN	CHEMBL3091388	1	Scientific Literature	Bioorg. Med. Chem. Lett.	2013	None	1.7713399999999986
147	CC(C)(C)NC(=O)c1ccc(Oc2cc(F)c(CC(=O)O[C@@H]3O[C@H](C(=O)O)[C@@H](O)[C@H](O)[C@H]3O)cc2Cl)c(NS(=O)(=O)c2ccc(C3CC3)cc2Cl)c1	CC(C)(C)NC(=O)c1ccc(Oc2cc(F)c(CC(=O)O[C@@H]3O[C@H](C(=O)O)[C@@H](O)[C@H](O)[C@H]3O)cc2Cl)c(NS(=O)(=O)c2ccc(C3CC3C(=O)O)cc2Cl)c1	-9.6678	-11.43761	C(=O)O		0	785.63	3	4.11	M1	CC(C)(C)NC(=O)c1ccc(Oc2cc(F)c(CC(=O)O[C@@H]3O[C@H](C(=O)O)[C@@H](O)[C@H](O)[C@H]3O)cc2Cl)c(NS(=O)(=O)c2ccc(C3CC3)cc2Cl)c1	Inhibition						Not Active						False	CHEMBL3532224	Time dependent inhibition of CYP2C8 in human liver microsomes using paclitaxel as substrate at 10 uM by LC-MS/MS analysis	A	BAO_0000019	assay format	Homo sapiens	CHEMBL3559723	Liver	None	None	CHEMBL3721	Cytochrome P450 2C8	Homo sapiens	SINGLE PROTEIN	CHEMBL3526017	1	Scientific Literature	Drug Metab. Dispos.	2012	None	1.7698099999999997
148	O[C@@H](CNC1CCCCC1)Cn1c2ccc(Br)cc2c2cc(Br)ccc21	COCC1CCCCC1NC[C@H](O)Cn1c2ccc(Br)cc2c2cc(Br)ccc21	-6.05665	-7.82532	COC		0	480.24	1	5.60	18a	O[C@@H](CNC1CCCCC1)Cn1c2ccc(Br)cc2c2cc(Br)ccc21	Inhibition						Active						False	CHEMBL3102562	Inhibition of human recombinant CYP2C8 expressed in baculovirus-infected insect cells preincubated for 15 mins followed by substrate addition measured after 30 mins by luminescence assay	A	BAO_0000219	cell-based format	Homo sapiens	None	None	None	None	CHEMBL3721	Cytochrome P450 2C8	Homo sapiens	SINGLE PROTEIN	CHEMBL3098117	1	Scientific Literature	ACS Med. Chem. Lett.	2013	None	1.7686699999999993
149	CS(=O)(=O)O.Cc1ccc(NC(=O)c2ccc(CN3CCN(C)CC3)cc2)cc1Nc1nccc(-c2cccnc2)n1	Cc1ccc(NC(=O)c2ccc(CN3CCN(C)CC3)cc2)cc1Nc1nccc(-c2cncc(N)c2)n1	-9.93711	-8.16916	N	IMATINIB MESYLATE	4	589.72	0	4.59	Imatinib, Glivec, Gleevec	CS(=O)(=O)O.Cc1ccc(NC(=O)c2ccc(CN3CCN(C)CC3)cc2)cc1Nc1nccc(-c2cccnc2)n1	Inhibition	'='	45.0	%				UO_0000187					False	CHEMBL3536386	Activity of CYP2C8 in human liver microsomes assessed as inhibition of montelukast-mediated N-desmethylimatinib formation at 0.1 uM after 5 mins by LC/MS analysis	A	BAO_0000019	assay format	Homo sapiens	CHEMBL3559723	Liver	None	None	CHEMBL3721	Cytochrome P450 2C8	Homo sapiens	SINGLE PROTEIN	CHEMBL3525950	1	Scientific Literature	Drug Metab. Dispos.	2013	None	1.7679500000000008
150	O[C@@H](CNC1CCCCC1)Cn1c2ccc(Br)cc2c2cc(Br)ccc21	O[C@@H](CNC1CCCCC1I)Cn1c2ccc(Br)cc2c2cc(Br)ccc21	-6.05825	-7.82532	I		0	480.24	1	5.60	18a	O[C@@H](CNC1CCCCC1)Cn1c2ccc(Br)cc2c2cc(Br)ccc21	Inhibition						Active						False	CHEMBL3102562	Inhibition of human recombinant CYP2C8 expressed in baculovirus-infected insect cells preincubated for 15 mins followed by substrate addition measured after 30 mins by luminescence assay	A	BAO_0000219	cell-based format	Homo sapiens	None	None	None	None	CHEMBL3721	Cytochrome P450 2C8	Homo sapiens	SINGLE PROTEIN	CHEMBL3098117	1	Scientific Literature	ACS Med. Chem. Lett.	2013	None	1.7670699999999995
151	CC/C(=C(\c1ccccc1)c1ccc(OCCN(C)C)cc1)c1ccccc1	CC/C(=C(\c1ccccc1)c1ccc(OCCN(C)C)cc1)c1ccc(C(C)C)cc1	-8.52856	-6.7633199999999984	C(C)C	TAMOXIFEN	4	371.52	1	6.00	Tamoxifen	CC/C(=C(\c1ccccc1)c1ccc(OCCN(C)C)cc1)c1ccccc1	Inhibition	'<'	10.0	%				UO_0000187					False	CHEMBL3534894	Time dependent inhibition of CYP2C8 (unknown origin) at 10 uM by LC/MS system	A	BAO_0000357	single protein format	Homo sapiens	None	None	None	None	CHEMBL3721	Cytochrome P450 2C8	Homo sapiens	SINGLE PROTEIN	CHEMBL3526118	1	Scientific Literature	Drug Metab. Dispos.	2011	None	1.7652400000000021
152	CS(=O)(=O)O.Cc1ccc(NC(=O)c2ccc(CN3CCN(C)CC3)cc2)cc1Nc1nccc(-c2cccnc2)n1	Cc1ccc(NC(=O)c2ccc(CN3CCN(C)CC3)cc2)cc1Nc1nccc(-c2cncc(C(C)C)c2)n1	-9.93078	-8.16916	C(C)C	IMATINIB MESYLATE	4	589.72	0	4.59	Imatinib, Glivec, Gleevec	CS(=O)(=O)O.Cc1ccc(NC(=O)c2ccc(CN3CCN(C)CC3)cc2)cc1Nc1nccc(-c2cccnc2)n1	Inhibition	'='	45.0	%				UO_0000187					False	CHEMBL3536386	Activity of CYP2C8 in human liver microsomes assessed as inhibition of montelukast-mediated N-desmethylimatinib formation at 0.1 uM after 5 mins by LC/MS analysis	A	BAO_0000019	assay format	Homo sapiens	CHEMBL3559723	Liver	None	None	CHEMBL3721	Cytochrome P450 2C8	Homo sapiens	SINGLE PROTEIN	CHEMBL3525950	1	Scientific Literature	Drug Metab. Dispos.	2013	None	1.7616200000000006
153	CS(=O)(=O)O.Cc1ccc(NC(=O)c2ccc(CN3CCN(C)CC3)cc2)cc1Nc1nccc(-c2cccnc2)n1	COc1ccncc1-c1ccnc(Nc2cc(NC(=O)c3ccc(CN4CCN(C)CC4)cc3)ccc2C)n1	-9.92106	-8.16916	OC	IMATINIB MESYLATE	4	589.72	0	4.59	Imatinib, Glivec, Gleevec	CS(=O)(=O)O.Cc1ccc(NC(=O)c2ccc(CN3CCN(C)CC3)cc2)cc1Nc1nccc(-c2cccnc2)n1	Inhibition	'='	45.0	%				UO_0000187					False	CHEMBL3536386	Activity of CYP2C8 in human liver microsomes assessed as inhibition of montelukast-mediated N-desmethylimatinib formation at 0.1 uM after 5 mins by LC/MS analysis	A	BAO_0000019	assay format	Homo sapiens	CHEMBL3559723	Liver	None	None	CHEMBL3721	Cytochrome P450 2C8	Homo sapiens	SINGLE PROTEIN	CHEMBL3525950	1	Scientific Literature	Drug Metab. Dispos.	2013	None	1.751900000000001
154	Cn1c(=O)n(Cc2ccc(C(=O)O)cc2)c(=O)c2cc(C#CCc3ccccc3)ccc21	CC(=O)c1c(C#CCc2ccccc2)ccc2c1c(=O)n(Cc1ccc(C(=O)O)cc1)c(=O)n2C	-7.671869999999998	-9.42244	C(=O)C		0	424.46	0	3.04	5	Cn1c(=O)n(Cc2ccc(C(=O)O)cc2)c(=O)c2cc(C#CCc3ccccc3)ccc21	Inhibition	'<'	50.0	%				UO_0000187					False	CHEMBL3388351	Inhibition of CYP2C8 (unknown origin) using amodiaquine substrate at 2.5 uM	A	BAO_0000357	single protein format	Homo sapiens	None	None	None	None	CHEMBL3721	Cytochrome P450 2C8	Homo sapiens	SINGLE PROTEIN	CHEMBL3352788	1	Scientific Literature	J. Med. Chem.	2014	None	1.7505700000000015
155	COc1ccc2c(c1O)CCCC(Cc1ccccc1)=C2c1cc(OC)c(OC)c(OC)c1	COc1cc(C2=C(Cc3ccccc3)CCCc3c2cc(I)c(OC)c3O)cc(OC)c1OC	-6.832039999999999	-8.580969999999999	I		0	446.54	1	5.81	19c	COc1ccc2c(c1O)CCCC(Cc1ccccc1)=C2c1cc(OC)c(OC)c(OC)c1	Inhibition	'='	83.5	%				UO_0000187					False	CHEMBL3095761	Inhibition of CYP2C8 (unknown origin) at 3 uM	A	BAO_0000357	single protein format	Homo sapiens	None	None	None	None	CHEMBL3721	Cytochrome P450 2C8	Homo sapiens	SINGLE PROTEIN	CHEMBL3091388	1	Scientific Literature	Bioorg. Med. Chem. Lett.	2013	None	1.7489299999999997
156	CC/C(=C(\c1ccccc1)c1ccc(OCCN(C)C)cc1)c1ccccc1	CC/C(=C(/c1ccc(OCCN(C)C)cc1)c1cccc(CC)c1)c1ccccc1	-8.510530000000001	-6.7633199999999984	CC	TAMOXIFEN	4	371.52	1	6.00	Tamoxifen	CC/C(=C(\c1ccccc1)c1ccc(OCCN(C)C)cc1)c1ccccc1	Inhibition	'<'	10.0	%				UO_0000187					False	CHEMBL3534894	Time dependent inhibition of CYP2C8 (unknown origin) at 10 uM by LC/MS system	A	BAO_0000357	single protein format	Homo sapiens	None	None	None	None	CHEMBL3721	Cytochrome P450 2C8	Homo sapiens	SINGLE PROTEIN	CHEMBL3526118	1	Scientific Literature	Drug Metab. Dispos.	2011	None	1.7472100000000026
157	CC(=O)NC(C)CCc1cnc(-c2ccc(Oc3cccc(OCC4CC4)c3)cc2)o1	CC(=O)NC(C)CCc1cnc(-c2ccc(Oc3cccc(OCC4CC4C(C)=O)c3)cc2)o1	-11.67874	-9.93267	C(=O)C		0	420.51	1	5.38	1l	CC(=O)NC(C)CCc1cnc(-c2ccc(Oc3cccc(OCC4CC4)c3)cc2)o1	Inhibition	'='	41.8	%				UO_0000187					False	CHEMBL4027528	Inhibition of CYP2C8 (unknown origin) at 10 uM	A	BAO_0000357	single protein format	Homo sapiens	None	None	None	None	CHEMBL3721	Cytochrome P450 2C8	Homo sapiens	SINGLE PROTEIN	CHEMBL4024776	1	Scientific Literature	J Med Chem	2018	None	1.7460699999999996
158	CCc1ccc(CCOc2ccc(CC3SC(=O)NC3=O)cc2)nc1	CCc1cnc(CCOc2ccc(CC3SC(=O)NC3=O)cc2)cc1O	-9.0384	-7.29321	O	PIOGLITAZONE	4	356.45	0	3.16	SID174007207	CCc1ccc(CCOc2ccc(CC3SC(=O)NC3=O)cc2)nc1	Inhibition	'<'	10.0	%				UO_0000187					False	CHEMBL3534892	Time dependent inhibition of CYP2C8 (unknown origin) at 30 uM by LC/MS system	A	BAO_0000357	single protein format	Homo sapiens	None	None	None	None	CHEMBL3721	Cytochrome P450 2C8	Homo sapiens	SINGLE PROTEIN	CHEMBL3526118	1	Scientific Literature	Drug Metab. Dispos.	2011	None	1.7451899999999991
159	O[C@H](CNC1CCCCC1)Cn1c2ccc(Br)cc2c2cc(Br)ccc21	CC(C)c1cc2c(cc1Br)c1cc(Br)ccc1n2C[C@H](O)CNC1CCCCC1	-8.05902	-6.3163	C(C)C		0	480.24	1	5.60	18b	O[C@H](CNC1CCCCC1)Cn1c2ccc(Br)cc2c2cc(Br)ccc21	Inhibition						Active						False	CHEMBL3102562	Inhibition of human recombinant CYP2C8 expressed in baculovirus-infected insect cells preincubated for 15 mins followed by substrate addition measured after 30 mins by luminescence assay	A	BAO_0000219	cell-based format	Homo sapiens	None	None	None	None	CHEMBL3721	Cytochrome P450 2C8	Homo sapiens	SINGLE PROTEIN	CHEMBL3098117	1	Scientific Literature	ACS Med. Chem. Lett.	2013	None	1.7427200000000003
160	Nc1ncc(-c2cnc(N)c(-c3ccc(Cl)cc3)c2)cn1	Nc1ncc(-c2cnc(N)c(-c3ccc(Cl)cc3)c2S)cn1	-6.6166100000000005	-8.359010000000001	S		0	297.75	0	3.02	17	Nc1ncc(-c2cnc(N)c(-c3ccc(Cl)cc3)c2)cn1	Inhibition	'<'	15.0	%				UO_0000187					False	CHEMBL3755439	Inhibition of CYP2C8 (unknown origin) at 3 uM	A	BAO_0000357	single protein format	Homo sapiens	None	None	None	None	CHEMBL3721	Cytochrome P450 2C8	Homo sapiens	SINGLE PROTEIN	CHEMBL3751803	1	Scientific Literature	ACS Med. Chem. Lett.	2015	None	1.7424000000000008
161	C#C[C@]1(O)CC[C@H]2[C@@H]3CCc4cc(O)ccc4[C@H]3CC[C@@]21C	C#C[C@]1(O)CC(COC)[C@H]2[C@@H]3CCc4cc(O)ccc4[C@H]3CC[C@@]21C	-6.50264	-8.24492	COC	ETHINYL ESTRADIOL	4	296.41	0	3.61	Ethinylestradiol	C#C[C@]1(O)CC[C@H]2[C@@H]3CCc4cc(O)ccc4[C@H]3CC[C@@]21C	Inhibition	'<'	10.0	%				UO_0000187					False	CHEMBL3534894	Time dependent inhibition of CYP2C8 (unknown origin) at 10 uM by LC/MS system	A	BAO_0000357	single protein format	Homo sapiens	None	None	None	None	CHEMBL3721	Cytochrome P450 2C8	Homo sapiens	SINGLE PROTEIN	CHEMBL3526118	1	Scientific Literature	Drug Metab. Dispos.	2011	None	1.74228
162	COc1ccc2c(c1O)CCCC(Cc1ccccc1)=C2c1cc(OC)c(OC)c(OC)c1	COc1ccc2c(c1O)CCC(Br)C(Cc1ccccc1)=C2c1cc(OC)c(OC)c(OC)c1	-6.8399899999999985	-8.580969999999999	Br		0	446.54	1	5.81	19c	COc1ccc2c(c1O)CCCC(Cc1ccccc1)=C2c1cc(OC)c(OC)c(OC)c1	Inhibition	'='	83.5	%				UO_0000187					False	CHEMBL3095761	Inhibition of CYP2C8 (unknown origin) at 3 uM	A	BAO_0000357	single protein format	Homo sapiens	None	None	None	None	CHEMBL3721	Cytochrome P450 2C8	Homo sapiens	SINGLE PROTEIN	CHEMBL3091388	1	Scientific Literature	Bioorg. Med. Chem. Lett.	2013	None	1.7409800000000004
163	OC(CNC1CCCCC1)Cn1c2ccc(Br)cc2c2cc(Br)ccc21	OC1CCC(NCC(O)Cn2c3ccc(Br)cc3c3cc(Br)ccc32)CC1	-6.23191	-7.96595	O		0	480.24	1	5.60	12	OC(CNC1CCCCC1)Cn1c2ccc(Br)cc2c2cc(Br)ccc21	Inhibition						Active						False	CHEMBL3102562	Inhibition of human recombinant CYP2C8 expressed in baculovirus-infected insect cells preincubated for 15 mins followed by substrate addition measured after 30 mins by luminescence assay	A	BAO_0000219	cell-based format	Homo sapiens	None	None	None	None	CHEMBL3721	Cytochrome P450 2C8	Homo sapiens	SINGLE PROTEIN	CHEMBL3098117	1	Scientific Literature	ACS Med. Chem. Lett.	2013	None	1.7340400000000002
164	COc1cc(C(=O)NS(=O)(=O)c2ccccc2C)ccc1Cc1cn(C)c2ccc(NC(=O)OC3CCCC3)cc12	COc1cc(C(=O)NS(=O)(=O)c2ccccc2C)ccc1Cc1c(Cl)n(C)c2ccc(NC(=O)OC3CCCC3)cc12	-8.58571	-10.31921	Cl	ZAFIRLUKAST	4	575.69	2	5.70	Zafirlukast	COc1cc(C(=O)NS(=O)(=O)c2ccccc2C)ccc1Cc1cn(C)c2ccc(NC(=O)OC3CCCC3)cc12	Inhibition	'<'	10.0	%				UO_0000187					False	CHEMBL3534893	Time dependent inhibition of CYP2C8 (unknown origin) at 3 uM by LC/MS system	A	BAO_0000357	single protein format	Homo sapiens	None	None	None	None	CHEMBL3721	Cytochrome P450 2C8	Homo sapiens	SINGLE PROTEIN	CHEMBL3526118	1	Scientific Literature	Drug Metab. Dispos.	2011	None	1.7334999999999994
165	CCCc1cc(S(C)(=O)=O)ccc1C(=O)N1CCOc2ccc(-c3ccc4nc[nH]c4c3)cc2C1	CCCc1cc(S(C)(=O)=O)ccc1C(=O)N1Cc2cc(-c3ccc4nc[nH]c4c3)ccc2OC(Cl)C1	-9.22876	-7.495989999999999	Cl		0	489.6	0	4.62	20	CCCc1cc(S(C)(=O)=O)ccc1C(=O)N1CCOc2ccc(-c3ccc4nc[nH]c4c3)cc2C1	Inhibition						Not Determined						False	CHEMBL2342499	Inhibition of CYP2C8 (unknown origin)	A	BAO_0000357	single protein format	Homo sapiens	None	None	None	None	CHEMBL3721	Cytochrome P450 2C8	Homo sapiens	SINGLE PROTEIN	CHEMBL2331117	1	Scientific Literature	J. Med. Chem.	2013	None	1.7327700000000004
166	Cc1cc2c(cc1CN(C)C)CCN(C(=O)c1cc3cc(Cl)ccc3n1C)C2	COCc1c(C(=O)N2CCc3cc(CN(C)C)c(C)cc3C2)n(C)c2ccc(Cl)cc12	-7.21421	-5.48272	COC		0	395.93	0	4.40	25e	Cc1cc2c(cc1CN(C)C)CCN(C(=O)c1cc3cc(Cl)ccc3n1C)C2	Inhibition						Not Active						False	CHEMBL3368363	Inhibition of human recombinant CYP2C8 after 20 to 50 mins by high-throughput fluorescence assay	A	BAO_0000357	single protein format	Homo sapiens	None	None	None	None	CHEMBL3721	Cytochrome P450 2C8	Homo sapiens	SINGLE PROTEIN	CHEMBL3352699	1	Scientific Literature	J. Med. Chem.	2014	None	1.73149
167	COc1ccc2c(c1O)CCCC(Cc1ccccc1)=C2c1cc(OC)c(OC)c(OC)c1	COc1ccc2c(c1O)CCC(I)C(Cc1ccccc1)=C2c1cc(OC)c(OC)c(OC)c1	-6.84985	-8.580969999999999	I		0	446.54	1	5.81	19c	COc1ccc2c(c1O)CCCC(Cc1ccccc1)=C2c1cc(OC)c(OC)c(OC)c1	Inhibition	'='	83.5	%				UO_0000187					False	CHEMBL3095761	Inhibition of CYP2C8 (unknown origin) at 3 uM	A	BAO_0000357	single protein format	Homo sapiens	None	None	None	None	CHEMBL3721	Cytochrome P450 2C8	Homo sapiens	SINGLE PROTEIN	CHEMBL3091388	1	Scientific Literature	Bioorg. Med. Chem. Lett.	2013	None	1.7311199999999989
168	Nc1ncc(-c2cnc(N)c(-c3ccc(Cl)cc3)c2)cn1	Nc1ncc(-c2cnc(N)c(-c3ccc(Cl)cc3)c2Cl)cn1	-6.62833	-8.359010000000001	Cl		0	297.75	0	3.02	17	Nc1ncc(-c2cnc(N)c(-c3ccc(Cl)cc3)c2)cn1	Inhibition	'<'	15.0	%				UO_0000187					False	CHEMBL3755439	Inhibition of CYP2C8 (unknown origin) at 3 uM	A	BAO_0000357	single protein format	Homo sapiens	None	None	None	None	CHEMBL3721	Cytochrome P450 2C8	Homo sapiens	SINGLE PROTEIN	CHEMBL3751803	1	Scientific Literature	ACS Med. Chem. Lett.	2015	None	1.7306800000000013
169	CC[C@H](C)C(=O)O[C@H]1C[C@H](O)C=C2C=C[C@H](C)[C@H](CC[C@@H](O)C[C@@H](O)CC(=O)O)[C@H]21	CCC1=C2C=C[C@H](C)[C@H](CC[C@@H](O)C[C@@H](O)CC(=O)O)[C@H]2[C@@H](OC(=O)[C@@H](C)CC)C[C@@H]1O	-9.44807	-7.71775	CC	PRAVASTATIN	4	424.53	0	2.44	Pravastatin	CC[C@H](C)C(=O)O[C@H]1C[C@H](O)C=C2C=C[C@H](C)[C@H](CC[C@@H](O)C[C@@H](O)CC(=O)O)[C@H]21	Inhibition	'<'	10.0	%				UO_0000187					False	CHEMBL3534890	Time dependent inhibition of CYP2C8 (unknown origin) at 100 uM by LC/MS system	A	BAO_0000357	single protein format	Homo sapiens	None	None	None	None	CHEMBL3721	Cytochrome P450 2C8	Homo sapiens	SINGLE PROTEIN	CHEMBL3526118	1	Scientific Literature	Drug Metab. Dispos.	2011	None	1.7303199999999999
170	CC/C(=C(\c1ccccc1)c1ccc(OCCN(C)C)cc1)c1ccccc1	CC/C(=C(/c1ccc(OCCN(C)C)cc1)c1ccc(C(C)C)cc1)c1ccccc1	-8.49173	-6.7633199999999984	C(C)C	TAMOXIFEN	4	371.52	1	6.00	Tamoxifen	CC/C(=C(\c1ccccc1)c1ccc(OCCN(C)C)cc1)c1ccccc1	Inhibition	'<'	10.0	%				UO_0000187					False	CHEMBL3534894	Time dependent inhibition of CYP2C8 (unknown origin) at 10 uM by LC/MS system	A	BAO_0000357	single protein format	Homo sapiens	None	None	None	None	CHEMBL3721	Cytochrome P450 2C8	Homo sapiens	SINGLE PROTEIN	CHEMBL3526118	1	Scientific Literature	Drug Metab. Dispos.	2011	None	1.728410000000002
171	COc1ccc2c(c1O)CCCC(Cc1ccccc1)=C2c1cc(OC)c(OC)c(OC)c1	COc1ccc2c(c1O)CCC(Cl)C(Cc1ccccc1)=C2c1cc(OC)c(OC)c(OC)c1	-6.85348	-8.580969999999999	Cl		0	446.54	1	5.81	19c	COc1ccc2c(c1O)CCCC(Cc1ccccc1)=C2c1cc(OC)c(OC)c(OC)c1	Inhibition	'='	83.5	%				UO_0000187					False	CHEMBL3095761	Inhibition of CYP2C8 (unknown origin) at 3 uM	A	BAO_0000357	single protein format	Homo sapiens	None	None	None	None	CHEMBL3721	Cytochrome P450 2C8	Homo sapiens	SINGLE PROTEIN	CHEMBL3091388	1	Scientific Literature	Bioorg. Med. Chem. Lett.	2013	None	1.7274899999999986
172	FC1(F)CCC(NCCCCN(C[C@H]2Cc3ccccc3CN2)[C@H]2CCCc3cccnc32)CC1	CC(C)C1Cc2cccnc2[C@@H](N(CCCCNC2CCC(F)(F)CC2)C[C@H]2Cc3ccccc3CN2)C1	-11.00553	-9.27935	C(C)C		0	482.66	1	5.42	13b	FC1(F)CCC(NCCCCN(C[C@H]2Cc3ccccc3CN2)[C@H]2CCCc3cccnc32)CC1	Inhibition						Not Active						False	CHEMBL4059174	Inhibition of CYP2C8 (unknown origin)	A	BAO_0000357	single protein format	Homo sapiens	None	None	None	None	CHEMBL3721	Cytochrome P450 2C8	Homo sapiens	SINGLE PROTEIN	CHEMBL4052827	1	Scientific Literature	J Med Chem	2018	None	1.7261799999999994
173	O[C@H](CNC1CCCCC1)Cn1c2ccc(Br)cc2c2cc(Br)ccc21	OCC1CCC(NC[C@@H](O)Cn2c3ccc(Br)cc3c3cc(Br)ccc32)CC1	-8.041939999999999	-6.3163	CO		0	480.24	1	5.60	18b	O[C@H](CNC1CCCCC1)Cn1c2ccc(Br)cc2c2cc(Br)ccc21	Inhibition						Active						False	CHEMBL3102562	Inhibition of human recombinant CYP2C8 expressed in baculovirus-infected insect cells preincubated for 15 mins followed by substrate addition measured after 30 mins by luminescence assay	A	BAO_0000219	cell-based format	Homo sapiens	None	None	None	None	CHEMBL3721	Cytochrome P450 2C8	Homo sapiens	SINGLE PROTEIN	CHEMBL3098117	1	Scientific Literature	ACS Med. Chem. Lett.	2013	None	1.7256399999999985
174	c1ccc2c(c1)CN[C@@H](CN(CCCCNC1CCNCC1)[C@H]1CCCc3cccnc31)C2	Oc1ccc2c(c1)C[C@H](CN(CCCCNC1CCNCC1)[C@H]1CCCc3cccnc31)NC2	-7.5373	-9.26281	O		0	447.67	0	3.60	13d	c1ccc2c(c1)CN[C@@H](CN(CCCCNC1CCNCC1)[C@H]1CCCc3cccnc31)C2	Inhibition						Not Active						False	CHEMBL4059174	Inhibition of CYP2C8 (unknown origin)	A	BAO_0000357	single protein format	Homo sapiens	None	None	None	None	CHEMBL3721	Cytochrome P450 2C8	Homo sapiens	SINGLE PROTEIN	CHEMBL4052827	1	Scientific Literature	J Med Chem	2018	None	1.7255099999999999
175	CCCc1cc(S(C)(=O)=O)ccc1C(=O)N1CCOc2ccc(-c3ccc4nc[nH]c4c3)cc2C1	CCCc1cc(S(C)(=O)=O)ccc1C(=O)N1CCOc2ccc(-c3ccc4nc[nH]c4c3)cc2C1C	-9.22015	-7.495989999999999	C		0	489.6	0	4.62	20	CCCc1cc(S(C)(=O)=O)ccc1C(=O)N1CCOc2ccc(-c3ccc4nc[nH]c4c3)cc2C1	Inhibition						Not Determined						False	CHEMBL2342499	Inhibition of CYP2C8 (unknown origin)	A	BAO_0000357	single protein format	Homo sapiens	None	None	None	None	CHEMBL3721	Cytochrome P450 2C8	Homo sapiens	SINGLE PROTEIN	CHEMBL2331117	1	Scientific Literature	J. Med. Chem.	2013	None	1.7241600000000012
176	O=C1COc2ccc(-c3ccc(N4C[C@H](CO)OC4=O)cc3F)cc2N1	O=C1COc2ccc(-c3c(F)cc(N4C[C@H](CO)OC4=O)cc3S)cc2N1	-6.16487	-7.8883100000000015	S		0	358.33	0	2.14	8c	O=C1COc2ccc(-c3ccc(N4C[C@H](CO)OC4=O)cc3F)cc2N1	Inhibition	'='	0.0	%				UO_0000187					False	CHEMBL4136329	Inhibition of CYP2C8 (unknown origin) at 10 uM	A	BAO_0000357	single protein format	Homo sapiens	None	None	None	None	CHEMBL3721	Cytochrome P450 2C8	Homo sapiens	SINGLE PROTEIN	CHEMBL4130562	1	Scientific Literature	ACS Med Chem Lett	2017	None	1.7234400000000019
177	C[C@H](c1ccc(F)cc1F)N(Cc1cccc(C(=O)O)n1)C(=O)c1cc2ccccc2cn1	C[C@H](c1cc(I)c(F)cc1F)N(Cc1cccc(C(=O)O)n1)C(=O)c1cc2ccccc2cn1	-8.1436	-9.86326	I		0	447.44	1	5.01	31	C[C@H](c1ccc(F)cc1F)N(Cc1cccc(C(=O)O)n1)C(=O)c1cc2ccccc2cn1	Inhibition	'='	0.0	%				UO_0000187					False	CHEMBL3579083	Inhibition of CYP2C8 (unknown origin) at 3 uM	A	BAO_0000357	single protein format	Homo sapiens	None	None	None	None	CHEMBL3721	Cytochrome P450 2C8	Homo sapiens	SINGLE PROTEIN	CHEMBL3576831	1	Scientific Literature	ACS Med. Chem. Lett.	2015	None	1.719660000000001
178	CCc1ccc(CCOc2ccc(CC3SC(=O)NC3=O)cc2)nc1	CCc1cnc(CCOc2ccc(CC3SC(=O)NC3=O)cc2)c(Cl)c1	-9.00881	-7.29321	Cl	PIOGLITAZONE	4	356.45	0	3.16	SID174007207	CCc1ccc(CCOc2ccc(CC3SC(=O)NC3=O)cc2)nc1	Inhibition	'<'	10.0	%				UO_0000187					False	CHEMBL3534892	Time dependent inhibition of CYP2C8 (unknown origin) at 30 uM by LC/MS system	A	BAO_0000357	single protein format	Homo sapiens	None	None	None	None	CHEMBL3721	Cytochrome P450 2C8	Homo sapiens	SINGLE PROTEIN	CHEMBL3526118	1	Scientific Literature	Drug Metab. Dispos.	2011	None	1.7156000000000002
179	COc1ccc2c(c1)c(CC(=O)O)c(C)n2C(=O)c1ccc(Cl)cc1	COc1ccc2c(c1)c(CC(=O)O)c(C)n2C(=O)c1ccc(Cl)c(C(C)C)c1	-8.37723	-6.665030000000002	C(C)C	INDOMETHACIN	4	357.79	0	3.93	Indomethacin	COc1ccc2c(c1)c(CC(=O)O)c(C)n2C(=O)c1ccc(Cl)cc1	Inhibition	'='	14.0	%				UO_0000187					False	CHEMBL3534890	Time dependent inhibition of CYP2C8 (unknown origin) at 100 uM by LC/MS system	A	BAO_0000357	single protein format	Homo sapiens	None	None	None	None	CHEMBL3721	Cytochrome P450 2C8	Homo sapiens	SINGLE PROTEIN	CHEMBL3526118	1	Scientific Literature	Drug Metab. Dispos.	2011	None	1.7121999999999993
180	COc1nccc2ccc(C(=O)N3CCC4(CC3)Cc3cn(C(C)(C)C)nc3C(=O)N4)cc12	COc1nccc2ccc(C(=O)N3CCC4(CC3)Cc3c(nn(C(C)(C)C)c3OC)C(=O)N4)cc12	-4.81161	-6.52066	OC		0	447.54	0	3.16	22	COc1nccc2ccc(C(=O)N3CCC4(CC3)Cc3cn(C(C)(C)C)nc3C(=O)N4)cc12	Inhibition						Not Active						False	CHEMBL2422741	Inhibition of human CYP2C8 at 10 uM	B	BAO_0000357	single protein format	Homo sapiens	None	None	None	None	CHEMBL3721	Cytochrome P450 2C8	Homo sapiens	SINGLE PROTEIN	CHEMBL2417512	1	Scientific Literature	J. Med. Chem.	2013	None	1.7090500000000004
181	O[C@H](CNC1CCCCC1)Cn1c2ccc(Br)cc2c2cc(Br)ccc21	Oc1c(Br)ccc2c1c1cc(Br)ccc1n2C[C@H](O)CNC1CCCCC1	-8.02259	-6.3163	O		0	480.24	1	5.60	18b	O[C@H](CNC1CCCCC1)Cn1c2ccc(Br)cc2c2cc(Br)ccc21	Inhibition						Active						False	CHEMBL3102562	Inhibition of human recombinant CYP2C8 expressed in baculovirus-infected insect cells preincubated for 15 mins followed by substrate addition measured after 30 mins by luminescence assay	A	BAO_0000219	cell-based format	Homo sapiens	None	None	None	None	CHEMBL3721	Cytochrome P450 2C8	Homo sapiens	SINGLE PROTEIN	CHEMBL3098117	1	Scientific Literature	ACS Med. Chem. Lett.	2013	None	1.7062899999999992
182	CCNc1cc(S(C)(=O)=O)ccc1C(=O)N1CCOc2ccc(-c3ccc4nc[nH]c4c3)cc2C1	CCNc1cc(S(C)(=O)=O)ccc1C(=O)N1CCOc2cc(F)c(-c3ccc4nc[nH]c4c3)cc2C1	-9.25382	-7.55042	F		0	490.59	0	4.10	21	CCNc1cc(S(C)(=O)=O)ccc1C(=O)N1CCOc2ccc(-c3ccc4nc[nH]c4c3)cc2C1	Inhibition						Not Determined						False	CHEMBL2342499	Inhibition of CYP2C8 (unknown origin)	A	BAO_0000357	single protein format	Homo sapiens	None	None	None	None	CHEMBL3721	Cytochrome P450 2C8	Homo sapiens	SINGLE PROTEIN	CHEMBL2331117	1	Scientific Literature	J. Med. Chem.	2013	None	1.7033999999999994
183	CS(=O)(=O)O.Cc1ccc(NC(=O)c2ccc(CN3CCN(C)CC3)cc2)cc1Nc1nccc(-c2cccnc2)n1	Cc1ccc(NC(=O)c2ccc(CN3CCN(C)CC3)cc2)cc1Nc1ncc(N)c(-c2cccnc2)n1	-9.8712	-8.16916	N	IMATINIB MESYLATE	4	589.72	0	4.59	Imatinib, Glivec, Gleevec	CS(=O)(=O)O.Cc1ccc(NC(=O)c2ccc(CN3CCN(C)CC3)cc2)cc1Nc1nccc(-c2cccnc2)n1	Inhibition	'='	45.0	%				UO_0000187					False	CHEMBL3536386	Activity of CYP2C8 in human liver microsomes assessed as inhibition of montelukast-mediated N-desmethylimatinib formation at 0.1 uM after 5 mins by LC/MS analysis	A	BAO_0000019	assay format	Homo sapiens	CHEMBL3559723	Liver	None	None	CHEMBL3721	Cytochrome P450 2C8	Homo sapiens	SINGLE PROTEIN	CHEMBL3525950	1	Scientific Literature	Drug Metab. Dispos.	2013	None	1.7020400000000002
184	CN1CCN(C2=Nc3cc(Cl)ccc3Nc3ccccc32)CC1	CC(C)c1cccc2c1C(N1CCN(C)CC1)=Nc1cc(Cl)ccc1N2	-7.15457	-5.4528	C(C)C	CLOZAPINE	4	326.83	0	3.72	Clozapine	CN1CCN(C2=Nc3cc(Cl)ccc3Nc3ccccc32)CC1	Inhibition	'<'	10.0	%				UO_0000187					False	CHEMBL3534890	Time dependent inhibition of CYP2C8 (unknown origin) at 100 uM by LC/MS system	A	BAO_0000357	single protein format	Homo sapiens	None	None	None	None	CHEMBL3721	Cytochrome P450 2C8	Homo sapiens	SINGLE PROTEIN	CHEMBL3526118	1	Scientific Literature	Drug Metab. Dispos.	2011	None	1.7017699999999998
185	CC(C)c1noc(C2CCN(C(=O)N[C@H]3C[C@@H]3c3ccccc3)CC2)n1	CC(C)c1noc(C2CCN(C(=O)N[C@H]3C[C@@H]3c3ccccc3C(=O)O)CC2)n1	-8.5995	-6.9006300000000005	C(=O)O		0	354.45	0	3.64	2	CC(C)c1noc(C2CCN(C(=O)N[C@H]3C[C@@H]3c3ccccc3)CC2)n1	Inhibition						Active						False	CHEMBL3118261	Inhibition of CYP2C8 in human liver microsomes after 10 mins by mechanism-based assay	A	BAO_0000019	assay format	Homo sapiens	CHEMBL3559723	Liver	None	None	CHEMBL3721	Cytochrome P450 2C8	Homo sapiens	SINGLE PROTEIN	CHEMBL3112438	1	Scientific Literature	Bioorg. Med. Chem.	2014	None	1.6988700000000003
186	c1ccc2c(c1)CN[C@@H](CN(CCCCNCC1CCCCC1)[C@H]1CCCc3cccnc31)C2	O=C(O)c1ccc2c(c1)CN[C@@H](CN(CCCCNCC1CCCCC1)[C@H]1CCCc3cccnc31)C2	-10.6633	-8.96974	C(=O)O		0	460.71	1	5.43	11a	c1ccc2c(c1)CN[C@@H](CN(CCCCNCC1CCCCC1)[C@H]1CCCc3cccnc31)C2	Inhibition						Not Active						False	CHEMBL4059174	Inhibition of CYP2C8 (unknown origin)	A	BAO_0000357	single protein format	Homo sapiens	None	None	None	None	CHEMBL3721	Cytochrome P450 2C8	Homo sapiens	SINGLE PROTEIN	CHEMBL4052827	1	Scientific Literature	J Med Chem	2018	None	1.6935599999999997
187	Cn1c(=O)n(Cc2ccc(C(=O)O)cc2)c(=O)c2cc(C#CCc3ccccc3)ccc21	CC(=O)c1cc(C#CCc2ccccc2)cc2c(=O)n(Cc3ccc(C(=O)O)cc3)c(=O)n(C)c12	-7.72912	-9.42244	C(=O)C		0	424.46	0	3.04	5	Cn1c(=O)n(Cc2ccc(C(=O)O)cc2)c(=O)c2cc(C#CCc3ccccc3)ccc21	Inhibition	'<'	50.0	%				UO_0000187					False	CHEMBL3388351	Inhibition of CYP2C8 (unknown origin) using amodiaquine substrate at 2.5 uM	A	BAO_0000357	single protein format	Homo sapiens	None	None	None	None	CHEMBL3721	Cytochrome P450 2C8	Homo sapiens	SINGLE PROTEIN	CHEMBL3352788	1	Scientific Literature	J. Med. Chem.	2014	None	1.69332
188	COc1ccc2c(c1O)CCCC(Cc1ccccc1)=C2c1cc(OC)c(OC)c(OC)c1	COCC1CC(Cc2ccccc2)=C(c2cc(OC)c(OC)c(OC)c2)c2ccc(OC)c(O)c2C1	-6.88825	-8.580969999999999	COC		0	446.54	1	5.81	19c	COc1ccc2c(c1O)CCCC(Cc1ccccc1)=C2c1cc(OC)c(OC)c(OC)c1	Inhibition	'='	83.5	%				UO_0000187					False	CHEMBL3095761	Inhibition of CYP2C8 (unknown origin) at 3 uM	A	BAO_0000357	single protein format	Homo sapiens	None	None	None	None	CHEMBL3721	Cytochrome P450 2C8	Homo sapiens	SINGLE PROTEIN	CHEMBL3091388	1	Scientific Literature	Bioorg. Med. Chem. Lett.	2013	None	1.6927199999999987
189	CC(C)(C)NC(=O)c1ccc(Oc2cc(F)c(CC(=O)O)cc2Cl)c(NS(=O)(=O)c2ccc(C3CC3)cc2Cl)c1	CC(C)(C)NC(=O)c1ccc(Oc2cc(F)c(CC(=O)O)cc2Cl)c(NS(=O)(=O)c2cc(S)c(C3CC3)cc2Cl)c1	-8.55044	-10.24272	S	VIDUPIPRANT	2	609.5	2	6.76	AMG 853	CC(C)(C)NC(=O)c1ccc(Oc2cc(F)c(CC(=O)O)cc2Cl)c(NS(=O)(=O)c2ccc(C3CC3)cc2Cl)c1	Inhibition						Not Active						False	CHEMBL3532224	Time dependent inhibition of CYP2C8 in human liver microsomes using paclitaxel as substrate at 10 uM by LC-MS/MS analysis	A	BAO_0000019	assay format	Homo sapiens	CHEMBL3559723	Liver	None	None	CHEMBL3721	Cytochrome P450 2C8	Homo sapiens	SINGLE PROTEIN	CHEMBL3526017	1	Scientific Literature	Drug Metab. Dispos.	2012	None	1.6922800000000002
190	CS(=O)(=O)O.Cc1ccc(NC(=O)c2ccc(CN3CCN(C)CC3)cc2)cc1Nc1nccc(-c2cccnc2)n1	Cc1ccc(NC(=O)c2ccc(CN3CCN(C)CC3O)cc2)cc1Nc1nccc(-c2cccnc2)n1	-9.85929	-8.16916	O	IMATINIB MESYLATE	4	589.72	0	4.59	Imatinib, Glivec, Gleevec	CS(=O)(=O)O.Cc1ccc(NC(=O)c2ccc(CN3CCN(C)CC3)cc2)cc1Nc1nccc(-c2cccnc2)n1	Inhibition	'='	45.0	%				UO_0000187					False	CHEMBL3536386	Activity of CYP2C8 in human liver microsomes assessed as inhibition of montelukast-mediated N-desmethylimatinib formation at 0.1 uM after 5 mins by LC/MS analysis	A	BAO_0000019	assay format	Homo sapiens	CHEMBL3559723	Liver	None	None	CHEMBL3721	Cytochrome P450 2C8	Homo sapiens	SINGLE PROTEIN	CHEMBL3525950	1	Scientific Literature	Drug Metab. Dispos.	2013	None	1.69013
191	COc1ccc2ccc(C(=O)N3CCC4(CC3)Cc3cn(C(C)(C)C)nc3C(=O)N4)cc2n1	COc1ccc2ccc(C(=O)N3CCC4(CC3)Cc3c(nn(C(C)(C)C)c3F)C(=O)N4)cc2n1	-7.96632	-6.27625	F		0	447.54	0	3.16	21	COc1ccc2ccc(C(=O)N3CCC4(CC3)Cc3cn(C(C)(C)C)nc3C(=O)N4)cc2n1	Inhibition						Not Active						False	CHEMBL2422741	Inhibition of human CYP2C8 at 10 uM	B	BAO_0000357	single protein format	Homo sapiens	None	None	None	None	CHEMBL3721	Cytochrome P450 2C8	Homo sapiens	SINGLE PROTEIN	CHEMBL2417512	1	Scientific Literature	J. Med. Chem.	2013	None	1.6900699999999995
192	O=S1(=O)CCC(CNCCCCN(C[C@H]2Cc3ccccc3CN2)[C@H]2CCCc3cccnc32)CC1	CC(C)C1CC[C@H](N(CCCCNCC2CCS(=O)(=O)CC2)C[C@H]2Cc3ccccc3CN2)c2ncccc21	-10.59989	-8.91119	C(C)C		0	510.75	1	3.67	11f	O=S1(=O)CCC(CNCCCCN(C[C@H]2Cc3ccccc3CN2)[C@H]2CCCc3cccnc32)CC1	Inhibition						Not Active						False	CHEMBL4059174	Inhibition of CYP2C8 (unknown origin)	A	BAO_0000357	single protein format	Homo sapiens	None	None	None	None	CHEMBL3721	Cytochrome P450 2C8	Homo sapiens	SINGLE PROTEIN	CHEMBL4052827	1	Scientific Literature	J Med Chem	2018	None	1.6887000000000008
193	CCc1ccc(CCOc2ccc(CC3SC(=O)NC3=O)cc2)nc1	CCc1ccc(CCOc2ccc(CC3SC(=O)NC3=O)c(Cl)c2)nc1	-8.98156	-7.29321	Cl	PIOGLITAZONE	4	356.45	0	3.16	SID174007207	CCc1ccc(CCOc2ccc(CC3SC(=O)NC3=O)cc2)nc1	Inhibition	'<'	10.0	%				UO_0000187					False	CHEMBL3534892	Time dependent inhibition of CYP2C8 (unknown origin) at 30 uM by LC/MS system	A	BAO_0000357	single protein format	Homo sapiens	None	None	None	None	CHEMBL3721	Cytochrome P450 2C8	Homo sapiens	SINGLE PROTEIN	CHEMBL3526118	1	Scientific Literature	Drug Metab. Dispos.	2011	None	1.6883499999999998
194	CN(C)Cc1ccc2c(c1)CCN(C(=O)c1cc3cc(Br)ncc3n1C)C2	CC(=O)c1cc(CN(C)C)cc2c1CN(C(=O)c1cc3cc(Br)ncc3n1C)CC2	-7.25576	-5.56804	C(=O)C		0	427.35	0	3.60	9c	CN(C)Cc1ccc2c(c1)CCN(C(=O)c1cc3cc(Br)ncc3n1C)C2	Inhibition						Not Active						False	CHEMBL3368363	Inhibition of human recombinant CYP2C8 after 20 to 50 mins by high-throughput fluorescence assay	A	BAO_0000357	single protein format	Homo sapiens	None	None	None	None	CHEMBL3721	Cytochrome P450 2C8	Homo sapiens	SINGLE PROTEIN	CHEMBL3352699	1	Scientific Literature	J. Med. Chem.	2014	None	1.6877200000000006
195	COc1cc(-c2cnn(C)c2)ccc1Nc1ncc2ccnc(N[C@@H](C)C(C)(C)C)c2n1	COc1c(Nc2ncc3ccnc(N[C@@H](C)C(C)(C)C)c3n2)ccc(-c2cnn(C)c2)c1C(C)=O	-7.70635	-9.39218	C(=O)C		0	431.54	1	5.02	34h	COc1cc(-c2cnn(C)c2)ccc1Nc1ncc2ccnc(N[C@@H](C)C(C)(C)C)c2n1	Inhibition						Not Active						False	CHEMBL3811853	Inhibition of CYP2C8 (unknown origin)	A	BAO_0000357	single protein format	Homo sapiens	None	None	None	None	CHEMBL3721	Cytochrome P450 2C8	Homo sapiens	SINGLE PROTEIN	CHEMBL3808337	1	Scientific Literature	J. Med. Chem.	2016	None	1.6858300000000002
196	O=c1c(O)c(-c2ccc(O)c(O)c2)oc2cc(O)cc(O)c12	COc1c(-c2oc3cc(O)cc(O)c3c(=O)c2O)ccc(O)c1O	-6.85446	-8.53852	OC	QUERCETIN	3	302.24	0	1.99	Quercetin	O=c1c(O)c(-c2ccc(O)c(O)c2)oc2cc(O)cc(O)c12	Inhibition	'='	95.0	%				UO_0000187					False	CHEMBL3820780	Inhibition of CYP2C8 in human liver microsomes at 10 uM incubated for 5 mins followed by NADPH addition by LC-MS/MS analysis relative to control	A	BAO_0000221	tissue-based format	Homo sapiens	CHEMBL3559723	Liver	None	None	CHEMBL3721	Cytochrome P450 2C8	Homo sapiens	SINGLE PROTEIN	CHEMBL3817743	1	Scientific Literature	J. Med. Chem.	2016	None	1.6840599999999997
197	CN1CCN(C(=O)c2cn(Cc3cncn3Cc3ccc4c(c3)OCO4)cc2-c2cccc3ccccc23)CC1	CC(C)c1cc(Cn2cncc2Cn2cc(C(=O)N3CCN(C)CC3)c(-c3cccc4ccccc34)c2)cc2c1OCO2	-10.8033	-9.12185	C(C)C		0	533.63	1	4.72	LB42908	CN1CCN(C(=O)c2cn(Cc3cncn3Cc3ccc4c(c3)OCO4)cc2-c2cccc3ccccc23)CC1	Inhibition	'='	46.7	%				UO_0000187					False	CHEMBL2045906	Inhibition of human CYP2C8-mediated taxol 6alpha-hydroxylation in liver microsomes at 10 uM coincubated with substrate	A	BAO_0000251	microsome format	Homo sapiens	CHEMBL3559723	Liver	None	Microsome	CHEMBL3721	Cytochrome P450 2C8	Homo sapiens	SINGLE PROTEIN	CHEMBL2040745	1	Scientific Literature	Bioorg. Med. Chem. Lett.	2012	None	1.68145
198	CN(C)Cc1ccc2c(c1)CCN(C(=O)c1cc3cc(Br)ncc3n1C)C2	CN(C)Cc1ccc2c(c1)CCN(C(=O)c1c(C(=O)O)c3cc(Br)ncc3n1C)C2	-7.24569	-5.56804	C(=O)O		0	427.35	0	3.60	9c	CN(C)Cc1ccc2c(c1)CCN(C(=O)c1cc3cc(Br)ncc3n1C)C2	Inhibition						Not Active						False	CHEMBL3368363	Inhibition of human recombinant CYP2C8 after 20 to 50 mins by high-throughput fluorescence assay	A	BAO_0000357	single protein format	Homo sapiens	None	None	None	None	CHEMBL3721	Cytochrome P450 2C8	Homo sapiens	SINGLE PROTEIN	CHEMBL3352699	1	Scientific Literature	J. Med. Chem.	2014	None	1.6776499999999999
199	c1ccc2c(c1)CN[C@@H](CN(CCCCNC1CCCCC1)[C@H]1CCCc3cccnc31)C2	NC1CCCC(NCCCCN(C[C@H]2Cc3ccccc3CN2)[C@H]2CCCc3cccnc32)C1	-7.67315	-9.34981	N		0	446.68	1	5.18	13a	c1ccc2c(c1)CN[C@@H](CN(CCCCNC1CCCCC1)[C@H]1CCCc3cccnc31)C2	Inhibition						Not Active						False	CHEMBL4059174	Inhibition of CYP2C8 (unknown origin)	A	BAO_0000357	single protein format	Homo sapiens	None	None	None	None	CHEMBL3721	Cytochrome P450 2C8	Homo sapiens	SINGLE PROTEIN	CHEMBL4052827	1	Scientific Literature	J Med Chem	2018	None	1.67666
200	OC(CNC1CCCCC1)Cn1c2ccc(Br)cc2c2cc(Br)ccc21	OC1CCCC(NCC(O)Cn2c3ccc(Br)cc3c3cc(Br)ccc32)C1	-6.28969	-7.96595	O		0	480.24	1	5.60	12	OC(CNC1CCCCC1)Cn1c2ccc(Br)cc2c2cc(Br)ccc21	Inhibition						Active						False	CHEMBL3102562	Inhibition of human recombinant CYP2C8 expressed in baculovirus-infected insect cells preincubated for 15 mins followed by substrate addition measured after 30 mins by luminescence assay	A	BAO_0000219	cell-based format	Homo sapiens	None	None	None	None	CHEMBL3721	Cytochrome P450 2C8	Homo sapiens	SINGLE PROTEIN	CHEMBL3098117	1	Scientific Literature	ACS Med. Chem. Lett.	2013	None	1.67626
201	COc1nccc2ccc(C(=O)N3CCC4(CC3)Cc3cn(C(C)(C)C)nc3C(=O)N4)cc12	COc1nccc2cc(I)c(C(=O)N3CCC4(CC3)Cc3cn(C(C)(C)C)nc3C(=O)N4)cc12	-4.8448699999999985	-6.52066	I		0	447.54	0	3.16	22	COc1nccc2ccc(C(=O)N3CCC4(CC3)Cc3cn(C(C)(C)C)nc3C(=O)N4)cc12	Inhibition						Not Active						False	CHEMBL2422741	Inhibition of human CYP2C8 at 10 uM	B	BAO_0000357	single protein format	Homo sapiens	None	None	None	None	CHEMBL3721	Cytochrome P450 2C8	Homo sapiens	SINGLE PROTEIN	CHEMBL2417512	1	Scientific Literature	J. Med. Chem.	2013	None	1.675790000000002
202	Cc1cc(C(=O)N2CCOc3ccc(-c4ccc5nc[nH]c5c4)cc3C2)ccc1S(C)(=O)=O	Cc1cc(C(=O)N2Cc3cc(-c4ccc5nc[nH]c5c4)ccc3OCC2F)ccc1S(C)(=O)=O	-8.49041	-6.81568	F		0	461.54	0	3.98	24	Cc1cc(C(=O)N2CCOc3ccc(-c4ccc5nc[nH]c5c4)cc3C2)ccc1S(C)(=O)=O	Inhibition						Not Determined						False	CHEMBL2342499	Inhibition of CYP2C8 (unknown origin)	A	BAO_0000357	single protein format	Homo sapiens	None	None	None	None	CHEMBL3721	Cytochrome P450 2C8	Homo sapiens	SINGLE PROTEIN	CHEMBL2331117	1	Scientific Literature	J. Med. Chem.	2013	None	1.6747300000000003
203	O[C@H](CNC1CCCCC1)Cn1c2ccc(Br)cc2c2cc(Br)ccc21	CCc1cc2c(cc1Br)c1cc(Br)ccc1n2C[C@H](O)CNC1CCCCC1	-7.99028	-6.3163	CC		0	480.24	1	5.60	18b	O[C@H](CNC1CCCCC1)Cn1c2ccc(Br)cc2c2cc(Br)ccc21	Inhibition						Active						False	CHEMBL3102562	Inhibition of human recombinant CYP2C8 expressed in baculovirus-infected insect cells preincubated for 15 mins followed by substrate addition measured after 30 mins by luminescence assay	A	BAO_0000219	cell-based format	Homo sapiens	None	None	None	None	CHEMBL3721	Cytochrome P450 2C8	Homo sapiens	SINGLE PROTEIN	CHEMBL3098117	1	Scientific Literature	ACS Med. Chem. Lett.	2013	None	1.6739800000000002
204	COc1ccc2c(c1O)CCCC(Cc1ccccc1)=C2c1cc(OC)c(OC)c(OC)c1	COc1ccc2c(c1O)CC(Cl)CC(Cc1ccccc1)=C2c1cc(OC)c(OC)c(OC)c1	-6.90793	-8.580969999999999	Cl		0	446.54	1	5.81	19c	COc1ccc2c(c1O)CCCC(Cc1ccccc1)=C2c1cc(OC)c(OC)c(OC)c1	Inhibition	'='	83.5	%				UO_0000187					False	CHEMBL3095761	Inhibition of CYP2C8 (unknown origin) at 3 uM	A	BAO_0000357	single protein format	Homo sapiens	None	None	None	None	CHEMBL3721	Cytochrome P450 2C8	Homo sapiens	SINGLE PROTEIN	CHEMBL3091388	1	Scientific Literature	Bioorg. Med. Chem. Lett.	2013	None	1.6730399999999985
205	COc1cccc(CC(=O)N2Cc3ccc(S(=O)(=O)Nc4cnn(-c5ccccc5)n4)cc3C2)c1	CCc1ccc(-n2ncc(NS(=O)(=O)c3ccc4c(c3)CN(C(=O)Cc3cccc(OC)c3)C4)n2)cc1	-10.82243	-9.14984	CC		0	489.56	0	3.16	6c	COc1cccc(CC(=O)N2Cc3ccc(S(=O)(=O)Nc4cnn(-c5ccccc5)n4)cc3C2)c1	Inhibition	'='	48.0	%				UO_0000187					False	CHEMBL3616247	Inhibition of CYP2C8 (unknown origin) at 3 uM	A	BAO_0000357	single protein format	Homo sapiens	None	None	None	None	CHEMBL3721	Cytochrome P450 2C8	Homo sapiens	SINGLE PROTEIN	CHEMBL3612040	1	Scientific Literature	J. Med. Chem.	2015	None	1.6725900000000014
206	C#C[C@]1(O)CC[C@H]2[C@@H]3CCc4cc(O)ccc4[C@H]3CC[C@@]21C	C#C[C@]1(O)CC[C@H]2[C@@H]3CCc4cc(O)ccc4[C@H]3C(Br)C[C@@]21C	-6.57325	-8.24492	Br	ETHINYL ESTRADIOL	4	296.41	0	3.61	Ethinylestradiol	C#C[C@]1(O)CC[C@H]2[C@@H]3CCc4cc(O)ccc4[C@H]3CC[C@@]21C	Inhibition	'<'	10.0	%				UO_0000187					False	CHEMBL3534894	Time dependent inhibition of CYP2C8 (unknown origin) at 10 uM by LC/MS system	A	BAO_0000357	single protein format	Homo sapiens	None	None	None	None	CHEMBL3721	Cytochrome P450 2C8	Homo sapiens	SINGLE PROTEIN	CHEMBL3526118	1	Scientific Literature	Drug Metab. Dispos.	2011	None	1.6716700000000007
207	c1ccc2c(c1)CN[C@@H](CN(CCCCNCC1CCNCC1)[C@H]1CCCc3cccnc31)C2	COc1ccc2c(c1)C[C@H](CN(CCCCNCC1CCNCC1)[C@H]1CCCc3cccnc31)NC2	-7.75484	-9.42521	OC		0	461.7	0	3.84	11d	c1ccc2c(c1)CN[C@@H](CN(CCCCNCC1CCNCC1)[C@H]1CCCc3cccnc31)C2	Inhibition						Not Active						False	CHEMBL4059174	Inhibition of CYP2C8 (unknown origin)	A	BAO_0000357	single protein format	Homo sapiens	None	None	None	None	CHEMBL3721	Cytochrome P450 2C8	Homo sapiens	SINGLE PROTEIN	CHEMBL4052827	1	Scientific Literature	J Med Chem	2018	None	1.6703700000000001
208	CCCCC(=O)N(Cc1ccc(-c2ccccc2-c2nnn[nH]2)cc1)[C@H](C(=O)O)C(C)C	CCCCC(=O)N(Cc1ccc(-c2ccc(C(C)=O)cc2-c2nnn[nH]2)cc1)[C@H](C(=O)O)C(C)C	-9.4652	-7.7953	C(=O)C	VALSARTAN	4	435.53	0	4.16	VALSARTAN	CCCCC(=O)N(Cc1ccc(-c2ccccc2-c2nnn[nH]2)cc1)[C@H](C(=O)O)C(C)C	Inhibition	'<'	10.0	%				UO_0000187					False	CHEMBL3534890	Time dependent inhibition of CYP2C8 (unknown origin) at 100 uM by LC/MS system	A	BAO_0000357	single protein format	Homo sapiens	None	None	None	None	CHEMBL3721	Cytochrome P450 2C8	Homo sapiens	SINGLE PROTEIN	CHEMBL3526118	1	Scientific Literature	Drug Metab. Dispos.	2011	None	1.6698999999999993
209	O=C1COc2ccc(-c3ccc(N4C[C@H](CO)OC4=O)cc3F)cc2N1	O=C1COc2ccc(-c3c(F)cc(N4C[C@H](CO)OC4=O)cc3Br)cc2N1	-6.21867	-7.8883100000000015	Br		0	358.33	0	2.14	8c	O=C1COc2ccc(-c3ccc(N4C[C@H](CO)OC4=O)cc3F)cc2N1	Inhibition	'='	0.0	%				UO_0000187					False	CHEMBL4136329	Inhibition of CYP2C8 (unknown origin) at 10 uM	A	BAO_0000357	single protein format	Homo sapiens	None	None	None	None	CHEMBL3721	Cytochrome P450 2C8	Homo sapiens	SINGLE PROTEIN	CHEMBL4130562	1	Scientific Literature	ACS Med Chem Lett	2017	None	1.6696400000000011
210	c1ccc2c(c1)CN[C@@H](CN(CCCCNC1CCNCC1)[C@H]1CCCc3cccnc31)C2	Fc1ccc2c(n1)[C@@H](N(CCCCNC1CCNCC1)C[C@H]1Cc3ccccc3CN1)CCC2	-7.593189999999999	-9.26281	F		0	447.67	0	3.60	13d	c1ccc2c(c1)CN[C@@H](CN(CCCCNC1CCNCC1)[C@H]1CCCc3cccnc31)C2	Inhibition						Not Active						False	CHEMBL4059174	Inhibition of CYP2C8 (unknown origin)	A	BAO_0000357	single protein format	Homo sapiens	None	None	None	None	CHEMBL3721	Cytochrome P450 2C8	Homo sapiens	SINGLE PROTEIN	CHEMBL4052827	1	Scientific Literature	J Med Chem	2018	None	1.669620000000001
211	COc1cc(-c2cnn(C)c2)ccc1Nc1ncc2ccnc(N[C@@H](C)C(C)(C)C)c2n1	COc1c(Nc2ncc3ccnc(N[C@@H](C)C(C)(C)C)c3n2)ccc(-c2cnn(C)c2)c1C(C)C	-7.72305	-9.39218	C(C)C		0	431.54	1	5.02	34h	COc1cc(-c2cnn(C)c2)ccc1Nc1ncc2ccnc(N[C@@H](C)C(C)(C)C)c2n1	Inhibition						Not Active						False	CHEMBL3811853	Inhibition of CYP2C8 (unknown origin)	A	BAO_0000357	single protein format	Homo sapiens	None	None	None	None	CHEMBL3721	Cytochrome P450 2C8	Homo sapiens	SINGLE PROTEIN	CHEMBL3808337	1	Scientific Literature	J. Med. Chem.	2016	None	1.66913
212	Cc1c(-c2ccc(N3CCC(F)(F)C3)cc2)[nH]c2cc(F)cc(F)c2c1=O	Cc1c(-c2ccc(N3CCC(F)(F)C3)cc2I)[nH]c2cc(F)cc(F)c2c1=O	-5.91718	-7.58511	I		0	376.35	0	4.63	42a	Cc1c(-c2ccc(N3CCC(F)(F)C3)cc2)[nH]c2cc(F)cc(F)c2c1=O	Inhibition	'='	38.0	%				UO_0000187					False	CHEMBL4050720	Inhibition of human microsomal CYP2C8 expressed in insect cells at 10 uM using DBOMF as substrate measured every minute for 1 hr by fluorescence-based assay	A	BAO_0000219	cell-based format	Homo sapiens	None	None	None	None	CHEMBL3721	Cytochrome P450 2C8	Homo sapiens	SINGLE PROTEIN	CHEMBL4049411	1	Scientific Literature	J Med Chem	2017	None	1.6679300000000001
213	COc1ccc2c(c1O)CCCC(Cc1ccccc1)=C2c1cc(OC)c(OC)c(OC)c1	COc1ccc2c(c1O)CC(C)CC(Cc1ccccc1)=C2c1cc(OC)c(OC)c(OC)c1	-6.91326	-8.580969999999999	C		0	446.54	1	5.81	19c	COc1ccc2c(c1O)CCCC(Cc1ccccc1)=C2c1cc(OC)c(OC)c(OC)c1	Inhibition	'='	83.5	%				UO_0000187					False	CHEMBL3095761	Inhibition of CYP2C8 (unknown origin) at 3 uM	A	BAO_0000357	single protein format	Homo sapiens	None	None	None	None	CHEMBL3721	Cytochrome P450 2C8	Homo sapiens	SINGLE PROTEIN	CHEMBL3091388	1	Scientific Literature	Bioorg. Med. Chem. Lett.	2013	None	1.6677099999999987
214	CC[C@H](c1ccc(F)cc1)N(Cc1cccc(C(=O)O)c1)C(=O)c1cnc2ccccc2c1	CC[C@H](c1ccc(F)cc1)N(Cc1cccc(C(=O)O)c1)C(=O)c1cnc2cc(N)ccc2c1	-10.81403	-9.14727	N		0	442.49	1	5.87	24	CC[C@H](c1ccc(F)cc1)N(Cc1cccc(C(=O)O)c1)C(=O)c1cnc2ccccc2c1	Inhibition						Not Determined						False	CHEMBL3579083	Inhibition of CYP2C8 (unknown origin) at 3 uM	A	BAO_0000357	single protein format	Homo sapiens	None	None	None	None	CHEMBL3721	Cytochrome P450 2C8	Homo sapiens	SINGLE PROTEIN	CHEMBL3576831	1	Scientific Literature	ACS Med. Chem. Lett.	2015	None	1.66676
215	CS(=O)(=O)O.Cc1ccc(NC(=O)c2ccc(CN3CCN(C)CC3)cc2)cc1Nc1nccc(-c2cccnc2)n1	Cc1ccc(NC(=O)c2ccc(CN3CCN(C)CC3)c(C(=O)O)c2)cc1Nc1nccc(-c2cccnc2)n1	-9.83377	-8.16916	C(=O)O	IMATINIB MESYLATE	4	589.72	0	4.59	Imatinib, Glivec, Gleevec	CS(=O)(=O)O.Cc1ccc(NC(=O)c2ccc(CN3CCN(C)CC3)cc2)cc1Nc1nccc(-c2cccnc2)n1	Inhibition	'='	45.0	%				UO_0000187					False	CHEMBL3536386	Activity of CYP2C8 in human liver microsomes assessed as inhibition of montelukast-mediated N-desmethylimatinib formation at 0.1 uM after 5 mins by LC/MS analysis	A	BAO_0000019	assay format	Homo sapiens	CHEMBL3559723	Liver	None	None	CHEMBL3721	Cytochrome P450 2C8	Homo sapiens	SINGLE PROTEIN	CHEMBL3525950	1	Scientific Literature	Drug Metab. Dispos.	2013	None	1.6646099999999997
216	CS(=O)(=O)O.Cc1ccc(NC(=O)c2ccc(CN3CCN(C)CC3)cc2)cc1Nc1nccc(-c2cccnc2)n1	CC(=O)C1CN(C)CCN1Cc1ccc(C(=O)Nc2ccc(C)c(Nc3nccc(-c4cccnc4)n3)c2)cc1	-9.83337	-8.16916	C(=O)C	IMATINIB MESYLATE	4	589.72	0	4.59	Imatinib, Glivec, Gleevec	CS(=O)(=O)O.Cc1ccc(NC(=O)c2ccc(CN3CCN(C)CC3)cc2)cc1Nc1nccc(-c2cccnc2)n1	Inhibition	'='	45.0	%				UO_0000187					False	CHEMBL3536386	Activity of CYP2C8 in human liver microsomes assessed as inhibition of montelukast-mediated N-desmethylimatinib formation at 0.1 uM after 5 mins by LC/MS analysis	A	BAO_0000019	assay format	Homo sapiens	CHEMBL3559723	Liver	None	None	CHEMBL3721	Cytochrome P450 2C8	Homo sapiens	SINGLE PROTEIN	CHEMBL3525950	1	Scientific Literature	Drug Metab. Dispos.	2013	None	1.6642100000000006
217	CCCCC(=O)N(Cc1ccc(-c2ccccc2-c2nnn[nH]2)cc1)[C@H](C(=O)O)C(C)C	CCCCC(=O)N(Cc1ccc(-c2cccc(C(C)C)c2-c2nnn[nH]2)cc1)[C@H](C(=O)O)C(C)C	-9.45884	-7.7953	C(C)C	VALSARTAN	4	435.53	0	4.16	VALSARTAN	CCCCC(=O)N(Cc1ccc(-c2ccccc2-c2nnn[nH]2)cc1)[C@H](C(=O)O)C(C)C	Inhibition	'<'	10.0	%				UO_0000187					False	CHEMBL3534890	Time dependent inhibition of CYP2C8 (unknown origin) at 100 uM by LC/MS system	A	BAO_0000357	single protein format	Homo sapiens	None	None	None	None	CHEMBL3721	Cytochrome P450 2C8	Homo sapiens	SINGLE PROTEIN	CHEMBL3526118	1	Scientific Literature	Drug Metab. Dispos.	2011	None	1.6635400000000002
218	C[C@H](c1ccc(F)cc1)N(Cc1cccc(C(=O)O)c1)C(=O)c1cc2ccccc2nn1	C[C@H](c1ccc(F)cc1)N(Cc1cccc(C(=O)O)c1)C(=O)c1cc2c(N)cccc2nn1	-10.17242	-8.51038	N		0	429.45	0	4.87	9	C[C@H](c1ccc(F)cc1)N(Cc1cccc(C(=O)O)c1)C(=O)c1cc2ccccc2nn1	Inhibition						Not Determined						False	CHEMBL3579083	Inhibition of CYP2C8 (unknown origin) at 3 uM	A	BAO_0000357	single protein format	Homo sapiens	None	None	None	None	CHEMBL3721	Cytochrome P450 2C8	Homo sapiens	SINGLE PROTEIN	CHEMBL3576831	1	Scientific Literature	ACS Med. Chem. Lett.	2015	None	1.662040000000001
219	CC#C[C@@H](CC(=O)O)c1ccc(OCc2cccc(CN(Cc3ccsc3)C(C)C)c2)cc1	CC#C[C@@H](CC(=O)O)c1ccc(OCc2cccc(CN(Cc3ccsc3)C(C)C)c2)cc1C(C)C	-8.49893	-10.15948	C(C)C		0	461.63	1	6.32	2d	CC#C[C@@H](CC(=O)O)c1ccc(OCc2cccc(CN(Cc3ccsc3)C(C)C)c2)cc1	Inhibition												False	CHEMBL3865597	Inhibition of CYP2C8 in human liver microsomes using paclitaxel as substrate at 2 to 10 uM in presence of NADPH by LC-MS/MS analysis	A	BAO_0000221	tissue-based format	Homo sapiens	CHEMBL3559723	Liver	None	None	CHEMBL3721	Cytochrome P450 2C8	Homo sapiens	SINGLE PROTEIN	CHEMBL3864186	1	Scientific Literature	ACS Med Chem Lett	2016	None	1.6605500000000006
220	COc1cccc(CC(=O)N2Cc3ccc(S(=O)(=O)Nc4cnn(-c5ccccc5)n4)cc3C2)c1	COc1cc(CC(=O)N2Cc3ccc(S(=O)(=O)Nc4cnn(-c5ccccc5)n4)cc3C2)cc(C(C)=O)c1	-10.80936	-9.14984	C(=O)C		0	489.56	0	3.16	6c	COc1cccc(CC(=O)N2Cc3ccc(S(=O)(=O)Nc4cnn(-c5ccccc5)n4)cc3C2)c1	Inhibition	'='	48.0	%				UO_0000187					False	CHEMBL3616247	Inhibition of CYP2C8 (unknown origin) at 3 uM	A	BAO_0000357	single protein format	Homo sapiens	None	None	None	None	CHEMBL3721	Cytochrome P450 2C8	Homo sapiens	SINGLE PROTEIN	CHEMBL3612040	1	Scientific Literature	J. Med. Chem.	2015	None	1.6595200000000006
221	CC(C)(C)NC(=O)c1ccc(Oc2cc(F)c(CC(=O)O[C@@H]3O[C@H](C(=O)O)[C@@H](O)[C@H](O)[C@H]3O)cc2Cl)c(NS(=O)(=O)c2ccc(C3CC3)cc2Cl)c1	CCc1cc(C2CC2)cc(Cl)c1S(=O)(=O)Nc1cc(C(=O)NC(C)(C)C)ccc1Oc1cc(F)c(CC(=O)O[C@@H]2O[C@H](C(=O)O)[C@@H](O)[C@H](O)[C@H]2O)cc1Cl	-9.77826	-11.43761	CC		0	785.63	3	4.11	M1	CC(C)(C)NC(=O)c1ccc(Oc2cc(F)c(CC(=O)O[C@@H]3O[C@H](C(=O)O)[C@@H](O)[C@H](O)[C@H]3O)cc2Cl)c(NS(=O)(=O)c2ccc(C3CC3)cc2Cl)c1	Inhibition						Not Active						False	CHEMBL3532224	Time dependent inhibition of CYP2C8 in human liver microsomes using paclitaxel as substrate at 10 uM by LC-MS/MS analysis	A	BAO_0000019	assay format	Homo sapiens	CHEMBL3559723	Liver	None	None	CHEMBL3721	Cytochrome P450 2C8	Homo sapiens	SINGLE PROTEIN	CHEMBL3526017	1	Scientific Literature	Drug Metab. Dispos.	2012	None	1.6593499999999999
222	COc1ccc2c(c1O)CCCC(Cc1ccccc1)=C2c1cc(OC)c(OC)c(OC)c1	COc1cc(C2=C(Cc3ccccc3)CCCc3c2cc(OC)c(OC)c3O)cc(OC)c1OC	-6.925669999999998	-8.580969999999999	OC		0	446.54	1	5.81	19c	COc1ccc2c(c1O)CCCC(Cc1ccccc1)=C2c1cc(OC)c(OC)c(OC)c1	Inhibition	'='	83.5	%				UO_0000187					False	CHEMBL3095761	Inhibition of CYP2C8 (unknown origin) at 3 uM	A	BAO_0000357	single protein format	Homo sapiens	None	None	None	None	CHEMBL3721	Cytochrome P450 2C8	Homo sapiens	SINGLE PROTEIN	CHEMBL3091388	1	Scientific Literature	Bioorg. Med. Chem. Lett.	2013	None	1.6553000000000004
223	C[C@H](c1ccc(F)cc1)N(Cc1cccc(C(=O)O)c1)C(=O)c1cc2ccccc2nn1	CCc1cc([C@@H](C)N(Cc2cccc(C(=O)O)c2)C(=O)c2cc3ccccc3nn2)ccc1F	-10.16339	-8.51038	CC		0	429.45	0	4.87	9	C[C@H](c1ccc(F)cc1)N(Cc1cccc(C(=O)O)c1)C(=O)c1cc2ccccc2nn1	Inhibition						Not Determined						False	CHEMBL3579083	Inhibition of CYP2C8 (unknown origin) at 3 uM	A	BAO_0000357	single protein format	Homo sapiens	None	None	None	None	CHEMBL3721	Cytochrome P450 2C8	Homo sapiens	SINGLE PROTEIN	CHEMBL3576831	1	Scientific Literature	ACS Med. Chem. Lett.	2015	None	1.65301
224	CS(=O)(=O)O.Cc1ccc(NC(=O)c2ccc(CN3CCN(C)CC3)cc2)cc1Nc1nccc(-c2cccnc2)n1	COCC1CN(C)CCN1Cc1ccc(C(=O)Nc2ccc(C)c(Nc3nccc(-c4cccnc4)n3)c2)cc1	-9.82092	-8.16916	COC	IMATINIB MESYLATE	4	589.72	0	4.59	Imatinib, Glivec, Gleevec	CS(=O)(=O)O.Cc1ccc(NC(=O)c2ccc(CN3CCN(C)CC3)cc2)cc1Nc1nccc(-c2cccnc2)n1	Inhibition	'='	45.0	%				UO_0000187					False	CHEMBL3536386	Activity of CYP2C8 in human liver microsomes assessed as inhibition of montelukast-mediated N-desmethylimatinib formation at 0.1 uM after 5 mins by LC/MS analysis	A	BAO_0000019	assay format	Homo sapiens	CHEMBL3559723	Liver	None	None	CHEMBL3721	Cytochrome P450 2C8	Homo sapiens	SINGLE PROTEIN	CHEMBL3525950	1	Scientific Literature	Drug Metab. Dispos.	2013	None	1.6517599999999995
225	c1ccc2c(c1)CN[C@@H](CN(CCCCNCC1CCNCC1)[C@H]1CCCc3cccnc31)C2	Sc1cccc2c1CN[C@@H](CN(CCCCNCC1CCNCC1)[C@H]1CCCc3cccnc31)C2	-7.77373	-9.42521	S		0	461.7	0	3.84	11d	c1ccc2c(c1)CN[C@@H](CN(CCCCNCC1CCNCC1)[C@H]1CCCc3cccnc31)C2	Inhibition						Not Active						False	CHEMBL4059174	Inhibition of CYP2C8 (unknown origin)	A	BAO_0000357	single protein format	Homo sapiens	None	None	None	None	CHEMBL3721	Cytochrome P450 2C8	Homo sapiens	SINGLE PROTEIN	CHEMBL4052827	1	Scientific Literature	J Med Chem	2018	None	1.6514800000000003
226	CC(C)(C)NC(=O)c1ccc(Oc2cc(F)c(CC(=O)O[C@@H]3O[C@H](C(=O)O)[C@@H](O)[C@H](O)[C@H]3O)cc2Cl)c(NS(=O)(=O)c2ccc(C3CC3)cc2Cl)c1	COC1CC1c1ccc(S(=O)(=O)Nc2cc(C(=O)NC(C)(C)C)ccc2Oc2cc(F)c(CC(=O)O[C@@H]3O[C@H](C(=O)O)[C@@H](O)[C@H](O)[C@H]3O)cc2Cl)c(Cl)c1	-9.78647	-11.43761	OC		0	785.63	3	4.11	M1	CC(C)(C)NC(=O)c1ccc(Oc2cc(F)c(CC(=O)O[C@@H]3O[C@H](C(=O)O)[C@@H](O)[C@H](O)[C@H]3O)cc2Cl)c(NS(=O)(=O)c2ccc(C3CC3)cc2Cl)c1	Inhibition						Not Active						False	CHEMBL3532224	Time dependent inhibition of CYP2C8 in human liver microsomes using paclitaxel as substrate at 10 uM by LC-MS/MS analysis	A	BAO_0000019	assay format	Homo sapiens	CHEMBL3559723	Liver	None	None	CHEMBL3721	Cytochrome P450 2C8	Homo sapiens	SINGLE PROTEIN	CHEMBL3526017	1	Scientific Literature	Drug Metab. Dispos.	2012	None	1.6511399999999998
227	CC(C)(C)NC(=O)c1ccc(Oc2cc(F)c(CC(=O)O[C@@H]3O[C@H](C(=O)O)[C@@H](O)[C@H](O)[C@H]3O)cc2Cl)c(NS(=O)(=O)c2ccc(C3CC3)cc2Cl)c1	CC(C)(C)NC(=O)c1ccc(Oc2cc(F)c(CC(=O)O[C@@H]3O[C@H](C(=O)O)[C@@H](O)[C@H](O)[C@H]3O)cc2Cl)c(NS(=O)(=O)c2c(S)cc(C3CC3)cc2Cl)c1	-9.78787	-11.43761	S		0	785.63	3	4.11	M1	CC(C)(C)NC(=O)c1ccc(Oc2cc(F)c(CC(=O)O[C@@H]3O[C@H](C(=O)O)[C@@H](O)[C@H](O)[C@H]3O)cc2Cl)c(NS(=O)(=O)c2ccc(C3CC3)cc2Cl)c1	Inhibition						Not Active						False	CHEMBL3532224	Time dependent inhibition of CYP2C8 in human liver microsomes using paclitaxel as substrate at 10 uM by LC-MS/MS analysis	A	BAO_0000019	assay format	Homo sapiens	CHEMBL3559723	Liver	None	None	CHEMBL3721	Cytochrome P450 2C8	Homo sapiens	SINGLE PROTEIN	CHEMBL3526017	1	Scientific Literature	Drug Metab. Dispos.	2012	None	1.6497399999999995
228	O[C@H](CNC1CCCCC1)Cn1c2ccc(Br)cc2c2cc(Br)ccc21	OC1CCCCC1NC[C@@H](O)Cn1c2ccc(Br)cc2c2cc(Br)ccc21	-7.96468	-6.3163	O		0	480.24	1	5.60	18b	O[C@H](CNC1CCCCC1)Cn1c2ccc(Br)cc2c2cc(Br)ccc21	Inhibition						Active						False	CHEMBL3102562	Inhibition of human recombinant CYP2C8 expressed in baculovirus-infected insect cells preincubated for 15 mins followed by substrate addition measured after 30 mins by luminescence assay	A	BAO_0000219	cell-based format	Homo sapiens	None	None	None	None	CHEMBL3721	Cytochrome P450 2C8	Homo sapiens	SINGLE PROTEIN	CHEMBL3098117	1	Scientific Literature	ACS Med. Chem. Lett.	2013	None	1.6483800000000004
229	C#C[C@]1(O)CC[C@H]2[C@@H]3CCc4cc(O)ccc4[C@H]3CC[C@@]21C	C#C[C@]1(O)CC[C@H]2[C@@H]3C(O)Cc4cc(O)ccc4[C@H]3CC[C@@]21C	-6.59685	-8.24492	O	ETHINYL ESTRADIOL	4	296.41	0	3.61	Ethinylestradiol	C#C[C@]1(O)CC[C@H]2[C@@H]3CCc4cc(O)ccc4[C@H]3CC[C@@]21C	Inhibition	'<'	10.0	%				UO_0000187					False	CHEMBL3534894	Time dependent inhibition of CYP2C8 (unknown origin) at 10 uM by LC/MS system	A	BAO_0000357	single protein format	Homo sapiens	None	None	None	None	CHEMBL3721	Cytochrome P450 2C8	Homo sapiens	SINGLE PROTEIN	CHEMBL3526118	1	Scientific Literature	Drug Metab. Dispos.	2011	None	1.6480700000000006
230	O[C@H](CNC1CCCCC1)Cn1c2ccc(Br)cc2c2cc(Br)ccc21	OCC1CCCC(NC[C@@H](O)Cn2c3ccc(Br)cc3c3cc(Br)ccc32)C1	-7.9636	-6.3163	CO		0	480.24	1	5.60	18b	O[C@H](CNC1CCCCC1)Cn1c2ccc(Br)cc2c2cc(Br)ccc21	Inhibition						Active						False	CHEMBL3102562	Inhibition of human recombinant CYP2C8 expressed in baculovirus-infected insect cells preincubated for 15 mins followed by substrate addition measured after 30 mins by luminescence assay	A	BAO_0000219	cell-based format	Homo sapiens	None	None	None	None	CHEMBL3721	Cytochrome P450 2C8	Homo sapiens	SINGLE PROTEIN	CHEMBL3098117	1	Scientific Literature	ACS Med. Chem. Lett.	2013	None	1.6472999999999995
231	CS(=O)(=O)O.Cc1ccc(NC(=O)c2ccc(CN3CCN(C)CC3)cc2)cc1Nc1nccc(-c2cccnc2)n1	CCc1cc(C(=O)Nc2ccc(C)c(Nc3nccc(-c4cccnc4)n3)c2)ccc1CN1CCN(C)CC1	-9.81603	-8.16916	CC	IMATINIB MESYLATE	4	589.72	0	4.59	Imatinib, Glivec, Gleevec	CS(=O)(=O)O.Cc1ccc(NC(=O)c2ccc(CN3CCN(C)CC3)cc2)cc1Nc1nccc(-c2cccnc2)n1	Inhibition	'='	45.0	%				UO_0000187					False	CHEMBL3536386	Activity of CYP2C8 in human liver microsomes assessed as inhibition of montelukast-mediated N-desmethylimatinib formation at 0.1 uM after 5 mins by LC/MS analysis	A	BAO_0000019	assay format	Homo sapiens	CHEMBL3559723	Liver	None	None	CHEMBL3721	Cytochrome P450 2C8	Homo sapiens	SINGLE PROTEIN	CHEMBL3525950	1	Scientific Literature	Drug Metab. Dispos.	2013	None	1.6468699999999998
232	CS(=O)(=O)O.Cc1ccc(NC(=O)c2ccc(CN3CCN(C)CC3)cc2)cc1Nc1nccc(-c2cccnc2)n1	Cc1ccc(NC(=O)c2ccc(CN3CCN(C)CC3)cc2C(=O)O)cc1Nc1nccc(-c2cccnc2)n1	-9.81532	-8.16916	C(=O)O	IMATINIB MESYLATE	4	589.72	0	4.59	Imatinib, Glivec, Gleevec	CS(=O)(=O)O.Cc1ccc(NC(=O)c2ccc(CN3CCN(C)CC3)cc2)cc1Nc1nccc(-c2cccnc2)n1	Inhibition	'='	45.0	%				UO_0000187					False	CHEMBL3536386	Activity of CYP2C8 in human liver microsomes assessed as inhibition of montelukast-mediated N-desmethylimatinib formation at 0.1 uM after 5 mins by LC/MS analysis	A	BAO_0000019	assay format	Homo sapiens	CHEMBL3559723	Liver	None	None	CHEMBL3721	Cytochrome P450 2C8	Homo sapiens	SINGLE PROTEIN	CHEMBL3525950	1	Scientific Literature	Drug Metab. Dispos.	2013	None	1.64616
233	CN(C)[C@]1(c2ccccc2)CC[C@]2(CC1)OCCc1c3cc(F)ccc3[nH]c12.O=C(O)CC(O)(CC(=O)O)C(=O)O	CC1CO[C@]2(CC[C@](c3ccccc3)(N(C)C)CC2)c2[nH]c3ccc(F)cc3c21	-7.94768	-6.3015300000000005	C		0	570.61	1	5.11	3a, cebranopadol	CN(C)[C@]1(c2ccccc2)CC[C@]2(CC1)OCCc1c3cc(F)ccc3[nH]c12.O=C(O)CC(O)(CC(=O)O)C(=O)O	Inhibition						Not Active						False	CHEMBL3366633	Inhibition of human CYP2C8 up to 250 nM	A	BAO_0000357	single protein format	Homo sapiens	None	None	None	None	CHEMBL3721	Cytochrome P450 2C8	Homo sapiens	SINGLE PROTEIN	CHEMBL3352090	1	Scientific Literature	ACS Med. Chem. Lett.	2014	None	1.6461499999999996
234	COc1cccc(CC(=O)N2Cc3ccc(S(=O)(=O)NCCc4cccc(F)c4)cc3C2)c1	COc1cccc(CC(=O)N2Cc3ccc(S(=O)(=O)NCCc4cccc(F)c4)cc3C2O)c1	-7.35654	-9.00125	O		0	468.55	0	3.44	1	COc1cccc(CC(=O)N2Cc3ccc(S(=O)(=O)NCCc4cccc(F)c4)cc3C2)c1	Inhibition	'='	29.0	%				UO_0000187					False	CHEMBL3616247	Inhibition of CYP2C8 (unknown origin) at 3 uM	A	BAO_0000357	single protein format	Homo sapiens	None	None	None	None	CHEMBL3721	Cytochrome P450 2C8	Homo sapiens	SINGLE PROTEIN	CHEMBL3612040	1	Scientific Literature	J. Med. Chem.	2015	None	1.6447100000000008
235	C#C[C@]1(O)CC[C@H]2[C@@H]3CCc4cc(O)ccc4[C@H]3CC[C@@]21C	C#C[C@]1(O)CC[C@H]2[C@@H]3CC(S)c4cc(O)ccc4[C@H]3CC[C@@]21C	-6.60048	-8.24492	S	ETHINYL ESTRADIOL	4	296.41	0	3.61	Ethinylestradiol	C#C[C@]1(O)CC[C@H]2[C@@H]3CCc4cc(O)ccc4[C@H]3CC[C@@]21C	Inhibition	'<'	10.0	%				UO_0000187					False	CHEMBL3534894	Time dependent inhibition of CYP2C8 (unknown origin) at 10 uM by LC/MS system	A	BAO_0000357	single protein format	Homo sapiens	None	None	None	None	CHEMBL3721	Cytochrome P450 2C8	Homo sapiens	SINGLE PROTEIN	CHEMBL3526118	1	Scientific Literature	Drug Metab. Dispos.	2011	None	1.6444400000000003
236	O=C1COc2ccc(-c3ccc(N4C[C@H](CO)OC4=O)cc3F)cc2N1	O=C1COc2ccc(-c3c(F)cc(N4C[C@H](CO)OC4=O)cc3I)cc2N1	-6.2439	-7.8883100000000015	I		0	358.33	0	2.14	8c	O=C1COc2ccc(-c3ccc(N4C[C@H](CO)OC4=O)cc3F)cc2N1	Inhibition	'='	0.0	%				UO_0000187					False	CHEMBL4136329	Inhibition of CYP2C8 (unknown origin) at 10 uM	A	BAO_0000357	single protein format	Homo sapiens	None	None	None	None	CHEMBL3721	Cytochrome P450 2C8	Homo sapiens	SINGLE PROTEIN	CHEMBL4130562	1	Scientific Literature	ACS Med Chem Lett	2017	None	1.6444100000000015
237	CCc1ccc(CCOc2ccc(CC3SC(=O)NC3=O)cc2)nc1	CCc1cnc(CCOc2ccc(CC3SC(=O)NC3=O)cc2)c(Br)c1	-8.93597	-7.29321	Br	PIOGLITAZONE	4	356.45	0	3.16	SID174007207	CCc1ccc(CCOc2ccc(CC3SC(=O)NC3=O)cc2)nc1	Inhibition	'<'	10.0	%				UO_0000187					False	CHEMBL3534892	Time dependent inhibition of CYP2C8 (unknown origin) at 30 uM by LC/MS system	A	BAO_0000357	single protein format	Homo sapiens	None	None	None	None	CHEMBL3721	Cytochrome P450 2C8	Homo sapiens	SINGLE PROTEIN	CHEMBL3526118	1	Scientific Literature	Drug Metab. Dispos.	2011	None	1.642759999999999
238	COc1cccc(CC(=O)N2Cc3ccc(S(=O)(=O)Nc4cnn(-c5ccccc5)n4)cc3C2)c1	COc1cccc(CC(=O)N2Cc3ccc(S(=O)(=O)Nc4cnn(-c5cccc(CO)c5)n4)cc3C2)c1	-10.79212	-9.14984	CO		0	489.56	0	3.16	6c	COc1cccc(CC(=O)N2Cc3ccc(S(=O)(=O)Nc4cnn(-c5ccccc5)n4)cc3C2)c1	Inhibition	'='	48.0	%				UO_0000187					False	CHEMBL3616247	Inhibition of CYP2C8 (unknown origin) at 3 uM	A	BAO_0000357	single protein format	Homo sapiens	None	None	None	None	CHEMBL3721	Cytochrome P450 2C8	Homo sapiens	SINGLE PROTEIN	CHEMBL3612040	1	Scientific Literature	J. Med. Chem.	2015	None	1.6422800000000013
239	C#C[C@]1(O)CC[C@H]2[C@@H]3CCc4cc(O)ccc4[C@H]3CC[C@@]21C	C#C[C@]1(O)C(I)C[C@H]2[C@@H]3CCc4cc(O)ccc4[C@H]3CC[C@@]21C	-6.603439999999999	-8.24492	I	ETHINYL ESTRADIOL	4	296.41	0	3.61	Ethinylestradiol	C#C[C@]1(O)CC[C@H]2[C@@H]3CCc4cc(O)ccc4[C@H]3CC[C@@]21C	Inhibition	'<'	10.0	%				UO_0000187					False	CHEMBL3534894	Time dependent inhibition of CYP2C8 (unknown origin) at 10 uM by LC/MS system	A	BAO_0000357	single protein format	Homo sapiens	None	None	None	None	CHEMBL3721	Cytochrome P450 2C8	Homo sapiens	SINGLE PROTEIN	CHEMBL3526118	1	Scientific Literature	Drug Metab. Dispos.	2011	None	1.6414800000000014
240	O=C(NCc1ccncc1)c1nc(CS(=O)(=O)c2ccccc2)no1	CCc1cccc(S(=O)(=O)Cc2noc(C(=O)NCc3ccncc3)n2)c1	-8.750910000000001	-7.10955	CC		0	358.38	0	1.37	21	O=C(NCc1ccncc1)c1nc(CS(=O)(=O)c2ccccc2)no1	Inhibition	'<'	14.0	%				UO_0000187					False	CHEMBL2072917	Time dependent inhibition of human recombinant CYP2C8 coexpressed in Escherichia coli at 50 uM using amodiaquine as probe	A	BAO_0000357	single protein format	Homo sapiens	None	None	None	None	CHEMBL3721	Cytochrome P450 2C8	Homo sapiens	SINGLE PROTEIN	CHEMBL2069246	1	Scientific Literature	J. Med. Chem.	2012	None	1.6413600000000015
241	CC(C)(C)NC(=O)c1ccc(Oc2cc(F)c(CC(=O)O[C@@H]3O[C@H](C(=O)O)[C@@H](O)[C@H](O)[C@H]3O)cc2Cl)c(NS(=O)(=O)c2ccc(C3CC3)cc2Cl)c1	CC(C)(C)NC(=O)c1ccc(Oc2cc(F)c(CC(=O)O[C@@H]3O[C@H](C(=O)O)[C@@H](O)[C@H](O)[C@H]3O)cc2Cl)c(NS(=O)(=O)c2ccc(C3CC3)cc2Cl)c1O	-9.7971	-11.43761	O		0	785.63	3	4.11	M1	CC(C)(C)NC(=O)c1ccc(Oc2cc(F)c(CC(=O)O[C@@H]3O[C@H](C(=O)O)[C@@H](O)[C@H](O)[C@H]3O)cc2Cl)c(NS(=O)(=O)c2ccc(C3CC3)cc2Cl)c1	Inhibition						Not Active						False	CHEMBL3532224	Time dependent inhibition of CYP2C8 in human liver microsomes using paclitaxel as substrate at 10 uM by LC-MS/MS analysis	A	BAO_0000019	assay format	Homo sapiens	CHEMBL3559723	Liver	None	None	CHEMBL3721	Cytochrome P450 2C8	Homo sapiens	SINGLE PROTEIN	CHEMBL3526017	1	Scientific Literature	Drug Metab. Dispos.	2012	None	1.640509999999999
242	CC(C)(C)NC(=O)c1ccc(Oc2cc(F)c(CC(=O)O[C@@H]3O[C@H](C(=O)O)[C@@H](O)[C@H](O)[C@H]3O)cc2Cl)c(NS(=O)(=O)c2ccc(C3CC3)cc2Cl)c1	Cc1cc(C2CC2)cc(Cl)c1S(=O)(=O)Nc1cc(C(=O)NC(C)(C)C)ccc1Oc1cc(F)c(CC(=O)O[C@@H]2O[C@H](C(=O)O)[C@@H](O)[C@H](O)[C@H]2O)cc1Cl	-9.79903	-11.43761	C		0	785.63	3	4.11	M1	CC(C)(C)NC(=O)c1ccc(Oc2cc(F)c(CC(=O)O[C@@H]3O[C@H](C(=O)O)[C@@H](O)[C@H](O)[C@H]3O)cc2Cl)c(NS(=O)(=O)c2ccc(C3CC3)cc2Cl)c1	Inhibition						Not Active						False	CHEMBL3532224	Time dependent inhibition of CYP2C8 in human liver microsomes using paclitaxel as substrate at 10 uM by LC-MS/MS analysis	A	BAO_0000019	assay format	Homo sapiens	CHEMBL3559723	Liver	None	None	CHEMBL3721	Cytochrome P450 2C8	Homo sapiens	SINGLE PROTEIN	CHEMBL3526017	1	Scientific Literature	Drug Metab. Dispos.	2012	None	1.6385799999999993
243	CCc1ccc(CCOc2ccc(CC3SC(=O)NC3=O)cc2)nc1	CCc1ccc(CCOc2ccc(CC3SC(=O)NC3=O)cc2)nc1C	-8.93155	-7.29321	C	PIOGLITAZONE	4	356.45	0	3.16	SID174007207	CCc1ccc(CCOc2ccc(CC3SC(=O)NC3=O)cc2)nc1	Inhibition	'<'	10.0	%				UO_0000187					False	CHEMBL3534892	Time dependent inhibition of CYP2C8 (unknown origin) at 30 uM by LC/MS system	A	BAO_0000357	single protein format	Homo sapiens	None	None	None	None	CHEMBL3721	Cytochrome P450 2C8	Homo sapiens	SINGLE PROTEIN	CHEMBL3526118	1	Scientific Literature	Drug Metab. Dispos.	2011	None	1.6383399999999995
244	C[C@H](c1ccc(F)cc1)N(Cc1cccc(C(=O)O)c1)C(=O)c1cc2ccccc2nn1	C[C@H](c1ccc(F)cc1)N(Cc1cccc(C(=O)O)c1)C(=O)c1cc2c(O)cccc2nn1	-10.14772	-8.51038	O		0	429.45	0	4.87	9	C[C@H](c1ccc(F)cc1)N(Cc1cccc(C(=O)O)c1)C(=O)c1cc2ccccc2nn1	Inhibition						Not Determined						False	CHEMBL3579083	Inhibition of CYP2C8 (unknown origin) at 3 uM	A	BAO_0000357	single protein format	Homo sapiens	None	None	None	None	CHEMBL3721	Cytochrome P450 2C8	Homo sapiens	SINGLE PROTEIN	CHEMBL3576831	1	Scientific Literature	ACS Med. Chem. Lett.	2015	None	1.63734
245	C[C@H](c1ccc(F)cc1)N(Cc1cccc(C(=O)O)c1)C(=O)c1cc2ccccc2nn1	C[C@H](c1ccc(F)cc1)N(Cc1cccc(C(=O)O)c1)C(=O)c1cc2c(Cl)cccc2nn1	-10.14526	-8.51038	Cl		0	429.45	0	4.87	9	C[C@H](c1ccc(F)cc1)N(Cc1cccc(C(=O)O)c1)C(=O)c1cc2ccccc2nn1	Inhibition						Not Determined						False	CHEMBL3579083	Inhibition of CYP2C8 (unknown origin) at 3 uM	A	BAO_0000357	single protein format	Homo sapiens	None	None	None	None	CHEMBL3721	Cytochrome P450 2C8	Homo sapiens	SINGLE PROTEIN	CHEMBL3576831	1	Scientific Literature	ACS Med. Chem. Lett.	2015	None	1.6348800000000008
246	COc1ccc2c(c1O)CCCC(Cc1ccccc1)=C2c1cc(OC)c(OC)c(OC)c1	COc1ccc2c(c1O)CCCC(Cc1ccc(C(=O)O)cc1)=C2c1cc(OC)c(OC)c(OC)c1	-6.946089999999999	-8.580969999999999	C(=O)O		0	446.54	1	5.81	19c	COc1ccc2c(c1O)CCCC(Cc1ccccc1)=C2c1cc(OC)c(OC)c(OC)c1	Inhibition	'='	83.5	%				UO_0000187					False	CHEMBL3095761	Inhibition of CYP2C8 (unknown origin) at 3 uM	A	BAO_0000357	single protein format	Homo sapiens	None	None	None	None	CHEMBL3721	Cytochrome P450 2C8	Homo sapiens	SINGLE PROTEIN	CHEMBL3091388	1	Scientific Literature	Bioorg. Med. Chem. Lett.	2013	None	1.6348799999999999
247	C#C[C@]1(O)CC[C@H]2[C@@H]3CCc4cc(O)ccc4[C@H]3CC[C@@]21C	C#C[C@]1(O)CC[C@H]2[C@@H]3CCc4cc(O)ccc4[C@H]3C(F)C[C@@]21C	-6.610130000000002	-8.24492	F	ETHINYL ESTRADIOL	4	296.41	0	3.61	Ethinylestradiol	C#C[C@]1(O)CC[C@H]2[C@@H]3CCc4cc(O)ccc4[C@H]3CC[C@@]21C	Inhibition	'<'	10.0	%				UO_0000187					False	CHEMBL3534894	Time dependent inhibition of CYP2C8 (unknown origin) at 10 uM by LC/MS system	A	BAO_0000357	single protein format	Homo sapiens	None	None	None	None	CHEMBL3721	Cytochrome P450 2C8	Homo sapiens	SINGLE PROTEIN	CHEMBL3526118	1	Scientific Literature	Drug Metab. Dispos.	2011	None	1.6347899999999989
248	CC/C(=C(\c1ccccc1)c1ccc(OCCN(C)C)cc1)c1ccccc1	CC/C(=C(/c1ccc(OCCN(C)C)cc1)c1cccc(F)c1)c1ccccc1	-8.39772	-6.7633199999999984	F	TAMOXIFEN	4	371.52	1	6.00	Tamoxifen	CC/C(=C(\c1ccccc1)c1ccc(OCCN(C)C)cc1)c1ccccc1	Inhibition	'<'	10.0	%				UO_0000187					False	CHEMBL3534894	Time dependent inhibition of CYP2C8 (unknown origin) at 10 uM by LC/MS system	A	BAO_0000357	single protein format	Homo sapiens	None	None	None	None	CHEMBL3721	Cytochrome P450 2C8	Homo sapiens	SINGLE PROTEIN	CHEMBL3526118	1	Scientific Literature	Drug Metab. Dispos.	2011	None	1.6344000000000012
249	CCCc1cc(S(C)(=O)=O)ccc1C(=O)N1CCOc2ccc(-c3ccc4nc[nH]c4c3)cc2C1	CCCc1cc(S(C)(=O)=O)ccc1C(=O)N1Cc2cc(-c3ccc4nc[nH]c4c3)ccc2OCC1S	-5.86378	-7.495989999999999	S		0	489.6	0	4.62	20	CCCc1cc(S(C)(=O)=O)ccc1C(=O)N1CCOc2ccc(-c3ccc4nc[nH]c4c3)cc2C1	Inhibition						Not Determined						False	CHEMBL2342499	Inhibition of CYP2C8 (unknown origin)	A	BAO_0000357	single protein format	Homo sapiens	None	None	None	None	CHEMBL3721	Cytochrome P450 2C8	Homo sapiens	SINGLE PROTEIN	CHEMBL2331117	1	Scientific Literature	J. Med. Chem.	2013	None	1.6322099999999988
250	c1ccc2c(c1)CN[C@@H](CN(CCCCNC1CCCCC1)[C@H]1CCCc3cccnc31)C2	CC(=O)c1cccc2c1C[C@H](CN(CCCCNC1CCCCC1)[C@H]1CCCc3cccnc31)NC2	-7.72203	-9.34981	C(=O)C		0	446.68	1	5.18	13a	c1ccc2c(c1)CN[C@@H](CN(CCCCNC1CCCCC1)[C@H]1CCCc3cccnc31)C2	Inhibition						Not Active						False	CHEMBL4059174	Inhibition of CYP2C8 (unknown origin)	A	BAO_0000357	single protein format	Homo sapiens	None	None	None	None	CHEMBL3721	Cytochrome P450 2C8	Homo sapiens	SINGLE PROTEIN	CHEMBL4052827	1	Scientific Literature	J Med Chem	2018	None	1.6277799999999996
251	COc1nccc2ccc(C(=O)N3CCC4(CC3)Cc3cn(C(C)(C)C)nc3C(=O)N4)cc12	COc1nccc2ccc(C(=O)N3CCC4(Cc5cn(C(C)(C)C)nc5C(=O)N4)CC3CO)cc12	-8.14793	-6.52066	CO		0	447.54	0	3.16	22	COc1nccc2ccc(C(=O)N3CCC4(CC3)Cc3cn(C(C)(C)C)nc3C(=O)N4)cc12	Inhibition						Not Active						False	CHEMBL2422741	Inhibition of human CYP2C8 at 10 uM	B	BAO_0000357	single protein format	Homo sapiens	None	None	None	None	CHEMBL3721	Cytochrome P450 2C8	Homo sapiens	SINGLE PROTEIN	CHEMBL2417512	1	Scientific Literature	J. Med. Chem.	2013	None	1.6272700000000002
252	CCCCC(=O)N(Cc1ccc(-c2ccccc2-c2nnn[nH]2)cc1)[C@H](C(=O)O)C(C)C	CCCCC(=O)N(Cc1ccc(-c2ccccc2-c2nnn[nH]2)cc1C(C)C)[C@H](C(=O)O)C(C)C	-9.42235	-7.7953	C(C)C	VALSARTAN	4	435.53	0	4.16	VALSARTAN	CCCCC(=O)N(Cc1ccc(-c2ccccc2-c2nnn[nH]2)cc1)[C@H](C(=O)O)C(C)C	Inhibition	'<'	10.0	%				UO_0000187					False	CHEMBL3534890	Time dependent inhibition of CYP2C8 (unknown origin) at 100 uM by LC/MS system	A	BAO_0000357	single protein format	Homo sapiens	None	None	None	None	CHEMBL3721	Cytochrome P450 2C8	Homo sapiens	SINGLE PROTEIN	CHEMBL3526118	1	Scientific Literature	Drug Metab. Dispos.	2011	None	1.6270499999999997
253	CC[C@H](C)C(=O)O[C@H]1C[C@H](O)C=C2C=C[C@H](C)[C@H](CC[C@@H](O)C[C@@H](O)CC(=O)O)[C@H]21	CC[C@H](C)C(=O)O[C@H]1C[C@H](O)C=C2C(C(C)C)=C[C@H](C)[C@H](CC[C@@H](O)C[C@@H](O)CC(=O)O)[C@H]21	-9.34439	-7.71775	C(C)C	PRAVASTATIN	4	424.53	0	2.44	Pravastatin	CC[C@H](C)C(=O)O[C@H]1C[C@H](O)C=C2C=C[C@H](C)[C@H](CC[C@@H](O)C[C@@H](O)CC(=O)O)[C@H]21	Inhibition	'<'	10.0	%				UO_0000187					False	CHEMBL3534890	Time dependent inhibition of CYP2C8 (unknown origin) at 100 uM by LC/MS system	A	BAO_0000357	single protein format	Homo sapiens	None	None	None	None	CHEMBL3721	Cytochrome P450 2C8	Homo sapiens	SINGLE PROTEIN	CHEMBL3526118	1	Scientific Literature	Drug Metab. Dispos.	2011	None	1.626640000000001
254	CC[C@H](c1ccc(F)cc1)N(Cc1cccc(C(=O)O)c1)C(=O)c1cnc2ccccc2c1	CC[C@H](c1ccc(F)cc1)N(Cc1cccc(C(=O)O)c1)C(=O)c1cnc2cc(O)ccc2c1	-10.77375	-9.14727	O		0	442.49	1	5.87	24	CC[C@H](c1ccc(F)cc1)N(Cc1cccc(C(=O)O)c1)C(=O)c1cnc2ccccc2c1	Inhibition						Not Determined						False	CHEMBL3579083	Inhibition of CYP2C8 (unknown origin) at 3 uM	A	BAO_0000357	single protein format	Homo sapiens	None	None	None	None	CHEMBL3721	Cytochrome P450 2C8	Homo sapiens	SINGLE PROTEIN	CHEMBL3576831	1	Scientific Literature	ACS Med. Chem. Lett.	2015	None	1.626479999999999
255	CC(C)(C)NC(=O)c1ccc(Oc2cc(F)c(CC(=O)O[C@@H]3O[C@H](C(=O)O)[C@@H](O)[C@H](O)[C@H]3O)cc2Cl)c(NS(=O)(=O)c2ccc(C3CC3)cc2Cl)c1	CC(=O)c1c(C(=O)NC(C)(C)C)ccc(Oc2cc(F)c(CC(=O)O[C@@H]3O[C@H](C(=O)O)[C@@H](O)[C@H](O)[C@H]3O)cc2Cl)c1NS(=O)(=O)c1ccc(C2CC2)cc1Cl	-9.81582	-11.43761	C(=O)C		0	785.63	3	4.11	M1	CC(C)(C)NC(=O)c1ccc(Oc2cc(F)c(CC(=O)O[C@@H]3O[C@H](C(=O)O)[C@@H](O)[C@H](O)[C@H]3O)cc2Cl)c(NS(=O)(=O)c2ccc(C3CC3)cc2Cl)c1	Inhibition						Not Active						False	CHEMBL3532224	Time dependent inhibition of CYP2C8 in human liver microsomes using paclitaxel as substrate at 10 uM by LC-MS/MS analysis	A	BAO_0000019	assay format	Homo sapiens	CHEMBL3559723	Liver	None	None	CHEMBL3721	Cytochrome P450 2C8	Homo sapiens	SINGLE PROTEIN	CHEMBL3526017	1	Scientific Literature	Drug Metab. Dispos.	2012	None	1.621789999999999
256	CC[C@H](C)C(=O)O[C@H]1C[C@H](O)C=C2C=C[C@H](C)[C@H](CC[C@@H](O)C[C@@H](O)CC(=O)O)[C@H]21	CCC1=CC2=C[C@@H](O)C[C@H](OC(=O)[C@@H](C)CC)[C@@H]2[C@@H](CC[C@@H](O)C[C@@H](O)CC(=O)O)[C@H]1C	-9.33797	-7.71775	CC	PRAVASTATIN	4	424.53	0	2.44	Pravastatin	CC[C@H](C)C(=O)O[C@H]1C[C@H](O)C=C2C=C[C@H](C)[C@H](CC[C@@H](O)C[C@@H](O)CC(=O)O)[C@H]21	Inhibition	'<'	10.0	%				UO_0000187					False	CHEMBL3534890	Time dependent inhibition of CYP2C8 (unknown origin) at 100 uM by LC/MS system	A	BAO_0000357	single protein format	Homo sapiens	None	None	None	None	CHEMBL3721	Cytochrome P450 2C8	Homo sapiens	SINGLE PROTEIN	CHEMBL3526118	1	Scientific Literature	Drug Metab. Dispos.	2011	None	1.6202200000000007
257	COCCOCn1ccc(NC(=O)c2cc(Oc3ccc(S(C)(=O)=O)cc3)cc(-c3ncccc3C)c2)n1	COCCOCn1ccc(NC(=O)c2cc(Oc3ccc(S(C)(=O)=O)cc3)c(Br)c(-c3ncccc3C)c2)n1	-8.282580000000001	-9.9026	Br		0	536.61	1	4.32	19e	COCCOCn1ccc(NC(=O)c2cc(Oc3ccc(S(C)(=O)=O)cc3)cc(-c3ncccc3C)c2)n1	Inhibition						Not Active						False	CHEMBL3243414	Time dependent inhibition of CYP2C8 in human liver microsomes	A	BAO_0000019	assay format	Homo sapiens	CHEMBL3559723	Liver	None	None	CHEMBL3721	Cytochrome P450 2C8	Homo sapiens	SINGLE PROTEIN	CHEMBL3232870	1	Scientific Literature	Bioorg. Med. Chem.	2014	None	1.6200199999999985
258	CC(C)(C)NC(=O)c1ccc(Oc2cc(F)c(CC(=O)O)cc2Cl)c(NS(=O)(=O)c2ccc(C3CC3)cc2Cl)c1	CC(C)(C)NC(=O)c1cc(NS(=O)(=O)c2ccc(C3CC3)cc2Cl)c(Oc2cc(F)c(CC(=O)O)cc2Cl)cc1S	-8.62301	-10.24272	S	VIDUPIPRANT	2	609.5	2	6.76	AMG 853	CC(C)(C)NC(=O)c1ccc(Oc2cc(F)c(CC(=O)O)cc2Cl)c(NS(=O)(=O)c2ccc(C3CC3)cc2Cl)c1	Inhibition						Not Active						False	CHEMBL3532224	Time dependent inhibition of CYP2C8 in human liver microsomes using paclitaxel as substrate at 10 uM by LC-MS/MS analysis	A	BAO_0000019	assay format	Homo sapiens	CHEMBL3559723	Liver	None	None	CHEMBL3721	Cytochrome P450 2C8	Homo sapiens	SINGLE PROTEIN	CHEMBL3526017	1	Scientific Literature	Drug Metab. Dispos.	2012	None	1.6197099999999995
259	Cn1cc(-c2ccc(-c3cncc(Cl)c3N3CCC4(CCNC4=O)CC3)cc2)cn1	Cn1cc(-c2ccc(-c3cncc(Cl)c3N3CCC4(CC3)CC(Br)NC4=O)cc2)cn1	-6.22566	-7.84536	Br		0	421.93	0	3.91	74, CCT251545	Cn1cc(-c2ccc(-c3cncc(Cl)c3N3CCC4(CCNC4=O)CC3)cc2)cn1	Inhibition						Not Active						False	CHEMBL3413782	Inhibition of CYP2C8 (unknown origin)	A	BAO_0000357	single protein format	Homo sapiens	None	None	None	None	CHEMBL3721	Cytochrome P450 2C8	Homo sapiens	SINGLE PROTEIN	CHEMBL3407438	1	Scientific Literature	J. Med. Chem.	2015	None	1.6197
260	Cc1ccc(-c2c(-c3nn(C)c4ncnc(N5CC[C@H](N6CCCCC6)C5)c34)cnn2C)cc1	CC(=O)c1cc(-c2c(-c3nn(C)c4ncnc(N5CC[C@H](N6CCCCC6)C5)c34)cnn2C)ccc1C	-7.6062699999999985	-5.9900699999999985	C(=O)C		0	456.6	0	3.80	CYP3cide, PF-04981517	Cc1ccc(-c2c(-c3nn(C)c4ncnc(N5CC[C@H](N6CCCCC6)C5)c34)cnn2C)cc1	Inhibition	'='	13.0	%				UO_0000187					False	CHEMBL3532657	Time dependent inhibition of human CYP2C8 paclitaxel 6alpha-hydroxylase activity assessed as decrease in enzyme activity at 100 uM preincubated for 30 mins by IC25-shift assay	A	BAO_0000357	single protein format	Homo sapiens	None	None	None	None	CHEMBL3721	Cytochrome P450 2C8	Homo sapiens	SINGLE PROTEIN	CHEMBL3526089	1	Scientific Literature	Drug Metab. Dispos.	2012	None	1.6162
261	c1ccc2c(c1)CN[C@@H](CN(CCCCNC1CCCCC1)[C@H]1CCCc3cccnc31)C2	OCC1CCC(NCCCCN(C[C@H]2Cc3ccccc3CN2)[C@H]2CCCc3cccnc32)CC1	-7.73585	-9.34981	CO		0	446.68	1	5.18	13a	c1ccc2c(c1)CN[C@@H](CN(CCCCNC1CCCCC1)[C@H]1CCCc3cccnc31)C2	Inhibition						Not Active						False	CHEMBL4059174	Inhibition of CYP2C8 (unknown origin)	A	BAO_0000357	single protein format	Homo sapiens	None	None	None	None	CHEMBL3721	Cytochrome P450 2C8	Homo sapiens	SINGLE PROTEIN	CHEMBL4052827	1	Scientific Literature	J Med Chem	2018	None	1.6139599999999996
262	CS(=O)(=O)O.Cc1ccc(NC(=O)c2ccc(CN3CCN(C)CC3)cc2)cc1Nc1nccc(-c2cccnc2)n1	CCc1cc(-c2cccnc2)nc(Nc2cc(NC(=O)c3ccc(CN4CCN(C)CC4)cc3)ccc2C)n1	-9.78222	-8.16916	CC	IMATINIB MESYLATE	4	589.72	0	4.59	Imatinib, Glivec, Gleevec	CS(=O)(=O)O.Cc1ccc(NC(=O)c2ccc(CN3CCN(C)CC3)cc2)cc1Nc1nccc(-c2cccnc2)n1	Inhibition	'='	45.0	%				UO_0000187					False	CHEMBL3536386	Activity of CYP2C8 in human liver microsomes assessed as inhibition of montelukast-mediated N-desmethylimatinib formation at 0.1 uM after 5 mins by LC/MS analysis	A	BAO_0000019	assay format	Homo sapiens	CHEMBL3559723	Liver	None	None	CHEMBL3721	Cytochrome P450 2C8	Homo sapiens	SINGLE PROTEIN	CHEMBL3525950	1	Scientific Literature	Drug Metab. Dispos.	2013	None	1.6130600000000008
263	Cc1cc(C(=O)N2CCOc3ccc(-c4ccc5nc[nH]c5c4)cc3C2)ccc1S(C)(=O)=O	Cc1cc(C(=O)N2Cc3cc(-c4ccc5nc[nH]c5c4)ccc3OCC2O)ccc1S(C)(=O)=O	-8.42872	-6.81568	O		0	461.54	0	3.98	24	Cc1cc(C(=O)N2CCOc3ccc(-c4ccc5nc[nH]c5c4)cc3C2)ccc1S(C)(=O)=O	Inhibition						Not Determined						False	CHEMBL2342499	Inhibition of CYP2C8 (unknown origin)	A	BAO_0000357	single protein format	Homo sapiens	None	None	None	None	CHEMBL3721	Cytochrome P450 2C8	Homo sapiens	SINGLE PROTEIN	CHEMBL2331117	1	Scientific Literature	J. Med. Chem.	2013	None	1.6130399999999998
264	CCNc1cc(S(C)(=O)=O)ccc1C(=O)N1CCOc2ccc(-c3ccc4nc[nH]c4c3)cc2C1	CCNc1cc(S(C)(=O)=O)ccc1C(=O)N1CCOc2cc(OC)c(-c3ccc4nc[nH]c4c3)cc2C1	-5.93763	-7.55042	OC		0	490.59	0	4.10	21	CCNc1cc(S(C)(=O)=O)ccc1C(=O)N1CCOc2ccc(-c3ccc4nc[nH]c4c3)cc2C1	Inhibition						Not Determined						False	CHEMBL2342499	Inhibition of CYP2C8 (unknown origin)	A	BAO_0000357	single protein format	Homo sapiens	None	None	None	None	CHEMBL3721	Cytochrome P450 2C8	Homo sapiens	SINGLE PROTEIN	CHEMBL2331117	1	Scientific Literature	J. Med. Chem.	2013	None	1.6127899999999995
265	COc1cccc(NC[C@H](F)Cn2c3ccc(Br)cc3c3cc(Br)ccc32)n1	COc1cccc(NC[C@H](F)Cn2c3ccc(Br)cc3c3cc(Br)c(C(C)=O)cc32)n1	-8.707469999999999	-7.0951	C(=O)C		0	507.2	2	6.17	(-)-(S)-15, (-)-P7C3-S243	COc1cccc(NC[C@H](F)Cn2c3ccc(Br)cc3c3cc(Br)ccc32)n1	Inhibition						Active						False	CHEMBL3266308	Inhibition of CYP2C8 (unknown origin)	A	BAO_0000357	single protein format	Homo sapiens	None	None	None	None	CHEMBL3721	Cytochrome P450 2C8	Homo sapiens	SINGLE PROTEIN	CHEMBL3259666	1	Scientific Literature	J. Med. Chem.	2014	None	1.6123699999999985
266	c1ccc2c(c1)CN[C@@H](CN(CCCCNC1CCNCC1)[C@H]1CCCc3cccnc31)C2	COCc1cnc2c(c1)CCC[C@@H]2N(CCCCNC1CCNCC1)C[C@H]1Cc2ccccc2CN1	-7.651789999999999	-9.26281	COC		0	447.67	0	3.60	13d	c1ccc2c(c1)CN[C@@H](CN(CCCCNC1CCNCC1)[C@H]1CCCc3cccnc31)C2	Inhibition						Not Active						False	CHEMBL4059174	Inhibition of CYP2C8 (unknown origin)	A	BAO_0000357	single protein format	Homo sapiens	None	None	None	None	CHEMBL3721	Cytochrome P450 2C8	Homo sapiens	SINGLE PROTEIN	CHEMBL4052827	1	Scientific Literature	J Med Chem	2018	None	1.6110200000000008
267	Nc1ccc(-c2cnc(N)c(-c3ccc(Cl)cc3)c2)cn1	CC(=O)c1c(-c2ccc(N)nc2)cnc(N)c1-c1ccc(Cl)cc1	-6.8057	-8.41641	C(=O)C		0	296.76	0	3.63	16; PF-6260933	Nc1ccc(-c2cnc(N)c(-c3ccc(Cl)cc3)c2)cn1	Inhibition	'<'	15.0	%				UO_0000187					False	CHEMBL3755439	Inhibition of CYP2C8 (unknown origin) at 3 uM	A	BAO_0000357	single protein format	Homo sapiens	None	None	None	None	CHEMBL3721	Cytochrome P450 2C8	Homo sapiens	SINGLE PROTEIN	CHEMBL3751803	1	Scientific Literature	ACS Med. Chem. Lett.	2015	None	1.610710000000001
268	CCNc1cc(S(C)(=O)=O)ccc1C(=O)N1CCOc2ccc(-c3ccc4nc[nH]c4c3)cc2C1	CCNc1cc(S(C)(=O)=O)cc(C(C)=O)c1C(=O)N1CCOc2ccc(-c3ccc4nc[nH]c4c3)cc2C1	-5.94038	-7.55042	C(=O)C		0	490.59	0	4.10	21	CCNc1cc(S(C)(=O)=O)ccc1C(=O)N1CCOc2ccc(-c3ccc4nc[nH]c4c3)cc2C1	Inhibition						Not Determined						False	CHEMBL2342499	Inhibition of CYP2C8 (unknown origin)	A	BAO_0000357	single protein format	Homo sapiens	None	None	None	None	CHEMBL3721	Cytochrome P450 2C8	Homo sapiens	SINGLE PROTEIN	CHEMBL2331117	1	Scientific Literature	J. Med. Chem.	2013	None	1.6100399999999997
269	O=C(NCc1ccncc1)c1nc(CS(=O)(=O)c2ccccc2)no1	O=C(O)c1cccc(S(=O)(=O)Cc2noc(C(=O)NCc3ccncc3)n2)c1	-8.71942	-7.10955	C(=O)O		0	358.38	0	1.37	21	O=C(NCc1ccncc1)c1nc(CS(=O)(=O)c2ccccc2)no1	Inhibition	'<'	14.0	%				UO_0000187					False	CHEMBL2072917	Time dependent inhibition of human recombinant CYP2C8 coexpressed in Escherichia coli at 50 uM using amodiaquine as probe	A	BAO_0000357	single protein format	Homo sapiens	None	None	None	None	CHEMBL3721	Cytochrome P450 2C8	Homo sapiens	SINGLE PROTEIN	CHEMBL2069246	1	Scientific Literature	J. Med. Chem.	2012	None	1.60987
270	CC(C)c1noc(C2CCN(C(=O)N[C@H]3C[C@@H]3c3ccccc3)CC2)n1	CC(C)c1ccc([C@H]2C[C@@H]2NC(=O)N2CCC(c3nc(C(C)C)no3)CC2)cc1	-8.50789	-6.9006300000000005	C(C)C		0	354.45	0	3.64	2	CC(C)c1noc(C2CCN(C(=O)N[C@H]3C[C@@H]3c3ccccc3)CC2)n1	Inhibition						Active						False	CHEMBL3118261	Inhibition of CYP2C8 in human liver microsomes after 10 mins by mechanism-based assay	A	BAO_0000019	assay format	Homo sapiens	CHEMBL3559723	Liver	None	None	CHEMBL3721	Cytochrome P450 2C8	Homo sapiens	SINGLE PROTEIN	CHEMBL3112438	1	Scientific Literature	Bioorg. Med. Chem.	2014	None	1.6072599999999992
271	Cc1cc(C(=O)N2CCOc3ccc(-c4ccc5nc[nH]c5c4)cc3C2)ccc1S(C)(=O)=O	COc1nc2ccc(-c3ccc4c(c3)CN(C(=O)c3ccc(S(C)(=O)=O)c(C)c3)CCO4)cc2[nH]1	-8.42225	-6.81568	OC		0	461.54	0	3.98	24	Cc1cc(C(=O)N2CCOc3ccc(-c4ccc5nc[nH]c5c4)cc3C2)ccc1S(C)(=O)=O	Inhibition						Not Determined						False	CHEMBL2342499	Inhibition of CYP2C8 (unknown origin)	A	BAO_0000357	single protein format	Homo sapiens	None	None	None	None	CHEMBL3721	Cytochrome P450 2C8	Homo sapiens	SINGLE PROTEIN	CHEMBL2331117	1	Scientific Literature	J. Med. Chem.	2013	None	1.6065699999999996
272	c1ccc2c(c1)CN[C@@H](CN(CCCCNCC1CCCCC1)[C@H]1CCCc3cccnc31)C2	CCC1CCc2cccnc2[C@H]1N(CCCCNCC1CCCCC1)C[C@H]1Cc2ccccc2CN1	-10.57617	-8.96974	CC		0	460.71	1	5.43	11a	c1ccc2c(c1)CN[C@@H](CN(CCCCNCC1CCCCC1)[C@H]1CCCc3cccnc31)C2	Inhibition						Not Active						False	CHEMBL4059174	Inhibition of CYP2C8 (unknown origin)	A	BAO_0000357	single protein format	Homo sapiens	None	None	None	None	CHEMBL3721	Cytochrome P450 2C8	Homo sapiens	SINGLE PROTEIN	CHEMBL4052827	1	Scientific Literature	J Med Chem	2018	None	1.6064299999999996
273	CC/C(=C(\c1ccccc1)c1ccc(OCCN(C)C)cc1)c1ccccc1	CC/C(=C(\c1ccccc1)c1ccc(OCCN(C)C)cc1)c1ccc(CC)cc1	-8.369010000000001	-6.7633199999999984	CC	TAMOXIFEN	4	371.52	1	6.00	Tamoxifen	CC/C(=C(\c1ccccc1)c1ccc(OCCN(C)C)cc1)c1ccccc1	Inhibition	'<'	10.0	%				UO_0000187					False	CHEMBL3534894	Time dependent inhibition of CYP2C8 (unknown origin) at 10 uM by LC/MS system	A	BAO_0000357	single protein format	Homo sapiens	None	None	None	None	CHEMBL3721	Cytochrome P450 2C8	Homo sapiens	SINGLE PROTEIN	CHEMBL3526118	1	Scientific Literature	Drug Metab. Dispos.	2011	None	1.6056900000000027
274	CC(C)(C)NC(=O)c1ccc(Oc2cc(F)c(CC(=O)O[C@@H]3O[C@H](C(=O)O)[C@@H](O)[C@H](O)[C@H]3O)cc2Cl)c(NS(=O)(=O)c2ccc(C3CC3)cc2Cl)c1	COc1c(F)c(CC(=O)O[C@@H]2O[C@H](C(=O)O)[C@@H](O)[C@H](O)[C@H]2O)cc(Cl)c1Oc1ccc(C(=O)NC(C)(C)C)cc1NS(=O)(=O)c1ccc(C2CC2)cc1Cl	-9.83358	-11.43761	OC		0	785.63	3	4.11	M1	CC(C)(C)NC(=O)c1ccc(Oc2cc(F)c(CC(=O)O[C@@H]3O[C@H](C(=O)O)[C@@H](O)[C@H](O)[C@H]3O)cc2Cl)c(NS(=O)(=O)c2ccc(C3CC3)cc2Cl)c1	Inhibition						Not Active						False	CHEMBL3532224	Time dependent inhibition of CYP2C8 in human liver microsomes using paclitaxel as substrate at 10 uM by LC-MS/MS analysis	A	BAO_0000019	assay format	Homo sapiens	CHEMBL3559723	Liver	None	None	CHEMBL3721	Cytochrome P450 2C8	Homo sapiens	SINGLE PROTEIN	CHEMBL3526017	1	Scientific Literature	Drug Metab. Dispos.	2012	None	1.6040299999999998
275	CS(=O)(=O)O.Cc1ccc(NC(=O)c2ccc(CN3CCN(C)CC3)cc2)cc1Nc1nccc(-c2cccnc2)n1	Cc1ccc(NC(=O)c2ccc(CN3CCN(C)CC3)cc2N)cc1Nc1nccc(-c2cccnc2)n1	-9.77269	-8.16916	N	IMATINIB MESYLATE	4	589.72	0	4.59	Imatinib, Glivec, Gleevec	CS(=O)(=O)O.Cc1ccc(NC(=O)c2ccc(CN3CCN(C)CC3)cc2)cc1Nc1nccc(-c2cccnc2)n1	Inhibition	'='	45.0	%				UO_0000187					False	CHEMBL3536386	Activity of CYP2C8 in human liver microsomes assessed as inhibition of montelukast-mediated N-desmethylimatinib formation at 0.1 uM after 5 mins by LC/MS analysis	A	BAO_0000019	assay format	Homo sapiens	CHEMBL3559723	Liver	None	None	CHEMBL3721	Cytochrome P450 2C8	Homo sapiens	SINGLE PROTEIN	CHEMBL3525950	1	Scientific Literature	Drug Metab. Dispos.	2013	None	1.603530000000001
276	CS(=O)(=O)O.Cc1ccc(NC(=O)c2ccc(CN3CCN(C)CC3)cc2)cc1Nc1nccc(-c2cccnc2)n1	Cc1ccc(NC(=O)c2ccc(CN3CCN(C)CC3)cc2)cc1Nc1ncc(O)c(-c2cccnc2)n1	-9.77149	-8.16916	O	IMATINIB MESYLATE	4	589.72	0	4.59	Imatinib, Glivec, Gleevec	CS(=O)(=O)O.Cc1ccc(NC(=O)c2ccc(CN3CCN(C)CC3)cc2)cc1Nc1nccc(-c2cccnc2)n1	Inhibition	'='	45.0	%				UO_0000187					False	CHEMBL3536386	Activity of CYP2C8 in human liver microsomes assessed as inhibition of montelukast-mediated N-desmethylimatinib formation at 0.1 uM after 5 mins by LC/MS analysis	A	BAO_0000019	assay format	Homo sapiens	CHEMBL3559723	Liver	None	None	CHEMBL3721	Cytochrome P450 2C8	Homo sapiens	SINGLE PROTEIN	CHEMBL3525950	1	Scientific Literature	Drug Metab. Dispos.	2013	None	1.6023300000000003
277	CN1CCN(C(=O)c2cn(Cc3cncn3Cc3ccc4c(c3)OCO4)cc2-c2cccc3ccccc23)CC1	CN1CCN(C(=O)c2cn(Cc3cncn3Cc3cc4c(c(C(=O)O)c3)OCO4)cc2-c2cccc3ccccc23)CC1	-10.72304	-9.12185	C(=O)O		0	533.63	1	4.72	LB42908	CN1CCN(C(=O)c2cn(Cc3cncn3Cc3ccc4c(c3)OCO4)cc2-c2cccc3ccccc23)CC1	Inhibition	'='	46.7	%				UO_0000187					False	CHEMBL2045906	Inhibition of human CYP2C8-mediated taxol 6alpha-hydroxylation in liver microsomes at 10 uM coincubated with substrate	A	BAO_0000251	microsome format	Homo sapiens	CHEMBL3559723	Liver	None	Microsome	CHEMBL3721	Cytochrome P450 2C8	Homo sapiens	SINGLE PROTEIN	CHEMBL2040745	1	Scientific Literature	Bioorg. Med. Chem. Lett.	2012	None	1.601189999999999
278	c1cc(-c2nnc(C3CCCCC3)o2)ccn1	CC(C)C1CCC(c2nnc(-c3ccncc3)o2)CC1	-8.40584	-6.80502	C(C)C		0	229.28	0	3.18	24	c1cc(-c2nnc(C3CCCCC3)o2)ccn1	Inhibition	'<'	14.0	%				UO_0000187					False	CHEMBL2072917	Time dependent inhibition of human recombinant CYP2C8 coexpressed in Escherichia coli at 50 uM using amodiaquine as probe	A	BAO_0000357	single protein format	Homo sapiens	None	None	None	None	CHEMBL3721	Cytochrome P450 2C8	Homo sapiens	SINGLE PROTEIN	CHEMBL2069246	1	Scientific Literature	J. Med. Chem.	2012	None	1.6008199999999997
279	CC[C@H](c1ccc(F)cc1)N(Cc1cccc(C(=O)O)c1)C(=O)c1cnc2ccccc2c1	CC[C@H](c1ccc(F)cc1)N(Cc1cccc(C(=O)O)c1)C(=O)c1cnc2cc(OC)ccc2c1	-10.74804	-9.14727	OC		0	442.49	1	5.87	24	CC[C@H](c1ccc(F)cc1)N(Cc1cccc(C(=O)O)c1)C(=O)c1cnc2ccccc2c1	Inhibition						Not Determined						False	CHEMBL3579083	Inhibition of CYP2C8 (unknown origin) at 3 uM	A	BAO_0000357	single protein format	Homo sapiens	None	None	None	None	CHEMBL3721	Cytochrome P450 2C8	Homo sapiens	SINGLE PROTEIN	CHEMBL3576831	1	Scientific Literature	ACS Med. Chem. Lett.	2015	None	1.600769999999999
280	COc1nccc2ccc(C(=O)N3CCC4(CC3)Cc3cn(C(C)(C)C)nc3C(=O)N4)cc12	COc1nccc2ccc(C(=O)N3CCC4(CC3)Cc3cn(C(C)(C)C)nc3C(=O)N4)c(I)c12	-4.92255	-6.52066	I		0	447.54	0	3.16	22	COc1nccc2ccc(C(=O)N3CCC4(CC3)Cc3cn(C(C)(C)C)nc3C(=O)N4)cc12	Inhibition						Not Active						False	CHEMBL2422741	Inhibition of human CYP2C8 at 10 uM	B	BAO_0000357	single protein format	Homo sapiens	None	None	None	None	CHEMBL3721	Cytochrome P450 2C8	Homo sapiens	SINGLE PROTEIN	CHEMBL2417512	1	Scientific Literature	J. Med. Chem.	2013	None	1.5981100000000001
281	Cc1cc2c(cc1CN(C)C)CCN(C(=O)c1cc3cc(Cl)ccc3n1C)C2	Cc1cc2c(cc1CN(C)C)CCN(C(=O)c1c(C(=O)O)c3cc(Cl)ccc3n1C)C2	-7.07995	-5.48272	C(=O)O		0	395.93	0	4.40	25e	Cc1cc2c(cc1CN(C)C)CCN(C(=O)c1cc3cc(Cl)ccc3n1C)C2	Inhibition						Not Active						False	CHEMBL3368363	Inhibition of human recombinant CYP2C8 after 20 to 50 mins by high-throughput fluorescence assay	A	BAO_0000357	single protein format	Homo sapiens	None	None	None	None	CHEMBL3721	Cytochrome P450 2C8	Homo sapiens	SINGLE PROTEIN	CHEMBL3352699	1	Scientific Literature	J. Med. Chem.	2014	None	1.5972300000000006
282	c1ccc2c(c1)CN[C@@H](CN(CCCCNCC1CCSCC1)[C@H]1CCCc3cccnc31)C2	OCC1CSCCC1CNCCCCN(C[C@H]1Cc2ccccc2CN1)[C@H]1CCCc2cccnc21	-10.04056	-8.44512	CO		0	478.75	0	4.99	11e	c1ccc2c(c1)CN[C@@H](CN(CCCCNCC1CCSCC1)[C@H]1CCCc3cccnc31)C2	Inhibition						Not Active						False	CHEMBL4059174	Inhibition of CYP2C8 (unknown origin)	A	BAO_0000357	single protein format	Homo sapiens	None	None	None	None	CHEMBL3721	Cytochrome P450 2C8	Homo sapiens	SINGLE PROTEIN	CHEMBL4052827	1	Scientific Literature	J Med Chem	2018	None	1.59544
283	COc1ccc(CCN2CCC(Nc3nc4ccccc4n3Cc3ccc(F)cc3)CC2)cc1	COc1ccc(CCN2CCC(Nc3nc4ccccc4n3Cc3ccc(F)cc3)CC2)c(CO)c1	-10.9038	-9.30847	CO	ASTEMIZOLE	4	458.58	1	5.35	Astemizole	COc1ccc(CCN2CCC(Nc3nc4ccccc4n3Cc3ccc(F)cc3)CC2)cc1	Inhibition	'='	1.1	%				UO_0000187					False	CHEMBL3535105	Inhibition of CYP2C8-mediated paclitaxel metabolite formation in human liver microsomes at 0.3 uM after 8 mins by LC-MS/MS analysis relative to control	A	BAO_0000019	assay format	Homo sapiens	CHEMBL3559723	Liver	None	None	CHEMBL3721	Cytochrome P450 2C8	Homo sapiens	SINGLE PROTEIN	CHEMBL3526133	1	Scientific Literature	Drug Metab. Dispos.	2012	None	1.5953300000000006
284	C[C@@H](c1ncncc1F)[C@](O)(Cn1cncn1)c1ccc(F)cc1F	C[C@@H](c1ncncc1F)[C@](O)(Cn1cnc(C(=O)O)n1)c1ccc(F)cc1F	-8.92522	-7.3312	C(=O)O	VORICONAZOLE	4	349.32	0	2.18	VCZ	C[C@@H](c1ncncc1F)[C@](O)(Cn1cncn1)c1ccc(F)cc1F	Inhibition	'='	25.0	%				UO_0000187					False	CHEMBL1634981	Inhibition of CYP2C8 in human liver microsomes assessed as amodiquine N-deethylation at 100 uM after 15 mins	A	BAO_0000251	microsome format	Homo sapiens	CHEMBL3559723	Liver	None	Microsome	CHEMBL3721	Cytochrome P450 2C8	Homo sapiens	SINGLE PROTEIN	CHEMBL1629616	1	Scientific Literature	Antimicrob. Agents Chemother.	2009	None	1.5940199999999995
285	CC/C(=C(\c1ccccc1)c1ccc(OCCN(C)C)cc1)c1ccccc1	CC/C(=C(/c1ccc(OCCN(C)C)cc1)c1cccc(COC)c1)c1ccccc1	-8.35652	-6.7633199999999984	COC	TAMOXIFEN	4	371.52	1	6.00	Tamoxifen	CC/C(=C(\c1ccccc1)c1ccc(OCCN(C)C)cc1)c1ccccc1	Inhibition	'<'	10.0	%				UO_0000187					False	CHEMBL3534894	Time dependent inhibition of CYP2C8 (unknown origin) at 10 uM by LC/MS system	A	BAO_0000357	single protein format	Homo sapiens	None	None	None	None	CHEMBL3721	Cytochrome P450 2C8	Homo sapiens	SINGLE PROTEIN	CHEMBL3526118	1	Scientific Literature	Drug Metab. Dispos.	2011	None	1.5932000000000013
286	c1ccc2c(c1)CN[C@@H](CN(CCCCNCC1CCCCC1)[C@H]1CCCc3cccnc31)C2	CC(=O)C1CCc2cccnc2[C@H]1N(CCCCNCC1CCCCC1)C[C@H]1Cc2ccccc2CN1	-10.56286	-8.96974	C(=O)C		0	460.71	1	5.43	11a	c1ccc2c(c1)CN[C@@H](CN(CCCCNCC1CCCCC1)[C@H]1CCCc3cccnc31)C2	Inhibition						Not Active						False	CHEMBL4059174	Inhibition of CYP2C8 (unknown origin)	A	BAO_0000357	single protein format	Homo sapiens	None	None	None	None	CHEMBL3721	Cytochrome P450 2C8	Homo sapiens	SINGLE PROTEIN	CHEMBL4052827	1	Scientific Literature	J Med Chem	2018	None	1.5931200000000008
287	O=C(NCc1ccncc1)c1nc(CS(=O)(=O)c2ccccc2)no1	Nc1cc(CNC(=O)c2nc(CS(=O)(=O)c3ccccc3)no2)ccn1	-8.70255	-7.10955	N		0	358.38	0	1.37	21	O=C(NCc1ccncc1)c1nc(CS(=O)(=O)c2ccccc2)no1	Inhibition	'<'	14.0	%				UO_0000187					False	CHEMBL2072917	Time dependent inhibition of human recombinant CYP2C8 coexpressed in Escherichia coli at 50 uM using amodiaquine as probe	A	BAO_0000357	single protein format	Homo sapiens	None	None	None	None	CHEMBL3721	Cytochrome P450 2C8	Homo sapiens	SINGLE PROTEIN	CHEMBL2069246	1	Scientific Literature	J. Med. Chem.	2012	None	1.5930000000000009
288	c1ccc2c(c1)CN[C@@H](CN(CCCCNC1CCCCC1)[C@H]1CCCc3cccnc31)C2	CCC1CCC(NCCCCN(C[C@H]2Cc3ccccc3CN2)[C@H]2CCCc3cccnc32)CC1	-7.75714	-9.34981	CC		0	446.68	1	5.18	13a	c1ccc2c(c1)CN[C@@H](CN(CCCCNC1CCCCC1)[C@H]1CCCc3cccnc31)C2	Inhibition						Not Active						False	CHEMBL4059174	Inhibition of CYP2C8 (unknown origin)	A	BAO_0000357	single protein format	Homo sapiens	None	None	None	None	CHEMBL3721	Cytochrome P450 2C8	Homo sapiens	SINGLE PROTEIN	CHEMBL4052827	1	Scientific Literature	J Med Chem	2018	None	1.59267
289	c1ccc2c(c1)CN[C@@H](CN(CCCCNC1CCSCC1)[C@H]1CCCc3cccnc31)C2	CC(C)C1Cc2cccnc2[C@@H](N(CCCCNC2CCSCC2)C[C@H]2Cc3ccccc3CN2)C1	-9.74339	-8.15103	C(C)C		0	464.72	0	4.74	13e	c1ccc2c(c1)CN[C@@H](CN(CCCCNC1CCSCC1)[C@H]1CCCc3cccnc31)C2	Inhibition						Not Active						False	CHEMBL4059174	Inhibition of CYP2C8 (unknown origin)	A	BAO_0000357	single protein format	Homo sapiens	None	None	None	None	CHEMBL3721	Cytochrome P450 2C8	Homo sapiens	SINGLE PROTEIN	CHEMBL4052827	1	Scientific Literature	J Med Chem	2018	None	1.5923599999999993
290	CC/C(=C(\c1ccccc1)c1ccc(OCCN(C)C)cc1)c1ccccc1	CC/C(=C(\c1ccccc1)c1ccc(OCCN(C)C)cc1)c1ccccc1C(C)C	-8.35447	-6.7633199999999984	C(C)C	TAMOXIFEN	4	371.52	1	6.00	Tamoxifen	CC/C(=C(\c1ccccc1)c1ccc(OCCN(C)C)cc1)c1ccccc1	Inhibition	'<'	10.0	%				UO_0000187					False	CHEMBL3534894	Time dependent inhibition of CYP2C8 (unknown origin) at 10 uM by LC/MS system	A	BAO_0000357	single protein format	Homo sapiens	None	None	None	None	CHEMBL3721	Cytochrome P450 2C8	Homo sapiens	SINGLE PROTEIN	CHEMBL3526118	1	Scientific Literature	Drug Metab. Dispos.	2011	None	1.5911500000000007
291	CC(C)(C)NC(=O)c1ccc(Oc2cc(F)c(CC(=O)O[C@@H]3O[C@H](C(=O)O)[C@@H](O)[C@H](O)[C@H]3O)cc2Cl)c(NS(=O)(=O)c2ccc(C3CC3)cc2Cl)c1	COCc1cc(C2CC2)cc(Cl)c1S(=O)(=O)Nc1cc(C(=O)NC(C)(C)C)ccc1Oc1cc(F)c(CC(=O)O[C@@H]2O[C@H](C(=O)O)[C@@H](O)[C@H](O)[C@H]2O)cc1Cl	-9.8465	-11.43761	COC		0	785.63	3	4.11	M1	CC(C)(C)NC(=O)c1ccc(Oc2cc(F)c(CC(=O)O[C@@H]3O[C@H](C(=O)O)[C@@H](O)[C@H](O)[C@H]3O)cc2Cl)c(NS(=O)(=O)c2ccc(C3CC3)cc2Cl)c1	Inhibition						Not Active						False	CHEMBL3532224	Time dependent inhibition of CYP2C8 in human liver microsomes using paclitaxel as substrate at 10 uM by LC-MS/MS analysis	A	BAO_0000019	assay format	Homo sapiens	CHEMBL3559723	Liver	None	None	CHEMBL3721	Cytochrome P450 2C8	Homo sapiens	SINGLE PROTEIN	CHEMBL3526017	1	Scientific Literature	Drug Metab. Dispos.	2012	None	1.5911099999999987
292	C[C@](O)(COc1ccc(F)cc1)C(=O)N1CCc2c(C#N)cccc21	C[C@](O)(COc1ccc(F)cc1)C(=O)N1CCc2c1ccc(S)c2C#N	-6.02491	-7.61515	S		0	340.35	0	2.42	15	C[C@](O)(COc1ccc(F)cc1)C(=O)N1CCc2c(C#N)cccc21	Inhibition						Not Active						False	CHEMBL3243285	Inhibition of CYP2C8 (unknown origin) at 3 uM	A	BAO_0000357	single protein format	Homo sapiens	None	None	None	None	CHEMBL3721	Cytochrome P450 2C8	Homo sapiens	SINGLE PROTEIN	CHEMBL3232788	1	Scientific Literature	J. Med. Chem.	2014	None	1.5902399999999997
293	Cn1c(=O)n(Cc2ccc(C(=O)O)cc2)c(=O)c2cc(C#CCc3ccccc3)ccc21	COCc1cc(C#CCc2ccccc2)cc2c(=O)n(Cc3ccc(C(=O)O)cc3)c(=O)n(C)c12	-7.8372199999999985	-9.42244	COC		0	424.46	0	3.04	5	Cn1c(=O)n(Cc2ccc(C(=O)O)cc2)c(=O)c2cc(C#CCc3ccccc3)ccc21	Inhibition	'<'	50.0	%				UO_0000187					False	CHEMBL3388351	Inhibition of CYP2C8 (unknown origin) using amodiaquine substrate at 2.5 uM	A	BAO_0000357	single protein format	Homo sapiens	None	None	None	None	CHEMBL3721	Cytochrome P450 2C8	Homo sapiens	SINGLE PROTEIN	CHEMBL3352788	1	Scientific Literature	J. Med. Chem.	2014	None	1.5852200000000014
294	COc1cc(-c2cnn(C)c2)ccc1Nc1ncc2ccnc(N[C@@H](C)C(C)(C)C)c2n1	COc1c(Nc2ncc3ccnc(N[C@@H](C)C(C)(C)C)c3n2)ccc(-c2cnn(C)c2)c1I	-7.80777	-9.39218	I		0	431.54	1	5.02	34h	COc1cc(-c2cnn(C)c2)ccc1Nc1ncc2ccnc(N[C@@H](C)C(C)(C)C)c2n1	Inhibition						Not Active						False	CHEMBL3811853	Inhibition of CYP2C8 (unknown origin)	A	BAO_0000357	single protein format	Homo sapiens	None	None	None	None	CHEMBL3721	Cytochrome P450 2C8	Homo sapiens	SINGLE PROTEIN	CHEMBL3808337	1	Scientific Literature	J. Med. Chem.	2016	None	1.58441
295	Cn1cc(-c2ccc(-c3cncc(Cl)c3N3CCC4(CCNC4=O)CC3)cc2)cn1	CC(=O)c1cc(-c2cncc(Cl)c2N2CCC3(CCNC3=O)CC2)ccc1-c1cnn(C)c1	-6.26155	-7.84536	C(=O)C		0	421.93	0	3.91	74, CCT251545	Cn1cc(-c2ccc(-c3cncc(Cl)c3N3CCC4(CCNC4=O)CC3)cc2)cn1	Inhibition						Not Active						False	CHEMBL3413782	Inhibition of CYP2C8 (unknown origin)	A	BAO_0000357	single protein format	Homo sapiens	None	None	None	None	CHEMBL3721	Cytochrome P450 2C8	Homo sapiens	SINGLE PROTEIN	CHEMBL3407438	1	Scientific Literature	J. Med. Chem.	2015	None	1.5838100000000006
296	Nc1ccc(-c2cnc(N)c(-c3ccc(Cl)cc3)c2)cn1	Nc1ccc(-c2cnc(N)c(-c3ccc(Cl)cc3)c2I)cn1	-6.834510000000001	-8.41641	I		0	296.76	0	3.63	16; PF-6260933	Nc1ccc(-c2cnc(N)c(-c3ccc(Cl)cc3)c2)cn1	Inhibition	'<'	15.0	%				UO_0000187					False	CHEMBL3755439	Inhibition of CYP2C8 (unknown origin) at 3 uM	A	BAO_0000357	single protein format	Homo sapiens	None	None	None	None	CHEMBL3721	Cytochrome P450 2C8	Homo sapiens	SINGLE PROTEIN	CHEMBL3751803	1	Scientific Literature	ACS Med. Chem. Lett.	2015	None	1.5819
297	CCCc1cc(S(C)(=O)=O)ccc1C(=O)N1CCOc2ccc(-c3ccc4nc[nH]c4c3)cc2C1	CCCc1cc(S(C)(=O)=O)ccc1C(=O)N1CCOc2c(C)cc(-c3ccc4nc[nH]c4c3)cc2C1	-5.91465	-7.495989999999999	C		0	489.6	0	4.62	20	CCCc1cc(S(C)(=O)=O)ccc1C(=O)N1CCOc2ccc(-c3ccc4nc[nH]c4c3)cc2C1	Inhibition						Not Determined						False	CHEMBL2342499	Inhibition of CYP2C8 (unknown origin)	A	BAO_0000357	single protein format	Homo sapiens	None	None	None	None	CHEMBL3721	Cytochrome P450 2C8	Homo sapiens	SINGLE PROTEIN	CHEMBL2331117	1	Scientific Literature	J. Med. Chem.	2013	None	1.581339999999999
298	O[C@H](CNC1CCCCC1)Cn1c2ccc(Br)cc2c2cc(Br)ccc21	O=C(O)C1CCCC(NC[C@@H](O)Cn2c3ccc(Br)cc3c3cc(Br)ccc32)C1	-7.89752	-6.3163	C(=O)O		0	480.24	1	5.60	18b	O[C@H](CNC1CCCCC1)Cn1c2ccc(Br)cc2c2cc(Br)ccc21	Inhibition						Active						False	CHEMBL3102562	Inhibition of human recombinant CYP2C8 expressed in baculovirus-infected insect cells preincubated for 15 mins followed by substrate addition measured after 30 mins by luminescence assay	A	BAO_0000219	cell-based format	Homo sapiens	None	None	None	None	CHEMBL3721	Cytochrome P450 2C8	Homo sapiens	SINGLE PROTEIN	CHEMBL3098117	1	Scientific Literature	ACS Med. Chem. Lett.	2013	None	1.58122
299	COc1nccc2ccc(C(=O)N3CCC4(CC3)Cc3cn(C(C)(C)C)nc3C(=O)N4)cc12	COc1nccc2cc(C(C)C)c(C(=O)N3CCC4(CC3)Cc3cn(C(C)(C)C)nc3C(=O)N4)cc12	-4.94	-6.52066	C(C)C		0	447.54	0	3.16	22	COc1nccc2ccc(C(=O)N3CCC4(CC3)Cc3cn(C(C)(C)C)nc3C(=O)N4)cc12	Inhibition						Not Active						False	CHEMBL2422741	Inhibition of human CYP2C8 at 10 uM	B	BAO_0000357	single protein format	Homo sapiens	None	None	None	None	CHEMBL3721	Cytochrome P450 2C8	Homo sapiens	SINGLE PROTEIN	CHEMBL2417512	1	Scientific Literature	J. Med. Chem.	2013	None	1.58066
300	COc1ccc2c(c1O)CCCC(Cc1ccccc1)=C2c1cc(OC)c(OC)c(OC)c1	COc1ccc2c(c1O)CCCC(Cc1ccccc1)=C2c1cc(OC)c(OC)c(OC)c1OC	-7.00058	-8.580969999999999	OC		0	446.54	1	5.81	19c	COc1ccc2c(c1O)CCCC(Cc1ccccc1)=C2c1cc(OC)c(OC)c(OC)c1	Inhibition	'='	83.5	%				UO_0000187					False	CHEMBL3095761	Inhibition of CYP2C8 (unknown origin) at 3 uM	A	BAO_0000357	single protein format	Homo sapiens	None	None	None	None	CHEMBL3721	Cytochrome P450 2C8	Homo sapiens	SINGLE PROTEIN	CHEMBL3091388	1	Scientific Literature	Bioorg. Med. Chem. Lett.	2013	None	1.5803899999999986
301	c1ccc2c(c1)CN[C@@H](CN(CCCCNCC1CCSCC1)[C@H]1CCCc3cccnc31)C2	CCC1CCc2cccnc2[C@H]1N(CCCCNCC1CCSCC1)C[C@H]1Cc2ccccc2CN1	-10.02489	-8.44512	CC		0	478.75	0	4.99	11e	c1ccc2c(c1)CN[C@@H](CN(CCCCNCC1CCSCC1)[C@H]1CCCc3cccnc31)C2	Inhibition						Not Active						False	CHEMBL4059174	Inhibition of CYP2C8 (unknown origin)	A	BAO_0000357	single protein format	Homo sapiens	None	None	None	None	CHEMBL3721	Cytochrome P450 2C8	Homo sapiens	SINGLE PROTEIN	CHEMBL4052827	1	Scientific Literature	J Med Chem	2018	None	1.57977
302	CC(C)(C)NC(=O)c1ccc(Oc2cc(F)c(CC(=O)O)cc2Cl)c(NS(=O)(=O)c2ccc(C3CC3)cc2Cl)c1	COCc1c(F)c(CC(=O)O)cc(Cl)c1Oc1ccc(C(=O)NC(C)(C)C)cc1NS(=O)(=O)c1ccc(C2CC2)cc1Cl	-8.66349	-10.24272	COC	VIDUPIPRANT	2	609.5	2	6.76	AMG 853	CC(C)(C)NC(=O)c1ccc(Oc2cc(F)c(CC(=O)O)cc2Cl)c(NS(=O)(=O)c2ccc(C3CC3)cc2Cl)c1	Inhibition						Not Active						False	CHEMBL3532224	Time dependent inhibition of CYP2C8 in human liver microsomes using paclitaxel as substrate at 10 uM by LC-MS/MS analysis	A	BAO_0000019	assay format	Homo sapiens	CHEMBL3559723	Liver	None	None	CHEMBL3721	Cytochrome P450 2C8	Homo sapiens	SINGLE PROTEIN	CHEMBL3526017	1	Scientific Literature	Drug Metab. Dispos.	2012	None	1.5792300000000008
303	CC(C)c1noc(C2CCN(C(=O)N[C@H]3C[C@@H]3c3ccccc3)CC2)n1	CC(C)c1noc(C2CCN(C(=O)N[C@H]3C(C(C)C)[C@@H]3c3ccccc3)CC2)n1	-8.479	-6.9006300000000005	C(C)C		0	354.45	0	3.64	2	CC(C)c1noc(C2CCN(C(=O)N[C@H]3C[C@@H]3c3ccccc3)CC2)n1	Inhibition						Active						False	CHEMBL3118261	Inhibition of CYP2C8 in human liver microsomes after 10 mins by mechanism-based assay	A	BAO_0000019	assay format	Homo sapiens	CHEMBL3559723	Liver	None	None	CHEMBL3721	Cytochrome P450 2C8	Homo sapiens	SINGLE PROTEIN	CHEMBL3112438	1	Scientific Literature	Bioorg. Med. Chem.	2014	None	1.5783699999999987
304	O=C(Nc1ccc(Cl)cc1Cl)c1cn[nH]n1	O=C(Nc1c(Cl)cc(Cl)cc1I)c1cn[nH]n1	-5.17205	-6.74967	I		0	257.08	0	2.36	5, BLX-2477	O=C(Nc1ccc(Cl)cc1Cl)c1cn[nH]n1	Inhibition						Not Active						False	CHEMBL3606431	Inhibition of human CYP2C8 at 10 uM	A	BAO_0000357	single protein format	Homo sapiens	None	None	None	None	CHEMBL3721	Cytochrome P450 2C8	Homo sapiens	SINGLE PROTEIN	CHEMBL3603736	1	Scientific Literature	Bioorg. Med. Chem. Lett.	2015	None	1.5776200000000005
305	O=C1COc2ccc(-c3ccc(N4C[C@H](CO)OC4=O)cc3F)cc2N1	COc1cc(N2C[C@H](CO)OC2=O)cc(F)c1-c1ccc2c(c1)NC(=O)CO2	-6.31099	-7.8883100000000015	OC		0	358.33	0	2.14	8c	O=C1COc2ccc(-c3ccc(N4C[C@H](CO)OC4=O)cc3F)cc2N1	Inhibition	'='	0.0	%				UO_0000187					False	CHEMBL4136329	Inhibition of CYP2C8 (unknown origin) at 10 uM	A	BAO_0000357	single protein format	Homo sapiens	None	None	None	None	CHEMBL3721	Cytochrome P450 2C8	Homo sapiens	SINGLE PROTEIN	CHEMBL4130562	1	Scientific Literature	ACS Med Chem Lett	2017	None	1.5773200000000012
306	Cn1c(=O)c2c(ncn2C)n(C)c1=O	CC(=O)c1nc2c(c(=O)n(C)c(=O)n2C)n1C	-4.841080000000002	-3.26494	C(=O)C	CAFFEINE	4	194.19	0	-1.03	Caffeine	Cn1c(=O)c2c(ncn2C)n(C)c1=O	Inhibition	'<'	10.0	%				UO_0000187					False	CHEMBL3534890	Time dependent inhibition of CYP2C8 (unknown origin) at 100 uM by LC/MS system	A	BAO_0000357	single protein format	Homo sapiens	None	None	None	None	CHEMBL3721	Cytochrome P450 2C8	Homo sapiens	SINGLE PROTEIN	CHEMBL3526118	1	Scientific Literature	Drug Metab. Dispos.	2011	None	1.5761400000000014
307	CC(C)(C)NC(=O)c1ccc(Oc2cc(F)c(CC(=O)O[C@@H]3O[C@H](C(=O)O)[C@@H](O)[C@H](O)[C@H]3O)cc2Cl)c(NS(=O)(=O)c2ccc(C3CC3)cc2Cl)c1	COc1c(C2CC2)ccc(S(=O)(=O)Nc2cc(C(=O)NC(C)(C)C)ccc2Oc2cc(F)c(CC(=O)O[C@@H]3O[C@H](C(=O)O)[C@@H](O)[C@H](O)[C@H]3O)cc2Cl)c1Cl	-9.86293	-11.43761	OC		0	785.63	3	4.11	M1	CC(C)(C)NC(=O)c1ccc(Oc2cc(F)c(CC(=O)O[C@@H]3O[C@H](C(=O)O)[C@@H](O)[C@H](O)[C@H]3O)cc2Cl)c(NS(=O)(=O)c2ccc(C3CC3)cc2Cl)c1	Inhibition						Not Active						False	CHEMBL3532224	Time dependent inhibition of CYP2C8 in human liver microsomes using paclitaxel as substrate at 10 uM by LC-MS/MS analysis	A	BAO_0000019	assay format	Homo sapiens	CHEMBL3559723	Liver	None	None	CHEMBL3721	Cytochrome P450 2C8	Homo sapiens	SINGLE PROTEIN	CHEMBL3526017	1	Scientific Literature	Drug Metab. Dispos.	2012	None	1.574679999999999
308	CS(=O)(=O)O.Cc1ccc(NC(=O)c2ccc(CN3CCN(C)CC3)cc2)cc1Nc1nccc(-c2cccnc2)n1	Cc1ccc(NC(=O)c2ccc(CN3CCN(C)CC3)cc2)cc1Nc1nccc(-c2cncc(Cl)c2)n1	-9.7438	-8.16916	Cl	IMATINIB MESYLATE	4	589.72	0	4.59	Imatinib, Glivec, Gleevec	CS(=O)(=O)O.Cc1ccc(NC(=O)c2ccc(CN3CCN(C)CC3)cc2)cc1Nc1nccc(-c2cccnc2)n1	Inhibition	'='	45.0	%				UO_0000187					False	CHEMBL3536386	Activity of CYP2C8 in human liver microsomes assessed as inhibition of montelukast-mediated N-desmethylimatinib formation at 0.1 uM after 5 mins by LC/MS analysis	A	BAO_0000019	assay format	Homo sapiens	CHEMBL3559723	Liver	None	None	CHEMBL3721	Cytochrome P450 2C8	Homo sapiens	SINGLE PROTEIN	CHEMBL3525950	1	Scientific Literature	Drug Metab. Dispos.	2013	None	1.5746400000000005
309	c1ccc2c(c1)CN[C@@H](CN(CCCCNCC1CCCCC1)[C@H]1CCCc3cccnc31)C2	CC(=O)C1Cc2cccnc2[C@@H](N(CCCCNCC2CCCCC2)C[C@H]2Cc3ccccc3CN2)C1	-10.54376	-8.96974	C(=O)C		0	460.71	1	5.43	11a	c1ccc2c(c1)CN[C@@H](CN(CCCCNCC1CCCCC1)[C@H]1CCCc3cccnc31)C2	Inhibition						Not Active						False	CHEMBL4059174	Inhibition of CYP2C8 (unknown origin)	A	BAO_0000357	single protein format	Homo sapiens	None	None	None	None	CHEMBL3721	Cytochrome P450 2C8	Homo sapiens	SINGLE PROTEIN	CHEMBL4052827	1	Scientific Literature	J Med Chem	2018	None	1.5740200000000009
310	CCN(CC)Cc1cc(Nc2ccnc3cc(Cl)ccc23)ccc1O	CCN(CC)Cc1cc(Nc2cc(C(=O)O)nc3cc(Cl)ccc23)ccc1O	-9.10831	-7.5349	C(=O)O	AMODIAQUINE	4	355.87	1	5.18	Amodiaquine	CCN(CC)Cc1cc(Nc2ccnc3cc(Cl)ccc23)ccc1O	Inhibition	'<'	10.0	%				UO_0000187					False	CHEMBL3534892	Time dependent inhibition of CYP2C8 (unknown origin) at 30 uM by LC/MS system	A	BAO_0000357	single protein format	Homo sapiens	None	None	None	None	CHEMBL3721	Cytochrome P450 2C8	Homo sapiens	SINGLE PROTEIN	CHEMBL3526118	1	Scientific Literature	Drug Metab. Dispos.	2011	None	1.573409999999999
311	CS(=O)(=O)O.Cc1ccc(NC(=O)c2ccc(CN3CCN(C)CC3)cc2)cc1Nc1nccc(-c2cccnc2)n1	Cc1c(F)cc(NC(=O)c2ccc(CN3CCN(C)CC3)cc2)cc1Nc1nccc(-c2cccnc2)n1	-9.74164	-8.16916	F	IMATINIB MESYLATE	4	589.72	0	4.59	Imatinib, Glivec, Gleevec	CS(=O)(=O)O.Cc1ccc(NC(=O)c2ccc(CN3CCN(C)CC3)cc2)cc1Nc1nccc(-c2cccnc2)n1	Inhibition	'='	45.0	%				UO_0000187					False	CHEMBL3536386	Activity of CYP2C8 in human liver microsomes assessed as inhibition of montelukast-mediated N-desmethylimatinib formation at 0.1 uM after 5 mins by LC/MS analysis	A	BAO_0000019	assay format	Homo sapiens	CHEMBL3559723	Liver	None	None	CHEMBL3721	Cytochrome P450 2C8	Homo sapiens	SINGLE PROTEIN	CHEMBL3525950	1	Scientific Literature	Drug Metab. Dispos.	2013	None	1.5724800000000005
312	COc1ccc2ccc(C(=O)N3CCC4(CC3)Cc3cn(C(C)(C)C)nc3C(=O)N4)cc2n1	COc1cc(CO)c2ccc(C(=O)N3CCC4(CC3)Cc3cn(C(C)(C)C)nc3C(=O)N4)cc2n1	-7.84852	-6.27625	CO		0	447.54	0	3.16	21	COc1ccc2ccc(C(=O)N3CCC4(CC3)Cc3cn(C(C)(C)C)nc3C(=O)N4)cc2n1	Inhibition						Not Active						False	CHEMBL2422741	Inhibition of human CYP2C8 at 10 uM	B	BAO_0000357	single protein format	Homo sapiens	None	None	None	None	CHEMBL3721	Cytochrome P450 2C8	Homo sapiens	SINGLE PROTEIN	CHEMBL2417512	1	Scientific Literature	J. Med. Chem.	2013	None	1.5722699999999996
313	CS(=O)(=O)O.Cc1ccc(NC(=O)c2ccc(CN3CCN(C)CC3)cc2)cc1Nc1nccc(-c2cccnc2)n1	Cc1ccc(NC(=O)c2ccc(CN3CCN(C)C(CO)C3)cc2)cc1Nc1nccc(-c2cccnc2)n1	-9.74141	-8.16916	CO	IMATINIB MESYLATE	4	589.72	0	4.59	Imatinib, Glivec, Gleevec	CS(=O)(=O)O.Cc1ccc(NC(=O)c2ccc(CN3CCN(C)CC3)cc2)cc1Nc1nccc(-c2cccnc2)n1	Inhibition	'='	45.0	%				UO_0000187					False	CHEMBL3536386	Activity of CYP2C8 in human liver microsomes assessed as inhibition of montelukast-mediated N-desmethylimatinib formation at 0.1 uM after 5 mins by LC/MS analysis	A	BAO_0000019	assay format	Homo sapiens	CHEMBL3559723	Liver	None	None	CHEMBL3721	Cytochrome P450 2C8	Homo sapiens	SINGLE PROTEIN	CHEMBL3525950	1	Scientific Literature	Drug Metab. Dispos.	2013	None	1.5722500000000004
314	CC(=O)N[C@@H](C)COc1cnc(-c2ccc(Oc3cccc(OCC4CC4)c3)nc2)o1	CC(=O)N[C@@H](C)COc1cnc(-c2cnc(Oc3cccc(OCC4CC4)c3)cc2C(C)=O)o1	-11.07744	-9.50648	C(=O)C		0	423.47	0	4.22	1p	CC(=O)N[C@@H](C)COc1cnc(-c2ccc(Oc3cccc(OCC4CC4)c3)nc2)o1	Inhibition	'='	23.2	%				UO_0000187					False	CHEMBL4027528	Inhibition of CYP2C8 (unknown origin) at 10 uM	A	BAO_0000357	single protein format	Homo sapiens	None	None	None	None	CHEMBL3721	Cytochrome P450 2C8	Homo sapiens	SINGLE PROTEIN	CHEMBL4024776	1	Scientific Literature	J Med Chem	2018	None	1.5709599999999995
315	O=C(NCc1ccncc1)c1nc(CS(=O)(=O)c2ccccc2)no1	CCc1cnccc1CNC(=O)c1nc(CS(=O)(=O)c2ccccc2)no1	-8.68037	-7.10955	CC		0	358.38	0	1.37	21	O=C(NCc1ccncc1)c1nc(CS(=O)(=O)c2ccccc2)no1	Inhibition	'<'	14.0	%				UO_0000187					False	CHEMBL2072917	Time dependent inhibition of human recombinant CYP2C8 coexpressed in Escherichia coli at 50 uM using amodiaquine as probe	A	BAO_0000357	single protein format	Homo sapiens	None	None	None	None	CHEMBL3721	Cytochrome P450 2C8	Homo sapiens	SINGLE PROTEIN	CHEMBL2069246	1	Scientific Literature	J. Med. Chem.	2012	None	1.5708200000000003
316	c1ccc(CN2CCN(Cc3nc(-c4ccccc4)no3)CC2)cc1	Sc1ccccc1-c1noc(CN2CCN(Cc3ccccc3)CC2)n1	-6.97993	-8.5466	S		0	334.42	0	3.05	27	c1ccc(CN2CCN(Cc3nc(-c4ccccc4)no3)CC2)cc1	Inhibition	'<'	13.0	%				UO_0000187					False	CHEMBL2072917	Time dependent inhibition of human recombinant CYP2C8 coexpressed in Escherichia coli at 50 uM using amodiaquine as probe	A	BAO_0000357	single protein format	Homo sapiens	None	None	None	None	CHEMBL3721	Cytochrome P450 2C8	Homo sapiens	SINGLE PROTEIN	CHEMBL2069246	1	Scientific Literature	J. Med. Chem.	2012	None	1.5666699999999993
317	Cc1cc(C(=O)N2CCOc3ccc(-c4ccc5nc[nH]c5c4)cc3C2)ccc1S(C)(=O)=O	Cc1cc(C(=O)N2CCOc3ccc(-c4ccc5nc[nH]c5c4O)cc3C2)ccc1S(C)(=O)=O	-8.38193	-6.81568	O		0	461.54	0	3.98	24	Cc1cc(C(=O)N2CCOc3ccc(-c4ccc5nc[nH]c5c4)cc3C2)ccc1S(C)(=O)=O	Inhibition						Not Determined						False	CHEMBL2342499	Inhibition of CYP2C8 (unknown origin)	A	BAO_0000357	single protein format	Homo sapiens	None	None	None	None	CHEMBL3721	Cytochrome P450 2C8	Homo sapiens	SINGLE PROTEIN	CHEMBL2331117	1	Scientific Literature	J. Med. Chem.	2013	None	1.5662500000000001
318	COc1nccc2ccc(C(=O)N3CCC4(CC3)Cc3cn(C(C)(C)C)nc3C(=O)N4)cc12	COc1nc(Br)cc2ccc(C(=O)N3CCC4(CC3)Cc3cn(C(C)(C)C)nc3C(=O)N4)cc12	-4.9547300000000005	-6.52066	Br		0	447.54	0	3.16	22	COc1nccc2ccc(C(=O)N3CCC4(CC3)Cc3cn(C(C)(C)C)nc3C(=O)N4)cc12	Inhibition						Not Active						False	CHEMBL2422741	Inhibition of human CYP2C8 at 10 uM	B	BAO_0000357	single protein format	Homo sapiens	None	None	None	None	CHEMBL3721	Cytochrome P450 2C8	Homo sapiens	SINGLE PROTEIN	CHEMBL2417512	1	Scientific Literature	J. Med. Chem.	2013	None	1.5659299999999998
319	C[C@H](c1ccc(F)cc1)N(Cc1cccc(C(=O)O)c1)C(=O)c1cc2ccccc2nn1	C[C@H](c1ccc(F)c(F)c1)N(Cc1cccc(C(=O)O)c1)C(=O)c1cc2ccccc2nn1	-10.0752	-8.51038	F		0	429.45	0	4.87	9	C[C@H](c1ccc(F)cc1)N(Cc1cccc(C(=O)O)c1)C(=O)c1cc2ccccc2nn1	Inhibition						Not Determined						False	CHEMBL3579083	Inhibition of CYP2C8 (unknown origin) at 3 uM	A	BAO_0000357	single protein format	Homo sapiens	None	None	None	None	CHEMBL3721	Cytochrome P450 2C8	Homo sapiens	SINGLE PROTEIN	CHEMBL3576831	1	Scientific Literature	ACS Med. Chem. Lett.	2015	None	1.564820000000001
320	CC(=O)N[C@@H](C)COc1cnc(-c2ccc(Oc3cccc(OCC4CC4)c3)nc2)o1	CCc1nc(Oc2cccc(OCC3CC3)c2)ccc1-c1ncc(OC[C@H](C)NC(C)=O)o1	-11.07128	-9.50648	CC		0	423.47	0	4.22	1p	CC(=O)N[C@@H](C)COc1cnc(-c2ccc(Oc3cccc(OCC4CC4)c3)nc2)o1	Inhibition	'='	23.2	%				UO_0000187					False	CHEMBL4027528	Inhibition of CYP2C8 (unknown origin) at 10 uM	A	BAO_0000357	single protein format	Homo sapiens	None	None	None	None	CHEMBL3721	Cytochrome P450 2C8	Homo sapiens	SINGLE PROTEIN	CHEMBL4024776	1	Scientific Literature	J Med Chem	2018	None	1.5648
321	c1ccc2c(c1)CN[C@@H](CN(CCCCNCC1CCCCC1)[C@H]1CCCc3cccnc31)C2	O=C(O)C1CCCC(CNCCCCN(C[C@H]2Cc3ccccc3CN2)[C@H]2CCCc3cccnc32)C1	-10.53366	-8.96974	C(=O)O		0	460.71	1	5.43	11a	c1ccc2c(c1)CN[C@@H](CN(CCCCNCC1CCCCC1)[C@H]1CCCc3cccnc31)C2	Inhibition						Not Active						False	CHEMBL4059174	Inhibition of CYP2C8 (unknown origin)	A	BAO_0000357	single protein format	Homo sapiens	None	None	None	None	CHEMBL3721	Cytochrome P450 2C8	Homo sapiens	SINGLE PROTEIN	CHEMBL4052827	1	Scientific Literature	J Med Chem	2018	None	1.5639199999999995
322	Cn1c(=O)n(Cc2ccc(C(=O)O)cc2)c(=O)c2cc(C#CCc3ccccc3)ccc21	COc1cc(C#CCc2ccccc2)cc2c(=O)n(Cc3ccc(C(=O)O)cc3)c(=O)n(C)c12	-7.8586399999999985	-9.42244	OC		0	424.46	0	3.04	5	Cn1c(=O)n(Cc2ccc(C(=O)O)cc2)c(=O)c2cc(C#CCc3ccccc3)ccc21	Inhibition	'<'	50.0	%				UO_0000187					False	CHEMBL3388351	Inhibition of CYP2C8 (unknown origin) using amodiaquine substrate at 2.5 uM	A	BAO_0000357	single protein format	Homo sapiens	None	None	None	None	CHEMBL3721	Cytochrome P450 2C8	Homo sapiens	SINGLE PROTEIN	CHEMBL3352788	1	Scientific Literature	J. Med. Chem.	2014	None	1.5638000000000014
323	COc1ccc2c(c1O)CCCC(Cc1ccccc1)=C2c1cc(OC)c(OC)c(OC)c1	COc1ccc2c(c1O)CCC(C(C)=O)C(Cc1ccccc1)=C2c1cc(OC)c(OC)c(OC)c1	-7.019360000000002	-8.580969999999999	C(=O)C		0	446.54	1	5.81	19c	COc1ccc2c(c1O)CCCC(Cc1ccccc1)=C2c1cc(OC)c(OC)c(OC)c1	Inhibition	'='	83.5	%				UO_0000187					False	CHEMBL3095761	Inhibition of CYP2C8 (unknown origin) at 3 uM	A	BAO_0000357	single protein format	Homo sapiens	None	None	None	None	CHEMBL3721	Cytochrome P450 2C8	Homo sapiens	SINGLE PROTEIN	CHEMBL3091388	1	Scientific Literature	Bioorg. Med. Chem. Lett.	2013	None	1.5616099999999973
324	CCc1ccc(CCOc2ccc(CC3SC(=O)NC3=O)cc2)nc1	CCc1ccc(CCOc2ccc(CC3SC(=O)NC3=O)cc2)nc1I	-8.85315	-7.29321	I	PIOGLITAZONE	4	356.45	0	3.16	SID174007207	CCc1ccc(CCOc2ccc(CC3SC(=O)NC3=O)cc2)nc1	Inhibition	'<'	10.0	%				UO_0000187					False	CHEMBL3534892	Time dependent inhibition of CYP2C8 (unknown origin) at 30 uM by LC/MS system	A	BAO_0000357	single protein format	Homo sapiens	None	None	None	None	CHEMBL3721	Cytochrome P450 2C8	Homo sapiens	SINGLE PROTEIN	CHEMBL3526118	1	Scientific Literature	Drug Metab. Dispos.	2011	None	1.5599399999999992
325	CC/C(=C(\c1ccccc1)c1ccc(OCCN(C)C)cc1)c1ccccc1	CC/C(=C(\c1ccccc1)c1ccc(OCCN(C)C)cc1)c1cccc(F)c1	-8.3225	-6.7633199999999984	F	TAMOXIFEN	4	371.52	1	6.00	Tamoxifen	CC/C(=C(\c1ccccc1)c1ccc(OCCN(C)C)cc1)c1ccccc1	Inhibition	'<'	10.0	%				UO_0000187					False	CHEMBL3534894	Time dependent inhibition of CYP2C8 (unknown origin) at 10 uM by LC/MS system	A	BAO_0000357	single protein format	Homo sapiens	None	None	None	None	CHEMBL3721	Cytochrome P450 2C8	Homo sapiens	SINGLE PROTEIN	CHEMBL3526118	1	Scientific Literature	Drug Metab. Dispos.	2011	None	1.5591800000000013
326	C[C@H](c1ccc(F)cc1)N(Cc1cccc(C(=O)O)c1)C(=O)c1cc2ccccc2nn1	CC(=O)c1cccc2cc(C(=O)N(Cc3cccc(C(=O)O)c3)[C@H](C)c3ccc(F)cc3)nnc12	-10.06949	-8.51038	C(=O)C		0	429.45	0	4.87	9	C[C@H](c1ccc(F)cc1)N(Cc1cccc(C(=O)O)c1)C(=O)c1cc2ccccc2nn1	Inhibition						Not Determined						False	CHEMBL3579083	Inhibition of CYP2C8 (unknown origin) at 3 uM	A	BAO_0000357	single protein format	Homo sapiens	None	None	None	None	CHEMBL3721	Cytochrome P450 2C8	Homo sapiens	SINGLE PROTEIN	CHEMBL3576831	1	Scientific Literature	ACS Med. Chem. Lett.	2015	None	1.5591100000000004
327	O=C(NCc1ccncc1)c1nc(CS(=O)(=O)c2ccccc2)no1	Nc1cccc(S(=O)(=O)Cc2noc(C(=O)NCc3ccncc3)n2)c1	-8.66789	-7.10955	N		0	358.38	0	1.37	21	O=C(NCc1ccncc1)c1nc(CS(=O)(=O)c2ccccc2)no1	Inhibition	'<'	14.0	%				UO_0000187					False	CHEMBL2072917	Time dependent inhibition of human recombinant CYP2C8 coexpressed in Escherichia coli at 50 uM using amodiaquine as probe	A	BAO_0000357	single protein format	Homo sapiens	None	None	None	None	CHEMBL3721	Cytochrome P450 2C8	Homo sapiens	SINGLE PROTEIN	CHEMBL2069246	1	Scientific Literature	J. Med. Chem.	2012	None	1.5583400000000003
328	CCCCC(=O)N(Cc1ccc(-c2ccccc2-c2nnn[nH]2)cc1)[C@H](C(=O)O)C(C)C	CCCCC(=O)N(Cc1ccc(-c2ccccc2-c2nnn[nH]2)cc1C)[C@H](C(=O)O)C(C)C	-9.35314	-7.7953	C	VALSARTAN	4	435.53	0	4.16	VALSARTAN	CCCCC(=O)N(Cc1ccc(-c2ccccc2-c2nnn[nH]2)cc1)[C@H](C(=O)O)C(C)C	Inhibition	'<'	10.0	%				UO_0000187					False	CHEMBL3534890	Time dependent inhibition of CYP2C8 (unknown origin) at 100 uM by LC/MS system	A	BAO_0000357	single protein format	Homo sapiens	None	None	None	None	CHEMBL3721	Cytochrome P450 2C8	Homo sapiens	SINGLE PROTEIN	CHEMBL3526118	1	Scientific Literature	Drug Metab. Dispos.	2011	None	1.5578399999999997
329	Nc1ncc(-c2cnc(N)c(-c3ccc(Cl)cc3)c2)cn1	CC(C)c1c(-c2cnc(N)nc2)cnc(N)c1-c1ccc(Cl)cc1	-6.801239999999999	-8.359010000000001	C(C)C		0	297.75	0	3.02	17	Nc1ncc(-c2cnc(N)c(-c3ccc(Cl)cc3)c2)cn1	Inhibition	'<'	15.0	%				UO_0000187					False	CHEMBL3755439	Inhibition of CYP2C8 (unknown origin) at 3 uM	A	BAO_0000357	single protein format	Homo sapiens	None	None	None	None	CHEMBL3721	Cytochrome P450 2C8	Homo sapiens	SINGLE PROTEIN	CHEMBL3751803	1	Scientific Literature	ACS Med. Chem. Lett.	2015	None	1.5577700000000023
330	COc1ccc2c(c1O)CCCC(Cc1ccccc1)=C2c1cc(OC)c(OC)c(OC)c1	COc1ccc2c(c1O)CC(Br)CC(Cc1ccccc1)=C2c1cc(OC)c(OC)c(OC)c1	-7.0236100000000015	-8.580969999999999	Br		0	446.54	1	5.81	19c	COc1ccc2c(c1O)CCCC(Cc1ccccc1)=C2c1cc(OC)c(OC)c(OC)c1	Inhibition	'='	83.5	%				UO_0000187					False	CHEMBL3095761	Inhibition of CYP2C8 (unknown origin) at 3 uM	A	BAO_0000357	single protein format	Homo sapiens	None	None	None	None	CHEMBL3721	Cytochrome P450 2C8	Homo sapiens	SINGLE PROTEIN	CHEMBL3091388	1	Scientific Literature	Bioorg. Med. Chem. Lett.	2013	None	1.5573599999999974
331	C#C[C@]1(O)CC[C@H]2[C@@H]3CCc4cc(O)ccc4[C@H]3CC[C@@]21C	C#C[C@]1(O)C(OC)C[C@H]2[C@@H]3CCc4cc(O)ccc4[C@H]3CC[C@@]21C	-6.688339999999998	-8.24492	OC	ETHINYL ESTRADIOL	4	296.41	0	3.61	Ethinylestradiol	C#C[C@]1(O)CC[C@H]2[C@@H]3CCc4cc(O)ccc4[C@H]3CC[C@@]21C	Inhibition	'<'	10.0	%				UO_0000187					False	CHEMBL3534894	Time dependent inhibition of CYP2C8 (unknown origin) at 10 uM by LC/MS system	A	BAO_0000357	single protein format	Homo sapiens	None	None	None	None	CHEMBL3721	Cytochrome P450 2C8	Homo sapiens	SINGLE PROTEIN	CHEMBL3526118	1	Scientific Literature	Drug Metab. Dispos.	2011	None	1.556580000000002
332	COc1ccc2ccc(C(=O)N3CCC4(CC3)Cc3cn(C(C)(C)C)nc3C(=O)N4)cc2n1	COc1ccc2ccc(C(=O)N3CCC4(Cc5cn(C(C)(C)C)nc5C(=O)N4)C(O)C3)cc2n1	-7.8325	-6.27625	O		0	447.54	0	3.16	21	COc1ccc2ccc(C(=O)N3CCC4(CC3)Cc3cn(C(C)(C)C)nc3C(=O)N4)cc2n1	Inhibition						Not Active						False	CHEMBL2422741	Inhibition of human CYP2C8 at 10 uM	B	BAO_0000357	single protein format	Homo sapiens	None	None	None	None	CHEMBL3721	Cytochrome P450 2C8	Homo sapiens	SINGLE PROTEIN	CHEMBL2417512	1	Scientific Literature	J. Med. Chem.	2013	None	1.5562499999999995
333	COc1nccc2ccc(C(=O)N3CCC4(CC3)Cc3cn(C(C)(C)C)nc3C(=O)N4)cc12	COc1nccc2cc(CO)c(C(=O)N3CCC4(CC3)Cc3cn(C(C)(C)C)nc3C(=O)N4)cc12	-4.96511	-6.52066	CO		0	447.54	0	3.16	22	COc1nccc2ccc(C(=O)N3CCC4(CC3)Cc3cn(C(C)(C)C)nc3C(=O)N4)cc12	Inhibition						Not Active						False	CHEMBL2422741	Inhibition of human CYP2C8 at 10 uM	B	BAO_0000357	single protein format	Homo sapiens	None	None	None	None	CHEMBL3721	Cytochrome P450 2C8	Homo sapiens	SINGLE PROTEIN	CHEMBL2417512	1	Scientific Literature	J. Med. Chem.	2013	None	1.5555500000000002
334	CCNc1cc(S(C)(=O)=O)ccc1C(=O)N1CCOc2ccc(-c3ccc4nc[nH]c4c3)cc2C1	CCNc1cc(S(C)(=O)=O)ccc1C(=O)N1Cc2cc(-c3ccc4nc[nH]c4c3)ccc2OCC1Cl	-9.1059	-7.55042	Cl		0	490.59	0	4.10	21	CCNc1cc(S(C)(=O)=O)ccc1C(=O)N1CCOc2ccc(-c3ccc4nc[nH]c4c3)cc2C1	Inhibition						Not Determined						False	CHEMBL2342499	Inhibition of CYP2C8 (unknown origin)	A	BAO_0000357	single protein format	Homo sapiens	None	None	None	None	CHEMBL3721	Cytochrome P450 2C8	Homo sapiens	SINGLE PROTEIN	CHEMBL2331117	1	Scientific Literature	J. Med. Chem.	2013	None	1.5554800000000002
335	c1ccc2c(c1)CN[C@@H](CN(CCCCNC1CCNCC1)[C@H]1CCCc3cccnc31)C2	COCc1ccnc2c1CCC[C@@H]2N(CCCCNC1CCNCC1)C[C@H]1Cc2ccccc2CN1	-7.70776	-9.26281	COC		0	447.67	0	3.60	13d	c1ccc2c(c1)CN[C@@H](CN(CCCCNC1CCNCC1)[C@H]1CCCc3cccnc31)C2	Inhibition						Not Active						False	CHEMBL4059174	Inhibition of CYP2C8 (unknown origin)	A	BAO_0000357	single protein format	Homo sapiens	None	None	None	None	CHEMBL3721	Cytochrome P450 2C8	Homo sapiens	SINGLE PROTEIN	CHEMBL4052827	1	Scientific Literature	J Med Chem	2018	None	1.5550499999999996
336	CS(=O)(=O)O.Cc1ccc(NC(=O)c2ccc(CN3CCN(C)CC3)cc2)cc1Nc1nccc(-c2cccnc2)n1	COc1cc(NC(=O)c2ccc(CN3CCN(C)CC3)cc2)cc(Nc2nccc(-c3cccnc3)n2)c1C	-9.7241	-8.16916	OC	IMATINIB MESYLATE	4	589.72	0	4.59	Imatinib, Glivec, Gleevec	CS(=O)(=O)O.Cc1ccc(NC(=O)c2ccc(CN3CCN(C)CC3)cc2)cc1Nc1nccc(-c2cccnc2)n1	Inhibition	'='	45.0	%				UO_0000187					False	CHEMBL3536386	Activity of CYP2C8 in human liver microsomes assessed as inhibition of montelukast-mediated N-desmethylimatinib formation at 0.1 uM after 5 mins by LC/MS analysis	A	BAO_0000019	assay format	Homo sapiens	CHEMBL3559723	Liver	None	None	CHEMBL3721	Cytochrome P450 2C8	Homo sapiens	SINGLE PROTEIN	CHEMBL3525950	1	Scientific Literature	Drug Metab. Dispos.	2013	None	1.5549400000000002
337	COc1cccc(NC[C@H](F)Cn2c3ccc(Br)cc3c3cc(Br)ccc32)n1	COCc1cc2c(cc1Br)c1cc(Br)ccc1n2C[C@@H](F)CNc1cccc(OC)n1	-8.64972	-7.0951	COC		0	507.2	2	6.17	(-)-(S)-15, (-)-P7C3-S243	COc1cccc(NC[C@H](F)Cn2c3ccc(Br)cc3c3cc(Br)ccc32)n1	Inhibition						Active						False	CHEMBL3266308	Inhibition of CYP2C8 (unknown origin)	A	BAO_0000357	single protein format	Homo sapiens	None	None	None	None	CHEMBL3721	Cytochrome P450 2C8	Homo sapiens	SINGLE PROTEIN	CHEMBL3259666	1	Scientific Literature	J. Med. Chem.	2014	None	1.55462
338	CCNc1cc(S(C)(=O)=O)ccc1C(=O)N1CCOc2ccc(-c3ccc4nc[nH]c4c3)cc2C1	CCNc1cc(S(C)(=O)=O)ccc1C(=O)N1CCOc2ccc(-c3ccc4nc[nH]c4c3)c(C(C)C)c2C1	-5.99667	-7.55042	C(C)C		0	490.59	0	4.10	21	CCNc1cc(S(C)(=O)=O)ccc1C(=O)N1CCOc2ccc(-c3ccc4nc[nH]c4c3)cc2C1	Inhibition						Not Determined						False	CHEMBL2342499	Inhibition of CYP2C8 (unknown origin)	A	BAO_0000357	single protein format	Homo sapiens	None	None	None	None	CHEMBL3721	Cytochrome P450 2C8	Homo sapiens	SINGLE PROTEIN	CHEMBL2331117	1	Scientific Literature	J. Med. Chem.	2013	None	1.55375
339	Cn1cc(-c2ccc(-c3cncc(Cl)c3N3CCC4(CCNC4=O)CC3)cc2)cn1	Cn1cc(-c2ccc(-c3cncc(Cl)c3N3CCC4(CC3)C(=O)NCC4S)cc2)cn1	-6.2918699999999985	-7.84536	S		0	421.93	0	3.91	74, CCT251545	Cn1cc(-c2ccc(-c3cncc(Cl)c3N3CCC4(CCNC4=O)CC3)cc2)cn1	Inhibition						Not Active						False	CHEMBL3413782	Inhibition of CYP2C8 (unknown origin)	A	BAO_0000357	single protein format	Homo sapiens	None	None	None	None	CHEMBL3721	Cytochrome P450 2C8	Homo sapiens	SINGLE PROTEIN	CHEMBL3407438	1	Scientific Literature	J. Med. Chem.	2015	None	1.5534900000000018
340	Cc1cc(CNc2nc(N)nc3ccn(Cc4ccccn4)c23)no1	Cc1cc(CNc2nc(N)nc3ccn(Cc4ccc(C(C)C)cn4)c23)no1	-9.3904	-7.8375	C(C)C		0	335.37	0	2.37	42	Cc1cc(CNc2nc(N)nc3ccn(Cc4ccccn4)c23)no1	Inhibition						Not Active						False	CHEMBL4030713	Inhibition of CYP2C8 in human liver microsomes after 10 mins by LC/MS analysis	A	BAO_0000019	assay format	Homo sapiens	None	None	None	None	CHEMBL3721	Cytochrome P450 2C8	Homo sapiens	SINGLE PROTEIN	CHEMBL4028850	1	Scientific Literature	J Med Chem	2017	None	1.5528999999999993
341	CCCCC(=O)N(Cc1ccc(-c2ccccc2-c2nnn[nH]2)cc1)[C@H](C(=O)O)C(C)C	CCCCC(=O)N(Cc1ccc(-c2cc(C(C)=O)ccc2-c2nnn[nH]2)cc1)[C@H](C(=O)O)C(C)C	-9.34816	-7.7953	C(=O)C	VALSARTAN	4	435.53	0	4.16	VALSARTAN	CCCCC(=O)N(Cc1ccc(-c2ccccc2-c2nnn[nH]2)cc1)[C@H](C(=O)O)C(C)C	Inhibition	'<'	10.0	%				UO_0000187					False	CHEMBL3534890	Time dependent inhibition of CYP2C8 (unknown origin) at 100 uM by LC/MS system	A	BAO_0000357	single protein format	Homo sapiens	None	None	None	None	CHEMBL3721	Cytochrome P450 2C8	Homo sapiens	SINGLE PROTEIN	CHEMBL3526118	1	Scientific Literature	Drug Metab. Dispos.	2011	None	1.55286
342	Cc1cc(C(=O)N2CCOc3ccc(-c4ccc5nc[nH]c5c4)cc3C2)ccc1S(C)(=O)=O	Cc1cc(C(=O)N2CCOc3ccc(-c4ccc5nc[nH]c5c4C(C)C)cc3C2)ccc1S(C)(=O)=O	-8.368269999999999	-6.81568	C(C)C		0	461.54	0	3.98	24	Cc1cc(C(=O)N2CCOc3ccc(-c4ccc5nc[nH]c5c4)cc3C2)ccc1S(C)(=O)=O	Inhibition						Not Determined						False	CHEMBL2342499	Inhibition of CYP2C8 (unknown origin)	A	BAO_0000357	single protein format	Homo sapiens	None	None	None	None	CHEMBL3721	Cytochrome P450 2C8	Homo sapiens	SINGLE PROTEIN	CHEMBL2331117	1	Scientific Literature	J. Med. Chem.	2013	None	1.5525899999999986
343	O=C(Nc1ccc(Cl)cc1Cl)c1cn[nH]n1	COc1cc(Cl)cc(Cl)c1NC(=O)c1cn[nH]n1	-5.19714	-6.74967	OC		0	257.08	0	2.36	5, BLX-2477	O=C(Nc1ccc(Cl)cc1Cl)c1cn[nH]n1	Inhibition						Not Active						False	CHEMBL3606431	Inhibition of human CYP2C8 at 10 uM	A	BAO_0000357	single protein format	Homo sapiens	None	None	None	None	CHEMBL3721	Cytochrome P450 2C8	Homo sapiens	SINGLE PROTEIN	CHEMBL3603736	1	Scientific Literature	Bioorg. Med. Chem. Lett.	2015	None	1.55253
344	O[C@@H](CNC1CCCCC1)Cn1c2ccc(Br)cc2c2cc(Br)ccc21	O[C@@H](CNC1CCCCC1Br)Cn1c2ccc(Br)cc2c2cc(Br)ccc21	-6.27311	-7.82532	Br		0	480.24	1	5.60	18a	O[C@@H](CNC1CCCCC1)Cn1c2ccc(Br)cc2c2cc(Br)ccc21	Inhibition						Active						False	CHEMBL3102562	Inhibition of human recombinant CYP2C8 expressed in baculovirus-infected insect cells preincubated for 15 mins followed by substrate addition measured after 30 mins by luminescence assay	A	BAO_0000219	cell-based format	Homo sapiens	None	None	None	None	CHEMBL3721	Cytochrome P450 2C8	Homo sapiens	SINGLE PROTEIN	CHEMBL3098117	1	Scientific Literature	ACS Med. Chem. Lett.	2013	None	1.5522099999999996
345	C[C@H](c1ccc(F)cc1)N(Cc1cccc(C(=O)O)c1)C(=O)c1cc2ccccc2nn1	CC(C)c1cccc2nnc(C(=O)N(Cc3cccc(C(=O)O)c3)[C@H](C)c3ccc(F)cc3)cc12	-10.06189	-8.51038	C(C)C		0	429.45	0	4.87	9	C[C@H](c1ccc(F)cc1)N(Cc1cccc(C(=O)O)c1)C(=O)c1cc2ccccc2nn1	Inhibition						Not Determined						False	CHEMBL3579083	Inhibition of CYP2C8 (unknown origin) at 3 uM	A	BAO_0000357	single protein format	Homo sapiens	None	None	None	None	CHEMBL3721	Cytochrome P450 2C8	Homo sapiens	SINGLE PROTEIN	CHEMBL3576831	1	Scientific Literature	ACS Med. Chem. Lett.	2015	None	1.5515100000000004
346	O=C(Nc1ccc(F)cn1)c1cc[nH]n1	Nc1c[nH]nc1C(=O)Nc1ccc(F)cn1	-7.50012	-5.9500199999999985	N		0	206.18	0	1.20	3d, BLX-2481	O=C(Nc1ccc(F)cn1)c1cc[nH]n1	Inhibition						Not Determined						False	CHEMBL3606431	Inhibition of human CYP2C8 at 10 uM	A	BAO_0000357	single protein format	Homo sapiens	None	None	None	None	CHEMBL3721	Cytochrome P450 2C8	Homo sapiens	SINGLE PROTEIN	CHEMBL3603736	1	Scientific Literature	Bioorg. Med. Chem. Lett.	2015	None	1.5501000000000014
347	CN(C)[C@]1(c2ccccc2)CC[C@]2(CC1)OCCc1c3cc(F)ccc3[nH]c12.O=C(O)CC(O)(CC(=O)O)C(=O)O	CN(C)[C@]1(c2ccccc2)CC[C@]2(CC1)OC(F)Cc1c3cc(F)ccc3[nH]c12	-7.850910000000002	-6.3015300000000005	F		0	570.61	1	5.11	3a, cebranopadol	CN(C)[C@]1(c2ccccc2)CC[C@]2(CC1)OCCc1c3cc(F)ccc3[nH]c12.O=C(O)CC(O)(CC(=O)O)C(=O)O	Inhibition						Not Active						False	CHEMBL3366633	Inhibition of human CYP2C8 up to 250 nM	A	BAO_0000357	single protein format	Homo sapiens	None	None	None	None	CHEMBL3721	Cytochrome P450 2C8	Homo sapiens	SINGLE PROTEIN	CHEMBL3352090	1	Scientific Literature	ACS Med. Chem. Lett.	2014	None	1.549380000000001
348	COc1ccc2ccc(C(=O)N3CCC4(CC3)Cc3cn(C(C)(C)C)nc3C(=O)N4)cc2n1	COc1ccc2c(C(=O)O)cc(C(=O)N3CCC4(CC3)Cc3cn(C(C)(C)C)nc3C(=O)N4)cc2n1	-7.8242699999999985	-6.27625	C(=O)O		0	447.54	0	3.16	21	COc1ccc2ccc(C(=O)N3CCC4(CC3)Cc3cn(C(C)(C)C)nc3C(=O)N4)cc2n1	Inhibition						Not Active						False	CHEMBL2422741	Inhibition of human CYP2C8 at 10 uM	B	BAO_0000357	single protein format	Homo sapiens	None	None	None	None	CHEMBL3721	Cytochrome P450 2C8	Homo sapiens	SINGLE PROTEIN	CHEMBL2417512	1	Scientific Literature	J. Med. Chem.	2013	None	1.5480199999999984
349	O=C(Nc1ccc2ccccc2n1)c1cc[nH]n1	O=C(Nc1ccc2c(O)cccc2n1)c1cc[nH]n1	-7.868530000000002	-6.3205800000000005	O		0	238.25	0	2.21	3e, BLX-1873	O=C(Nc1ccc2ccccc2n1)c1cc[nH]n1	Inhibition						Not Determined						False	CHEMBL3606431	Inhibition of human CYP2C8 at 10 uM	A	BAO_0000357	single protein format	Homo sapiens	None	None	None	None	CHEMBL3721	Cytochrome P450 2C8	Homo sapiens	SINGLE PROTEIN	CHEMBL3603736	1	Scientific Literature	Bioorg. Med. Chem. Lett.	2015	None	1.547950000000001
350	OC(CNC1CCCCC1)Cn1c2ccc(Br)cc2c2cc(Br)ccc21	OC(CNC1CCCCC1)Cn1c2ccc(Br)cc2c2cc(Br)cc(Br)c21	-6.41804	-7.96595	Br		0	480.24	1	5.60	12	OC(CNC1CCCCC1)Cn1c2ccc(Br)cc2c2cc(Br)ccc21	Inhibition						Active						False	CHEMBL3102562	Inhibition of human recombinant CYP2C8 expressed in baculovirus-infected insect cells preincubated for 15 mins followed by substrate addition measured after 30 mins by luminescence assay	A	BAO_0000219	cell-based format	Homo sapiens	None	None	None	None	CHEMBL3721	Cytochrome P450 2C8	Homo sapiens	SINGLE PROTEIN	CHEMBL3098117	1	Scientific Literature	ACS Med. Chem. Lett.	2013	None	1.54791
351	CS(=O)(=O)O.Cc1ccc(NC(=O)c2ccc(CN3CCN(C)CC3)cc2)cc1Nc1nccc(-c2cccnc2)n1	Cc1c(S)cc(NC(=O)c2ccc(CN3CCN(C)CC3)cc2)cc1Nc1nccc(-c2cccnc2)n1	-9.71665	-8.16916	S	IMATINIB MESYLATE	4	589.72	0	4.59	Imatinib, Glivec, Gleevec	CS(=O)(=O)O.Cc1ccc(NC(=O)c2ccc(CN3CCN(C)CC3)cc2)cc1Nc1nccc(-c2cccnc2)n1	Inhibition	'='	45.0	%				UO_0000187					False	CHEMBL3536386	Activity of CYP2C8 in human liver microsomes assessed as inhibition of montelukast-mediated N-desmethylimatinib formation at 0.1 uM after 5 mins by LC/MS analysis	A	BAO_0000019	assay format	Homo sapiens	CHEMBL3559723	Liver	None	None	CHEMBL3721	Cytochrome P450 2C8	Homo sapiens	SINGLE PROTEIN	CHEMBL3525950	1	Scientific Literature	Drug Metab. Dispos.	2013	None	1.5474899999999998
352	CC#C[C@@H](CC(=O)O)c1ccc(OCc2cccc(CN(Cc3ccsc3)C(C)C)c2)cc1	CC#C[C@@H](CC(=O)O)c1ccc(OCc2cccc(CN(Cc3ccsc3)C(C)C)c2)cc1COC	-8.612	-10.15948	COC		0	461.63	1	6.32	2d	CC#C[C@@H](CC(=O)O)c1ccc(OCc2cccc(CN(Cc3ccsc3)C(C)C)c2)cc1	Inhibition												False	CHEMBL3865597	Inhibition of CYP2C8 in human liver microsomes using paclitaxel as substrate at 2 to 10 uM in presence of NADPH by LC-MS/MS analysis	A	BAO_0000221	tissue-based format	Homo sapiens	CHEMBL3559723	Liver	None	None	CHEMBL3721	Cytochrome P450 2C8	Homo sapiens	SINGLE PROTEIN	CHEMBL3864186	1	Scientific Literature	ACS Med Chem Lett	2016	None	1.5474800000000002
353	c1ccc2c(c1)CN[C@@H](CN(CCCCNC1CCNCC1)[C@H]1CCCc3cccnc31)C2	Sc1ccnc2c1CCC[C@@H]2N(CCCCNC1CCNCC1)C[C@H]1Cc2ccccc2CN1	-7.715910000000001	-9.26281	S		0	447.67	0	3.60	13d	c1ccc2c(c1)CN[C@@H](CN(CCCCNC1CCNCC1)[C@H]1CCCc3cccnc31)C2	Inhibition						Not Active						False	CHEMBL4059174	Inhibition of CYP2C8 (unknown origin)	A	BAO_0000357	single protein format	Homo sapiens	None	None	None	None	CHEMBL3721	Cytochrome P450 2C8	Homo sapiens	SINGLE PROTEIN	CHEMBL4052827	1	Scientific Literature	J Med Chem	2018	None	1.546899999999999
354	O[C@@H](CNC1CCCCC1)Cn1c2ccc(Br)cc2c2cc(Br)ccc21	O[C@@H](CNC1CCCC(Cl)C1)Cn1c2ccc(Br)cc2c2cc(Br)ccc21	-6.2789	-7.82532	Cl		0	480.24	1	5.60	18a	O[C@@H](CNC1CCCCC1)Cn1c2ccc(Br)cc2c2cc(Br)ccc21	Inhibition						Active						False	CHEMBL3102562	Inhibition of human recombinant CYP2C8 expressed in baculovirus-infected insect cells preincubated for 15 mins followed by substrate addition measured after 30 mins by luminescence assay	A	BAO_0000219	cell-based format	Homo sapiens	None	None	None	None	CHEMBL3721	Cytochrome P450 2C8	Homo sapiens	SINGLE PROTEIN	CHEMBL3098117	1	Scientific Literature	ACS Med. Chem. Lett.	2013	None	1.5464199999999995
355	CCc1ccc(CCOc2ccc(CC3SC(=O)NC3=O)cc2)nc1	CCc1cnc(CCOc2ccc(CC3SC(=O)NC3=O)cc2)c(O)c1	-8.83943	-7.29321	O	PIOGLITAZONE	4	356.45	0	3.16	SID174007207	CCc1ccc(CCOc2ccc(CC3SC(=O)NC3=O)cc2)nc1	Inhibition	'<'	10.0	%				UO_0000187					False	CHEMBL3534892	Time dependent inhibition of CYP2C8 (unknown origin) at 30 uM by LC/MS system	A	BAO_0000357	single protein format	Homo sapiens	None	None	None	None	CHEMBL3721	Cytochrome P450 2C8	Homo sapiens	SINGLE PROTEIN	CHEMBL3526118	1	Scientific Literature	Drug Metab. Dispos.	2011	None	1.54622
356	Nc1ncc(-c2cnc(N)c(-c3ccc(Cl)cc3)c2)cn1	CC(=O)c1c(-c2cnc(N)nc2)cnc(N)c1-c1ccc(Cl)cc1	-6.8128199999999985	-8.359010000000001	C(=O)C		0	297.75	0	3.02	17	Nc1ncc(-c2cnc(N)c(-c3ccc(Cl)cc3)c2)cn1	Inhibition	'<'	15.0	%				UO_0000187					False	CHEMBL3755439	Inhibition of CYP2C8 (unknown origin) at 3 uM	A	BAO_0000357	single protein format	Homo sapiens	None	None	None	None	CHEMBL3721	Cytochrome P450 2C8	Homo sapiens	SINGLE PROTEIN	CHEMBL3751803	1	Scientific Literature	ACS Med. Chem. Lett.	2015	None	1.5461900000000028
357	CS(=O)(=O)O.Cc1ccc(NC(=O)c2ccc(CN3CCN(C)CC3)cc2)cc1Nc1nccc(-c2cccnc2)n1	CCc1cncc(-c2ccnc(Nc3cc(NC(=O)c4ccc(CN5CCN(C)CC5)cc4)ccc3C)n2)c1	-9.71535	-8.16916	CC	IMATINIB MESYLATE	4	589.72	0	4.59	Imatinib, Glivec, Gleevec	CS(=O)(=O)O.Cc1ccc(NC(=O)c2ccc(CN3CCN(C)CC3)cc2)cc1Nc1nccc(-c2cccnc2)n1	Inhibition	'='	45.0	%				UO_0000187					False	CHEMBL3536386	Activity of CYP2C8 in human liver microsomes assessed as inhibition of montelukast-mediated N-desmethylimatinib formation at 0.1 uM after 5 mins by LC/MS analysis	A	BAO_0000019	assay format	Homo sapiens	CHEMBL3559723	Liver	None	None	CHEMBL3721	Cytochrome P450 2C8	Homo sapiens	SINGLE PROTEIN	CHEMBL3525950	1	Scientific Literature	Drug Metab. Dispos.	2013	None	1.546190000000001
358	O=c1c(O)c(-c2ccc(O)c(O)c2)oc2cc(O)cc(O)c12	O=c1c(O)c(-c2ccc(O)c(O)c2I)oc2cc(O)cc(O)c12	-6.993339999999999	-8.53852	I	QUERCETIN	3	302.24	0	1.99	Quercetin	O=c1c(O)c(-c2ccc(O)c(O)c2)oc2cc(O)cc(O)c12	Inhibition	'='	95.0	%				UO_0000187					False	CHEMBL3820780	Inhibition of CYP2C8 in human liver microsomes at 10 uM incubated for 5 mins followed by NADPH addition by LC-MS/MS analysis relative to control	A	BAO_0000221	tissue-based format	Homo sapiens	CHEMBL3559723	Liver	None	None	CHEMBL3721	Cytochrome P450 2C8	Homo sapiens	SINGLE PROTEIN	CHEMBL3817743	1	Scientific Literature	J. Med. Chem.	2016	None	1.545180000000001
359	Cc1c(-c2ccc(N3CCC(F)(F)C3)cc2)[nH]c2cc(F)cc(F)c2c1=O	COc1c(F)cc2[nH]c(-c3ccc(N4CCC(F)(F)C4)cc3)c(C)c(=O)c2c1F	-6.0402	-7.58511	OC		0	376.35	0	4.63	42a	Cc1c(-c2ccc(N3CCC(F)(F)C3)cc2)[nH]c2cc(F)cc(F)c2c1=O	Inhibition	'='	38.0	%				UO_0000187					False	CHEMBL4050720	Inhibition of human microsomal CYP2C8 expressed in insect cells at 10 uM using DBOMF as substrate measured every minute for 1 hr by fluorescence-based assay	A	BAO_0000219	cell-based format	Homo sapiens	None	None	None	None	CHEMBL3721	Cytochrome P450 2C8	Homo sapiens	SINGLE PROTEIN	CHEMBL4049411	1	Scientific Literature	J Med Chem	2017	None	1.5449100000000007
360	CN1CCN(C(=O)c2cn(Cc3cncn3Cc3ccc4c(c3)OCO4)cc2-c2cccc3ccccc23)CC1	CN1CCN(C(=O)c2cn(Cc3cncn3Cc3cc(CO)c4c(c3)OCO4)cc2-c2cccc3ccccc23)CC1	-10.66569	-9.12185	CO		0	533.63	1	4.72	LB42908	CN1CCN(C(=O)c2cn(Cc3cncn3Cc3ccc4c(c3)OCO4)cc2-c2cccc3ccccc23)CC1	Inhibition	'='	46.7	%				UO_0000187					False	CHEMBL2045906	Inhibition of human CYP2C8-mediated taxol 6alpha-hydroxylation in liver microsomes at 10 uM coincubated with substrate	A	BAO_0000251	microsome format	Homo sapiens	CHEMBL3559723	Liver	None	Microsome	CHEMBL3721	Cytochrome P450 2C8	Homo sapiens	SINGLE PROTEIN	CHEMBL2040745	1	Scientific Literature	Bioorg. Med. Chem. Lett.	2012	None	1.5438399999999994
361	CS(=O)(=O)O.Cc1ccc(NC(=O)c2ccc(CN3CCN(C)CC3)cc2)cc1Nc1nccc(-c2cccnc2)n1	Cc1c(Nc2nccc(-c3cccnc3)n2)cc(NC(=O)c2ccc(CN3CCN(C)CC3)cc2)cc1C(C)C	-9.71193	-8.16916	C(C)C	IMATINIB MESYLATE	4	589.72	0	4.59	Imatinib, Glivec, Gleevec	CS(=O)(=O)O.Cc1ccc(NC(=O)c2ccc(CN3CCN(C)CC3)cc2)cc1Nc1nccc(-c2cccnc2)n1	Inhibition	'='	45.0	%				UO_0000187					False	CHEMBL3536386	Activity of CYP2C8 in human liver microsomes assessed as inhibition of montelukast-mediated N-desmethylimatinib formation at 0.1 uM after 5 mins by LC/MS analysis	A	BAO_0000019	assay format	Homo sapiens	CHEMBL3559723	Liver	None	None	CHEMBL3721	Cytochrome P450 2C8	Homo sapiens	SINGLE PROTEIN	CHEMBL3525950	1	Scientific Literature	Drug Metab. Dispos.	2013	None	1.5427700000000009
362	COc1nccc2ccc(C(=O)N3CCC4(CC3)Cc3cn(C(C)(C)C)nc3C(=O)N4)cc12	COCc1cc2ccc(C(=O)N3CCC4(CC3)Cc3cn(C(C)(C)C)nc3C(=O)N4)cc2c(OC)n1	-4.978	-6.52066	COC		0	447.54	0	3.16	22	COc1nccc2ccc(C(=O)N3CCC4(CC3)Cc3cn(C(C)(C)C)nc3C(=O)N4)cc12	Inhibition						Not Active						False	CHEMBL2422741	Inhibition of human CYP2C8 at 10 uM	B	BAO_0000357	single protein format	Homo sapiens	None	None	None	None	CHEMBL3721	Cytochrome P450 2C8	Homo sapiens	SINGLE PROTEIN	CHEMBL2417512	1	Scientific Literature	J. Med. Chem.	2013	None	1.5426600000000006
363	COc1nccc2ccc(C(=O)N3CCC4(CC3)Cc3cn(C(C)(C)C)nc3C(=O)N4)cc12	COc1nccc2ccc(C(=O)N3CCC4(CC3)Cc3cn(C(C)(C)C)nc3C(=O)N4)c(Br)c12	-4.97849	-6.52066	Br		0	447.54	0	3.16	22	COc1nccc2ccc(C(=O)N3CCC4(CC3)Cc3cn(C(C)(C)C)nc3C(=O)N4)cc12	Inhibition						Not Active						False	CHEMBL2422741	Inhibition of human CYP2C8 at 10 uM	B	BAO_0000357	single protein format	Homo sapiens	None	None	None	None	CHEMBL3721	Cytochrome P450 2C8	Homo sapiens	SINGLE PROTEIN	CHEMBL2417512	1	Scientific Literature	J. Med. Chem.	2013	None	1.5421700000000005
364	c1ccc2c(c1)CN[C@@H](CN(CCCCNC1CCNCC1)[C@H]1CCCc3cccnc31)C2	Nc1cnc2c(c1)CCC[C@@H]2N(CCCCNC1CCNCC1)C[C@H]1Cc2ccccc2CN1	-7.722689999999999	-9.26281	N		0	447.67	0	3.60	13d	c1ccc2c(c1)CN[C@@H](CN(CCCCNC1CCNCC1)[C@H]1CCCc3cccnc31)C2	Inhibition						Not Active						False	CHEMBL4059174	Inhibition of CYP2C8 (unknown origin)	A	BAO_0000357	single protein format	Homo sapiens	None	None	None	None	CHEMBL3721	Cytochrome P450 2C8	Homo sapiens	SINGLE PROTEIN	CHEMBL4052827	1	Scientific Literature	J Med Chem	2018	None	1.5401200000000008
365	CS(=O)(=O)O.Cc1ccc(NC(=O)c2ccc(CN3CCN(C)CC3)cc2)cc1Nc1nccc(-c2cccnc2)n1	Cc1cc(F)c(NC(=O)c2ccc(CN3CCN(C)CC3)cc2)cc1Nc1nccc(-c2cccnc2)n1	-9.70906	-8.16916	F	IMATINIB MESYLATE	4	589.72	0	4.59	Imatinib, Glivec, Gleevec	CS(=O)(=O)O.Cc1ccc(NC(=O)c2ccc(CN3CCN(C)CC3)cc2)cc1Nc1nccc(-c2cccnc2)n1	Inhibition	'='	45.0	%				UO_0000187					False	CHEMBL3536386	Activity of CYP2C8 in human liver microsomes assessed as inhibition of montelukast-mediated N-desmethylimatinib formation at 0.1 uM after 5 mins by LC/MS analysis	A	BAO_0000019	assay format	Homo sapiens	CHEMBL3559723	Liver	None	None	CHEMBL3721	Cytochrome P450 2C8	Homo sapiens	SINGLE PROTEIN	CHEMBL3525950	1	Scientific Literature	Drug Metab. Dispos.	2013	None	1.5398999999999994
366	CC(C)(C)NC(=O)c1ccc(Oc2cc(F)c(CC(=O)O[C@@H]3O[C@H](C(=O)O)[C@@H](O)[C@H](O)[C@H]3O)cc2Cl)c(NS(=O)(=O)c2ccc(C3CC3)cc2Cl)c1	CC(C)(C)NC(=O)c1ccc(Oc2cc(F)c(CC(=O)O[C@@H]3O[C@H](C(=O)O)[C@@H](O)[C@H](O)[C@H]3O)cc2Cl)c(NS(=O)(=O)c2c(Cl)cc(C3CC3)cc2Br)c1	-9.89779	-11.43761	Br		0	785.63	3	4.11	M1	CC(C)(C)NC(=O)c1ccc(Oc2cc(F)c(CC(=O)O[C@@H]3O[C@H](C(=O)O)[C@@H](O)[C@H](O)[C@H]3O)cc2Cl)c(NS(=O)(=O)c2ccc(C3CC3)cc2Cl)c1	Inhibition						Not Active						False	CHEMBL3532224	Time dependent inhibition of CYP2C8 in human liver microsomes using paclitaxel as substrate at 10 uM by LC-MS/MS analysis	A	BAO_0000019	assay format	Homo sapiens	CHEMBL3559723	Liver	None	None	CHEMBL3721	Cytochrome P450 2C8	Homo sapiens	SINGLE PROTEIN	CHEMBL3526017	1	Scientific Literature	Drug Metab. Dispos.	2012	None	1.5398199999999989
367	O=C(NCc1ccncc1)c1nc(CS(=O)(=O)c2ccccc2)no1	O=C(O)c1cc(CNC(=O)c2nc(CS(=O)(=O)c3ccccc3)no2)ccn1	-8.648660000000001	-7.10955	C(=O)O		0	358.38	0	1.37	21	O=C(NCc1ccncc1)c1nc(CS(=O)(=O)c2ccccc2)no1	Inhibition	'<'	14.0	%				UO_0000187					False	CHEMBL2072917	Time dependent inhibition of human recombinant CYP2C8 coexpressed in Escherichia coli at 50 uM using amodiaquine as probe	A	BAO_0000357	single protein format	Homo sapiens	None	None	None	None	CHEMBL3721	Cytochrome P450 2C8	Homo sapiens	SINGLE PROTEIN	CHEMBL2069246	1	Scientific Literature	J. Med. Chem.	2012	None	1.5391100000000018
368	O=C(Nc1ccc2ccccc2n1)c1cc[nH]n1	Cc1ccc2nc(NC(=O)c3cc[nH]n3)ccc2c1	-7.8583	-6.3205800000000005	C		0	238.25	0	2.21	3e, BLX-1873	O=C(Nc1ccc2ccccc2n1)c1cc[nH]n1	Inhibition						Not Determined						False	CHEMBL3606431	Inhibition of human CYP2C8 at 10 uM	A	BAO_0000357	single protein format	Homo sapiens	None	None	None	None	CHEMBL3721	Cytochrome P450 2C8	Homo sapiens	SINGLE PROTEIN	CHEMBL3603736	1	Scientific Literature	Bioorg. Med. Chem. Lett.	2015	None	1.5377199999999993
369	O=C(NCc1ccncc1)c1nc(CS(=O)(=O)c2ccccc2)no1	COCc1cc(CNC(=O)c2nc(CS(=O)(=O)c3ccccc3)no2)ccn1	-8.64723	-7.10955	COC		0	358.38	0	1.37	21	O=C(NCc1ccncc1)c1nc(CS(=O)(=O)c2ccccc2)no1	Inhibition	'<'	14.0	%				UO_0000187					False	CHEMBL2072917	Time dependent inhibition of human recombinant CYP2C8 coexpressed in Escherichia coli at 50 uM using amodiaquine as probe	A	BAO_0000357	single protein format	Homo sapiens	None	None	None	None	CHEMBL3721	Cytochrome P450 2C8	Homo sapiens	SINGLE PROTEIN	CHEMBL2069246	1	Scientific Literature	J. Med. Chem.	2012	None	1.5376800000000008
370	CCCc1cc(S(C)(=O)=O)ccc1C(=O)N1CCOc2ccc(-c3ccc4nc[nH]c4c3)cc2C1	CCCc1c(C(=O)N2CCOc3ccc(-c4ccc5nc[nH]c5c4)cc3C2)ccc(S(C)(=O)=O)c1N	-9.03344	-7.495989999999999	N		0	489.6	0	4.62	20	CCCc1cc(S(C)(=O)=O)ccc1C(=O)N1CCOc2ccc(-c3ccc4nc[nH]c4c3)cc2C1	Inhibition						Not Determined						False	CHEMBL2342499	Inhibition of CYP2C8 (unknown origin)	A	BAO_0000357	single protein format	Homo sapiens	None	None	None	None	CHEMBL3721	Cytochrome P450 2C8	Homo sapiens	SINGLE PROTEIN	CHEMBL2331117	1	Scientific Literature	J. Med. Chem.	2013	None	1.5374500000000015
371	CC(C)(C)NC(=O)c1ccc(Oc2cc(F)c(CC(=O)O[C@@H]3O[C@H](C(=O)O)[C@@H](O)[C@H](O)[C@H]3O)cc2Cl)c(NS(=O)(=O)c2ccc(C3CC3)cc2Cl)c1	CCc1cc(C(=O)NC(C)(C)C)cc(NS(=O)(=O)c2ccc(C3CC3)cc2Cl)c1Oc1cc(F)c(CC(=O)O[C@@H]2O[C@H](C(=O)O)[C@@H](O)[C@H](O)[C@H]2O)cc1Cl	-9.90219	-11.43761	CC		0	785.63	3	4.11	M1	CC(C)(C)NC(=O)c1ccc(Oc2cc(F)c(CC(=O)O[C@@H]3O[C@H](C(=O)O)[C@@H](O)[C@H](O)[C@H]3O)cc2Cl)c(NS(=O)(=O)c2ccc(C3CC3)cc2Cl)c1	Inhibition						Not Active						False	CHEMBL3532224	Time dependent inhibition of CYP2C8 in human liver microsomes using paclitaxel as substrate at 10 uM by LC-MS/MS analysis	A	BAO_0000019	assay format	Homo sapiens	CHEMBL3559723	Liver	None	None	CHEMBL3721	Cytochrome P450 2C8	Homo sapiens	SINGLE PROTEIN	CHEMBL3526017	1	Scientific Literature	Drug Metab. Dispos.	2012	None	1.5354200000000002
372	O[C@H](CNC1CCCCC1)Cn1c2ccc(Br)cc2c2cc(Br)ccc21	O=C(O)c1cc(Br)cc2c3cc(Br)ccc3n(C[C@H](O)CNC3CCCCC3)c12	-7.8509699999999984	-6.3163	C(=O)O		0	480.24	1	5.60	18b	O[C@H](CNC1CCCCC1)Cn1c2ccc(Br)cc2c2cc(Br)ccc21	Inhibition						Active						False	CHEMBL3102562	Inhibition of human recombinant CYP2C8 expressed in baculovirus-infected insect cells preincubated for 15 mins followed by substrate addition measured after 30 mins by luminescence assay	A	BAO_0000219	cell-based format	Homo sapiens	None	None	None	None	CHEMBL3721	Cytochrome P450 2C8	Homo sapiens	SINGLE PROTEIN	CHEMBL3098117	1	Scientific Literature	ACS Med. Chem. Lett.	2013	None	1.5346699999999984
373	c1ccc2c(c1)CN[C@@H](CN(CCCCNC1CCNCC1)[C@H]1CCCc3cccnc31)C2	CCc1ccc2c(c1)CN[C@@H](CN(CCCCNC1CCNCC1)[C@H]1CCCc3cccnc31)C2	-7.73	-9.26281	CC		0	447.67	0	3.60	13d	c1ccc2c(c1)CN[C@@H](CN(CCCCNC1CCNCC1)[C@H]1CCCc3cccnc31)C2	Inhibition						Not Active						False	CHEMBL4059174	Inhibition of CYP2C8 (unknown origin)	A	BAO_0000357	single protein format	Homo sapiens	None	None	None	None	CHEMBL3721	Cytochrome P450 2C8	Homo sapiens	SINGLE PROTEIN	CHEMBL4052827	1	Scientific Literature	J Med Chem	2018	None	1.5328099999999996
374	CS(=O)(=O)O.Cc1ccc(NC(=O)c2ccc(CN3CCN(C)CC3)cc2)cc1Nc1nccc(-c2cccnc2)n1	Cc1ccc(NC(=O)c2ccc(CN3CCN(C)CC3S)cc2)cc1Nc1nccc(-c2cccnc2)n1	-9.70178	-8.16916	S	IMATINIB MESYLATE	4	589.72	0	4.59	Imatinib, Glivec, Gleevec	CS(=O)(=O)O.Cc1ccc(NC(=O)c2ccc(CN3CCN(C)CC3)cc2)cc1Nc1nccc(-c2cccnc2)n1	Inhibition	'='	45.0	%				UO_0000187					False	CHEMBL3536386	Activity of CYP2C8 in human liver microsomes assessed as inhibition of montelukast-mediated N-desmethylimatinib formation at 0.1 uM after 5 mins by LC/MS analysis	A	BAO_0000019	assay format	Homo sapiens	CHEMBL3559723	Liver	None	None	CHEMBL3721	Cytochrome P450 2C8	Homo sapiens	SINGLE PROTEIN	CHEMBL3525950	1	Scientific Literature	Drug Metab. Dispos.	2013	None	1.5326199999999996
375	COc1cccc(CC(=O)N2Cc3ccc(S(=O)(=O)NCCc4cccc(F)c4)cc3C2)c1	CCc1ccc(OC)cc1CC(=O)N1Cc2ccc(S(=O)(=O)NCCc3cccc(F)c3)cc2C1	-10.5317	-9.00125	CC		0	468.55	0	3.44	1	COc1cccc(CC(=O)N2Cc3ccc(S(=O)(=O)NCCc4cccc(F)c4)cc3C2)c1	Inhibition	'='	29.0	%				UO_0000187					False	CHEMBL3616247	Inhibition of CYP2C8 (unknown origin) at 3 uM	A	BAO_0000357	single protein format	Homo sapiens	None	None	None	None	CHEMBL3721	Cytochrome P450 2C8	Homo sapiens	SINGLE PROTEIN	CHEMBL3612040	1	Scientific Literature	J. Med. Chem.	2015	None	1.53045
376	CCc1oc2ccccc2c1C(=O)c1cc(Br)c(O)c(Br)c1	CCc1oc2cc(C(C)C)ccc2c1C(=O)c1cc(Br)c(O)c(Br)c1	-8.40421	-6.873989999999999	C(C)C	BENZBROMARONE	4	424.09	1	5.46	Benzbromarone	CCc1oc2ccccc2c1C(=O)c1cc(Br)c(O)c(Br)c1	Inhibition	'<'	10.0	%				UO_0000187					False	CHEMBL3534893	Time dependent inhibition of CYP2C8 (unknown origin) at 3 uM by LC/MS system	A	BAO_0000357	single protein format	Homo sapiens	None	None	None	None	CHEMBL3721	Cytochrome P450 2C8	Homo sapiens	SINGLE PROTEIN	CHEMBL3526118	1	Scientific Literature	Drug Metab. Dispos.	2011	None	1.5302200000000017
377	O=C(NCc1ccncc1)c1nc(CS(=O)(=O)c2ccccc2)no1	CCc1cc(CNC(=O)c2nc(CS(=O)(=O)c3ccccc3)no2)ccn1	-8.63915	-7.10955	CC		0	358.38	0	1.37	21	O=C(NCc1ccncc1)c1nc(CS(=O)(=O)c2ccccc2)no1	Inhibition	'<'	14.0	%				UO_0000187					False	CHEMBL2072917	Time dependent inhibition of human recombinant CYP2C8 coexpressed in Escherichia coli at 50 uM using amodiaquine as probe	A	BAO_0000357	single protein format	Homo sapiens	None	None	None	None	CHEMBL3721	Cytochrome P450 2C8	Homo sapiens	SINGLE PROTEIN	CHEMBL2069246	1	Scientific Literature	J. Med. Chem.	2012	None	1.5296000000000012
378	CCc1ccc(CCOc2ccc(CC3SC(=O)NC3=O)cc2)nc1	CCc1ccc(CCOc2ccc(CC3SC(=O)NC3=O)cc2)nc1COC	-8.82128	-7.29321	COC	PIOGLITAZONE	4	356.45	0	3.16	SID174007207	CCc1ccc(CCOc2ccc(CC3SC(=O)NC3=O)cc2)nc1	Inhibition	'<'	10.0	%				UO_0000187					False	CHEMBL3534892	Time dependent inhibition of CYP2C8 (unknown origin) at 30 uM by LC/MS system	A	BAO_0000357	single protein format	Homo sapiens	None	None	None	None	CHEMBL3721	Cytochrome P450 2C8	Homo sapiens	SINGLE PROTEIN	CHEMBL3526118	1	Scientific Literature	Drug Metab. Dispos.	2011	None	1.5280699999999996
379	C[C@H](c1ccc(F)cc1)N(Cc1cccc(C(=O)O)c1)C(=O)c1cnc2ccccc2c1	C[C@H](c1ccc(F)cc1)N(Cc1cccc(C(=O)O)c1C(=O)O)C(=O)c1cnc2ccccc2c1	-10.66807	-9.14012	C(=O)O	PF-05105679	1	428.46	1	5.48	8, PF-05105679	C[C@H](c1ccc(F)cc1)N(Cc1cccc(C(=O)O)c1)C(=O)c1cnc2ccccc2c1	Inhibition	'='	0.0	%				UO_0000187					False	CHEMBL3579083	Inhibition of CYP2C8 (unknown origin) at 3 uM	A	BAO_0000357	single protein format	Homo sapiens	None	None	None	None	CHEMBL3721	Cytochrome P450 2C8	Homo sapiens	SINGLE PROTEIN	CHEMBL3576831	1	Scientific Literature	ACS Med. Chem. Lett.	2015	None	1.5279500000000006
380	c1ccc2c(c1)CN[C@@H](CN(CCCCNC1CCNCC1)[C@H]1CCCc3cccnc31)C2	CC(=O)c1cccc2c1C[C@H](CN(CCCCNC1CCNCC1)[C@H]1CCCc3cccnc31)NC2	-7.7349	-9.26281	C(=O)C		0	447.67	0	3.60	13d	c1ccc2c(c1)CN[C@@H](CN(CCCCNC1CCNCC1)[C@H]1CCCc3cccnc31)C2	Inhibition						Not Active						False	CHEMBL4059174	Inhibition of CYP2C8 (unknown origin)	A	BAO_0000357	single protein format	Homo sapiens	None	None	None	None	CHEMBL3721	Cytochrome P450 2C8	Homo sapiens	SINGLE PROTEIN	CHEMBL4052827	1	Scientific Literature	J Med Chem	2018	None	1.5279100000000003
381	C[C@@H](c1ncncc1F)[C@](O)(Cn1cncn1)c1ccc(F)cc1F	CCc1ncnn1C[C@](O)(c1ccc(F)cc1F)[C@@H](C)c1ncncc1F	-8.85876	-7.3312	CC	VORICONAZOLE	4	349.32	0	2.18	VCZ	C[C@@H](c1ncncc1F)[C@](O)(Cn1cncn1)c1ccc(F)cc1F	Inhibition	'='	25.0	%				UO_0000187					False	CHEMBL1634981	Inhibition of CYP2C8 in human liver microsomes assessed as amodiquine N-deethylation at 100 uM after 15 mins	A	BAO_0000251	microsome format	Homo sapiens	CHEMBL3559723	Liver	None	Microsome	CHEMBL3721	Cytochrome P450 2C8	Homo sapiens	SINGLE PROTEIN	CHEMBL1629616	1	Scientific Literature	Antimicrob. Agents Chemother.	2009	None	1.5275600000000003
382	CC1(C)CCC(NCCCCN(C[C@H]2Cc3ccccc3CN2)[C@H]2CCCc3cccnc32)CC1	CCc1cccc2c1CN[C@@H](CN(CCCCNC1CCC(C)(C)CC1)[C@H]1CCCc3cccnc31)C2	-10.42866	-8.901480000000003	CC		0	474.74	1	5.81	13g	CC1(C)CCC(NCCCCN(C[C@H]2Cc3ccccc3CN2)[C@H]2CCCc3cccnc32)CC1	Inhibition						Not Active						False	CHEMBL4059174	Inhibition of CYP2C8 (unknown origin)	A	BAO_0000357	single protein format	Homo sapiens	None	None	None	None	CHEMBL3721	Cytochrome P450 2C8	Homo sapiens	SINGLE PROTEIN	CHEMBL4052827	1	Scientific Literature	J Med Chem	2018	None	1.5271799999999978
383	CC(=O)NC(C)CCc1cnc(-c2ccc(Oc3cccc(OCC4CC4)c3)cc2)o1	CC(=O)NC(C)CCc1cnc(-c2ccc(Oc3cc(OCC4CC4)ccc3C(=O)O)cc2)o1	-11.4579	-9.93267	C(=O)O		0	420.51	1	5.38	1l	CC(=O)NC(C)CCc1cnc(-c2ccc(Oc3cccc(OCC4CC4)c3)cc2)o1	Inhibition	'='	41.8	%				UO_0000187					False	CHEMBL4027528	Inhibition of CYP2C8 (unknown origin) at 10 uM	A	BAO_0000357	single protein format	Homo sapiens	None	None	None	None	CHEMBL3721	Cytochrome P450 2C8	Homo sapiens	SINGLE PROTEIN	CHEMBL4024776	1	Scientific Literature	J Med Chem	2018	None	1.5252300000000005
384	Cc1cc(C(=O)N2CCOc3ccc(-c4ccc5nc[nH]c5c4)cc3C2)ccc1S(C)(=O)=O	CCc1cc2nc[nH]c2cc1-c1ccc2c(c1)CN(C(=O)c1ccc(S(C)(=O)=O)c(C)c1)CCO2	-8.33862	-6.81568	CC		0	461.54	0	3.98	24	Cc1cc(C(=O)N2CCOc3ccc(-c4ccc5nc[nH]c5c4)cc3C2)ccc1S(C)(=O)=O	Inhibition						Not Determined						False	CHEMBL2342499	Inhibition of CYP2C8 (unknown origin)	A	BAO_0000357	single protein format	Homo sapiens	None	None	None	None	CHEMBL3721	Cytochrome P450 2C8	Homo sapiens	SINGLE PROTEIN	CHEMBL2331117	1	Scientific Literature	J. Med. Chem.	2013	None	1.5229400000000002
385	COc1cccc(CC(=O)N2Cc3ccc(S(=O)(=O)Nc4cnn(-c5ccccc5)n4)cc3C2)c1	COc1cccc(CC(=O)N2Cc3cc(O)c(S(=O)(=O)Nc4cnn(-c5ccccc5)n4)cc3C2)c1	-10.6721	-9.14984	O		0	489.56	0	3.16	6c	COc1cccc(CC(=O)N2Cc3ccc(S(=O)(=O)Nc4cnn(-c5ccccc5)n4)cc3C2)c1	Inhibition	'='	48.0	%				UO_0000187					False	CHEMBL3616247	Inhibition of CYP2C8 (unknown origin) at 3 uM	A	BAO_0000357	single protein format	Homo sapiens	None	None	None	None	CHEMBL3721	Cytochrome P450 2C8	Homo sapiens	SINGLE PROTEIN	CHEMBL3612040	1	Scientific Literature	J. Med. Chem.	2015	None	1.522260000000001
386	COc1cccc(CC(=O)N2Cc3ccc(S(=O)(=O)NCCc4cccc(F)c4)cc3C2)c1	COc1cccc(CC(=O)N2Cc3ccc(S(=O)(=O)NCCc4ccc(S)c(F)c4)cc3C2)c1	-7.47981	-9.00125	S		0	468.55	0	3.44	1	COc1cccc(CC(=O)N2Cc3ccc(S(=O)(=O)NCCc4cccc(F)c4)cc3C2)c1	Inhibition	'='	29.0	%				UO_0000187					False	CHEMBL3616247	Inhibition of CYP2C8 (unknown origin) at 3 uM	A	BAO_0000357	single protein format	Homo sapiens	None	None	None	None	CHEMBL3721	Cytochrome P450 2C8	Homo sapiens	SINGLE PROTEIN	CHEMBL3612040	1	Scientific Literature	J. Med. Chem.	2015	None	1.521440000000001
387	OC(CNC1CCCCC1)Cn1c2ccc(Br)cc2c2cc(Br)ccc21	O=C(O)c1cc2c(cc1Br)c1cc(Br)ccc1n2CC(O)CNC1CCCCC1	-6.4447	-7.96595	C(=O)O		0	480.24	1	5.60	12	OC(CNC1CCCCC1)Cn1c2ccc(Br)cc2c2cc(Br)ccc21	Inhibition						Active						False	CHEMBL3102562	Inhibition of human recombinant CYP2C8 expressed in baculovirus-infected insect cells preincubated for 15 mins followed by substrate addition measured after 30 mins by luminescence assay	A	BAO_0000219	cell-based format	Homo sapiens	None	None	None	None	CHEMBL3721	Cytochrome P450 2C8	Homo sapiens	SINGLE PROTEIN	CHEMBL3098117	1	Scientific Literature	ACS Med. Chem. Lett.	2013	None	1.5212500000000002
388	CCNc1cc(S(C)(=O)=O)ccc1C(=O)N1CCOc2ccc(-c3ccc4nc[nH]c4c3)cc2C1	CCNc1cc(S(C)(=O)=O)ccc1C(=O)N1CCOc2ccc(-c3ccc4nc[nH]c4c3C(C)C)cc2C1	-9.07156	-7.55042	C(C)C		0	490.59	0	4.10	21	CCNc1cc(S(C)(=O)=O)ccc1C(=O)N1CCOc2ccc(-c3ccc4nc[nH]c4c3)cc2C1	Inhibition						Not Determined						False	CHEMBL2342499	Inhibition of CYP2C8 (unknown origin)	A	BAO_0000357	single protein format	Homo sapiens	None	None	None	None	CHEMBL3721	Cytochrome P450 2C8	Homo sapiens	SINGLE PROTEIN	CHEMBL2331117	1	Scientific Literature	J. Med. Chem.	2013	None	1.52114
389	COc1cc(C(=O)NS(=O)(=O)c2ccccc2C)ccc1Cc1cn(C)c2ccc(NC(=O)OC3CCCC3)cc12	CCc1c(NC(=O)OC2CCCC2)ccc2c1c(Cc1ccc(C(=O)NS(=O)(=O)c3ccccc3C)cc1OC)cn2C	-8.79936	-10.31921	CC	ZAFIRLUKAST	4	575.69	2	5.70	Zafirlukast	COc1cc(C(=O)NS(=O)(=O)c2ccccc2C)ccc1Cc1cn(C)c2ccc(NC(=O)OC3CCCC3)cc12	Inhibition	'<'	10.0	%				UO_0000187					False	CHEMBL3534893	Time dependent inhibition of CYP2C8 (unknown origin) at 3 uM by LC/MS system	A	BAO_0000357	single protein format	Homo sapiens	None	None	None	None	CHEMBL3721	Cytochrome P450 2C8	Homo sapiens	SINGLE PROTEIN	CHEMBL3526118	1	Scientific Literature	Drug Metab. Dispos.	2011	None	1.51985
390	CC(C)c1noc(C2CCN(C(=O)N[C@H]3C[C@@H]3c3ccccc3)CC2)n1	CC(=O)C1CC(c2nc(C(C)C)no2)CCN1C(=O)N[C@H]1C[C@@H]1c1ccccc1	-8.42037	-6.9006300000000005	C(=O)C		0	354.45	0	3.64	2	CC(C)c1noc(C2CCN(C(=O)N[C@H]3C[C@@H]3c3ccccc3)CC2)n1	Inhibition						Active						False	CHEMBL3118261	Inhibition of CYP2C8 in human liver microsomes after 10 mins by mechanism-based assay	A	BAO_0000019	assay format	Homo sapiens	CHEMBL3559723	Liver	None	None	CHEMBL3721	Cytochrome P450 2C8	Homo sapiens	SINGLE PROTEIN	CHEMBL3112438	1	Scientific Literature	Bioorg. Med. Chem.	2014	None	1.5197399999999996
391	CCCc1cc(S(C)(=O)=O)ccc1C(=O)N1CCOc2ccc(-c3ccc4nc[nH]c4c3)cc2C1	CCCc1cc(S(C)(=O)=O)cc(OC)c1C(=O)N1CCOc2ccc(-c3ccc4nc[nH]c4c3)cc2C1	-5.97679	-7.495989999999999	OC		0	489.6	0	4.62	20	CCCc1cc(S(C)(=O)=O)ccc1C(=O)N1CCOc2ccc(-c3ccc4nc[nH]c4c3)cc2C1	Inhibition						Not Determined						False	CHEMBL2342499	Inhibition of CYP2C8 (unknown origin)	A	BAO_0000357	single protein format	Homo sapiens	None	None	None	None	CHEMBL3721	Cytochrome P450 2C8	Homo sapiens	SINGLE PROTEIN	CHEMBL2331117	1	Scientific Literature	J. Med. Chem.	2013	None	1.5191999999999988
392	O=C(NCc1ccncc1)c1nc(CS(=O)(=O)c2ccccc2)no1	O=C(NCc1ccncc1)c1nc(CS(=O)(=O)c2ccc(Br)cc2)no1	-8.62744	-7.10955	Br		0	358.38	0	1.37	21	O=C(NCc1ccncc1)c1nc(CS(=O)(=O)c2ccccc2)no1	Inhibition	'<'	14.0	%				UO_0000187					False	CHEMBL2072917	Time dependent inhibition of human recombinant CYP2C8 coexpressed in Escherichia coli at 50 uM using amodiaquine as probe	A	BAO_0000357	single protein format	Homo sapiens	None	None	None	None	CHEMBL3721	Cytochrome P450 2C8	Homo sapiens	SINGLE PROTEIN	CHEMBL2069246	1	Scientific Literature	J. Med. Chem.	2012	None	1.5178900000000004
393	CC(C)c1noc(C2CCN(C(=O)N[C@H]3C[C@@H]3c3ccccc3)CC2)n1	CC(C)c1noc(C2CCN(C(=O)N[C@H]3C[C@@H]3c3ccccc3Cl)CC2)n1	-8.417639999999999	-6.9006300000000005	Cl		0	354.45	0	3.64	2	CC(C)c1noc(C2CCN(C(=O)N[C@H]3C[C@@H]3c3ccccc3)CC2)n1	Inhibition						Active						False	CHEMBL3118261	Inhibition of CYP2C8 in human liver microsomes after 10 mins by mechanism-based assay	A	BAO_0000019	assay format	Homo sapiens	CHEMBL3559723	Liver	None	None	CHEMBL3721	Cytochrome P450 2C8	Homo sapiens	SINGLE PROTEIN	CHEMBL3112438	1	Scientific Literature	Bioorg. Med. Chem.	2014	None	1.5170099999999982
394	CC(C)(C)NC(=O)c1ccc(Oc2cc(F)c(CC(=O)O[C@@H]3O[C@H](C(=O)O)[C@@H](O)[C@H](O)[C@H]3O)cc2Cl)c(NS(=O)(=O)c2ccc(C3CC3)cc2Cl)c1	CC(C)(C)NC(=O)c1ccc(Oc2cc(F)c(CC(=O)O[C@@H]3O[C@H](C(=O)O)[C@@H](O)[C@H](O)[C@H]3O)cc2Cl)c(NS(=O)(=O)c2ccc(C3CC3)c(Br)c2Cl)c1	-9.92116	-11.43761	Br		0	785.63	3	4.11	M1	CC(C)(C)NC(=O)c1ccc(Oc2cc(F)c(CC(=O)O[C@@H]3O[C@H](C(=O)O)[C@@H](O)[C@H](O)[C@H]3O)cc2Cl)c(NS(=O)(=O)c2ccc(C3CC3)cc2Cl)c1	Inhibition						Not Active						False	CHEMBL3532224	Time dependent inhibition of CYP2C8 in human liver microsomes using paclitaxel as substrate at 10 uM by LC-MS/MS analysis	A	BAO_0000019	assay format	Homo sapiens	CHEMBL3559723	Liver	None	None	CHEMBL3721	Cytochrome P450 2C8	Homo sapiens	SINGLE PROTEIN	CHEMBL3526017	1	Scientific Literature	Drug Metab. Dispos.	2012	None	1.516449999999999
395	CCNc1cc(S(C)(=O)=O)ccc1C(=O)N1CCOc2ccc(-c3ccc4nc[nH]c4c3)cc2C1	CCNc1cc(S(C)(=O)=O)ccc1C(=O)N1CCOc2ccc(-c3cc4[nH]cnc4cc3C(C)C)cc2C1	-9.06667	-7.55042	C(C)C		0	490.59	0	4.10	21	CCNc1cc(S(C)(=O)=O)ccc1C(=O)N1CCOc2ccc(-c3ccc4nc[nH]c4c3)cc2C1	Inhibition						Not Determined						False	CHEMBL2342499	Inhibition of CYP2C8 (unknown origin)	A	BAO_0000357	single protein format	Homo sapiens	None	None	None	None	CHEMBL3721	Cytochrome P450 2C8	Homo sapiens	SINGLE PROTEIN	CHEMBL2331117	1	Scientific Literature	J. Med. Chem.	2013	None	1.5162500000000003
396	O=S1(=O)CCC(NCCCCN(C[C@H]2Cc3ccccc3CN2)[C@H]2CCCc3cccnc32)CC1	O=C(O)C1CCc2cccnc2[C@H]1N(CCCCNC1CCS(=O)(=O)CC1)C[C@H]1Cc2ccccc2CN1	-10.3898	-8.87411	C(=O)O		0	496.72	0	3.42	13f	O=S1(=O)CCC(NCCCCN(C[C@H]2Cc3ccccc3CN2)[C@H]2CCCc3cccnc32)CC1	Inhibition						Not Active						False	CHEMBL4059174	Inhibition of CYP2C8 (unknown origin)	A	BAO_0000357	single protein format	Homo sapiens	None	None	None	None	CHEMBL3721	Cytochrome P450 2C8	Homo sapiens	SINGLE PROTEIN	CHEMBL4052827	1	Scientific Literature	J Med Chem	2018	None	1.5156899999999993
397	COc1nccc2ccc(C(=O)N3CCC4(CC3)Cc3cn(C(C)(C)C)nc3C(=O)N4)cc12	COc1nccc2ccc(C(=O)N3CCC4(CC3)Cc3c(nn(C(C)(C)C)c3Br)C(=O)N4)cc12	-5.00556	-6.52066	Br		0	447.54	0	3.16	22	COc1nccc2ccc(C(=O)N3CCC4(CC3)Cc3cn(C(C)(C)C)nc3C(=O)N4)cc12	Inhibition						Not Active						False	CHEMBL2422741	Inhibition of human CYP2C8 at 10 uM	B	BAO_0000357	single protein format	Homo sapiens	None	None	None	None	CHEMBL3721	Cytochrome P450 2C8	Homo sapiens	SINGLE PROTEIN	CHEMBL2417512	1	Scientific Literature	J. Med. Chem.	2013	None	1.5151000000000003
398	CC(C)(C)NC(=O)c1ccc(Oc2cc(F)c(CC(=O)O[C@@H]3O[C@H](C(=O)O)[C@@H](O)[C@H](O)[C@H]3O)cc2Cl)c(NS(=O)(=O)c2ccc(C3CC3)cc2Cl)c1	CCC1CC1c1ccc(S(=O)(=O)Nc2cc(C(=O)NC(C)(C)C)ccc2Oc2cc(F)c(CC(=O)O[C@@H]3O[C@H](C(=O)O)[C@@H](O)[C@H](O)[C@H]3O)cc2Cl)c(Cl)c1	-9.92292	-11.43761	CC		0	785.63	3	4.11	M1	CC(C)(C)NC(=O)c1ccc(Oc2cc(F)c(CC(=O)O[C@@H]3O[C@H](C(=O)O)[C@@H](O)[C@H](O)[C@H]3O)cc2Cl)c(NS(=O)(=O)c2ccc(C3CC3)cc2Cl)c1	Inhibition						Not Active						False	CHEMBL3532224	Time dependent inhibition of CYP2C8 in human liver microsomes using paclitaxel as substrate at 10 uM by LC-MS/MS analysis	A	BAO_0000019	assay format	Homo sapiens	CHEMBL3559723	Liver	None	None	CHEMBL3721	Cytochrome P450 2C8	Homo sapiens	SINGLE PROTEIN	CHEMBL3526017	1	Scientific Literature	Drug Metab. Dispos.	2012	None	1.5146899999999999
399	CN(C)Cc1ccc2c(c1)CCN(C(=O)c1cc3cc(Br)ncc3n1C)C2	CN(C)Cc1ccc2c(c1)CCN(C(=O)c1cc3cc(Br)ncc3n1C)C2CO	-7.07746	-5.56804	CO		0	427.35	0	3.60	9c	CN(C)Cc1ccc2c(c1)CCN(C(=O)c1cc3cc(Br)ncc3n1C)C2	Inhibition						Not Active						False	CHEMBL3368363	Inhibition of human recombinant CYP2C8 after 20 to 50 mins by high-throughput fluorescence assay	A	BAO_0000357	single protein format	Homo sapiens	None	None	None	None	CHEMBL3721	Cytochrome P450 2C8	Homo sapiens	SINGLE PROTEIN	CHEMBL3352699	1	Scientific Literature	J. Med. Chem.	2014	None	1.5094200000000004
400	O=C(NC1CCCCC1)c1nnc(CS(=O)(=O)c2ccccc2)o1	CC(C)C1CCC(NC(=O)c2nnc(CS(=O)(=O)c3ccccc3)o2)CC1	-8.85904	-7.34978	C(C)C		0	349.41	0	2.11	26	O=C(NC1CCCCC1)c1nnc(CS(=O)(=O)c2ccccc2)o1	Inhibition	'<'	13.0	%				UO_0000187					False	CHEMBL2072917	Time dependent inhibition of human recombinant CYP2C8 coexpressed in Escherichia coli at 50 uM using amodiaquine as probe	A	BAO_0000357	single protein format	Homo sapiens	None	None	None	None	CHEMBL3721	Cytochrome P450 2C8	Homo sapiens	SINGLE PROTEIN	CHEMBL2069246	1	Scientific Literature	J. Med. Chem.	2012	None	1.5092600000000003
401	CCNc1cc(S(C)(=O)=O)ccc1C(=O)N1CCOc2ccc(-c3ccc4nc[nH]c4c3)cc2C1	CCNc1cc(S(C)(=O)=O)ccc1C(=O)N1CCOc2ccc(-c3cc4[nH]cnc4cc3COC)cc2C1	-9.05772	-7.55042	COC		0	490.59	0	4.10	21	CCNc1cc(S(C)(=O)=O)ccc1C(=O)N1CCOc2ccc(-c3ccc4nc[nH]c4c3)cc2C1	Inhibition						Not Determined						False	CHEMBL2342499	Inhibition of CYP2C8 (unknown origin)	A	BAO_0000357	single protein format	Homo sapiens	None	None	None	None	CHEMBL3721	Cytochrome P450 2C8	Homo sapiens	SINGLE PROTEIN	CHEMBL2331117	1	Scientific Literature	J. Med. Chem.	2013	None	1.5072999999999999
402	CC1(C)CCC(NCCCCN(C[C@H]2Cc3ccccc3CN2)[C@H]2CCCc3cccnc32)CC1	CC1(C)CCC(NCCCCN(C[C@H]2Cc3ccc(F)cc3CN2)[C@H]2CCCc3cccnc32)CC1	-10.40855	-8.901480000000003	F		0	474.74	1	5.81	13g	CC1(C)CCC(NCCCCN(C[C@H]2Cc3ccccc3CN2)[C@H]2CCCc3cccnc32)CC1	Inhibition						Not Active						False	CHEMBL4059174	Inhibition of CYP2C8 (unknown origin)	A	BAO_0000357	single protein format	Homo sapiens	None	None	None	None	CHEMBL3721	Cytochrome P450 2C8	Homo sapiens	SINGLE PROTEIN	CHEMBL4052827	1	Scientific Literature	J Med Chem	2018	None	1.507069999999997
403	CC(C)(C)NC(=O)c1ccc(Oc2cc(F)c(CC(=O)O[C@@H]3O[C@H](C(=O)O)[C@@H](O)[C@H](O)[C@H]3O)cc2Cl)c(NS(=O)(=O)c2ccc(C3CC3)cc2Cl)c1	CC(C)C1CC1c1ccc(S(=O)(=O)Nc2cc(C(=O)NC(C)(C)C)ccc2Oc2cc(F)c(CC(=O)O[C@@H]3O[C@H](C(=O)O)[C@@H](O)[C@H](O)[C@H]3O)cc2Cl)c(Cl)c1	-9.93061	-11.43761	C(C)C		0	785.63	3	4.11	M1	CC(C)(C)NC(=O)c1ccc(Oc2cc(F)c(CC(=O)O[C@@H]3O[C@H](C(=O)O)[C@@H](O)[C@H](O)[C@H]3O)cc2Cl)c(NS(=O)(=O)c2ccc(C3CC3)cc2Cl)c1	Inhibition						Not Active						False	CHEMBL3532224	Time dependent inhibition of CYP2C8 in human liver microsomes using paclitaxel as substrate at 10 uM by LC-MS/MS analysis	A	BAO_0000019	assay format	Homo sapiens	CHEMBL3559723	Liver	None	None	CHEMBL3721	Cytochrome P450 2C8	Homo sapiens	SINGLE PROTEIN	CHEMBL3526017	1	Scientific Literature	Drug Metab. Dispos.	2012	None	1.5069999999999997
404	OC(CNC1CCCCC1)Cn1c2ccc(Br)cc2c2cc(Br)ccc21	OC(CNC1CCCCC1)Cn1c2ccc(Br)cc2c2cc(Br)cc(F)c21	-6.45918	-7.96595	F		0	480.24	1	5.60	12	OC(CNC1CCCCC1)Cn1c2ccc(Br)cc2c2cc(Br)ccc21	Inhibition						Active						False	CHEMBL3102562	Inhibition of human recombinant CYP2C8 expressed in baculovirus-infected insect cells preincubated for 15 mins followed by substrate addition measured after 30 mins by luminescence assay	A	BAO_0000219	cell-based format	Homo sapiens	None	None	None	None	CHEMBL3721	Cytochrome P450 2C8	Homo sapiens	SINGLE PROTEIN	CHEMBL3098117	1	Scientific Literature	ACS Med. Chem. Lett.	2013	None	1.5067700000000004
405	CC/C(=C(\c1ccccc1)c1ccc(OCCN(C)C)cc1)c1ccccc1	CC/C(=C(/c1ccc(OCCN(C)C)cc1)c1cccc(I)c1)c1ccccc1	-8.26912	-6.7633199999999984	I	TAMOXIFEN	4	371.52	1	6.00	Tamoxifen	CC/C(=C(\c1ccccc1)c1ccc(OCCN(C)C)cc1)c1ccccc1	Inhibition	'<'	10.0	%				UO_0000187					False	CHEMBL3534894	Time dependent inhibition of CYP2C8 (unknown origin) at 10 uM by LC/MS system	A	BAO_0000357	single protein format	Homo sapiens	None	None	None	None	CHEMBL3721	Cytochrome P450 2C8	Homo sapiens	SINGLE PROTEIN	CHEMBL3526118	1	Scientific Literature	Drug Metab. Dispos.	2011	None	1.5058000000000007
406	C[C@](O)(COc1ccc(F)cc1)C(=O)N1CCc2c(C#N)cccc21	COCc1cc(C#N)c2c(c1)N(C(=O)[C@@](C)(O)COc1ccc(F)cc1)CC2	-6.11266	-7.61515	COC		0	340.35	0	2.42	15	C[C@](O)(COc1ccc(F)cc1)C(=O)N1CCc2c(C#N)cccc21	Inhibition						Not Active						False	CHEMBL3243285	Inhibition of CYP2C8 (unknown origin) at 3 uM	A	BAO_0000357	single protein format	Homo sapiens	None	None	None	None	CHEMBL3721	Cytochrome P450 2C8	Homo sapiens	SINGLE PROTEIN	CHEMBL3232788	1	Scientific Literature	J. Med. Chem.	2014	None	1.5024899999999999
407	CS(=O)(=O)O.Cc1ccc(NC(=O)c2ccc(CN3CCN(C)CC3)cc2)cc1Nc1nccc(-c2cccnc2)n1	Cc1c(CO)cc(NC(=O)c2ccc(CN3CCN(C)CC3)cc2)cc1Nc1nccc(-c2cccnc2)n1	-9.66977	-8.16916	CO	IMATINIB MESYLATE	4	589.72	0	4.59	Imatinib, Glivec, Gleevec	CS(=O)(=O)O.Cc1ccc(NC(=O)c2ccc(CN3CCN(C)CC3)cc2)cc1Nc1nccc(-c2cccnc2)n1	Inhibition	'='	45.0	%				UO_0000187					False	CHEMBL3536386	Activity of CYP2C8 in human liver microsomes assessed as inhibition of montelukast-mediated N-desmethylimatinib formation at 0.1 uM after 5 mins by LC/MS analysis	A	BAO_0000019	assay format	Homo sapiens	CHEMBL3559723	Liver	None	None	CHEMBL3721	Cytochrome P450 2C8	Homo sapiens	SINGLE PROTEIN	CHEMBL3525950	1	Scientific Literature	Drug Metab. Dispos.	2013	None	1.50061
408	CC/C(=C(\c1ccccc1)c1ccc(OCCN(C)C)cc1)c1ccccc1	CC/C(=C(\c1ccccc1)c1ccc(OCCN(C)C)cc1)c1cccc(Cl)c1	-8.263819999999999	-6.7633199999999984	Cl	TAMOXIFEN	4	371.52	1	6.00	Tamoxifen	CC/C(=C(\c1ccccc1)c1ccc(OCCN(C)C)cc1)c1ccccc1	Inhibition	'<'	10.0	%				UO_0000187					False	CHEMBL3534894	Time dependent inhibition of CYP2C8 (unknown origin) at 10 uM by LC/MS system	A	BAO_0000357	single protein format	Homo sapiens	None	None	None	None	CHEMBL3721	Cytochrome P450 2C8	Homo sapiens	SINGLE PROTEIN	CHEMBL3526118	1	Scientific Literature	Drug Metab. Dispos.	2011	None	1.5005000000000006
409	CCCCC(=O)N(Cc1ccc(-c2ccccc2-c2nnn[nH]2)cc1)[C@H](C(=O)O)C(C)C	CCCCC(=O)N(Cc1ccc(-c2ccc(C(=O)O)cc2-c2nnn[nH]2)cc1)[C@H](C(=O)O)C(C)C	-9.29374	-7.7953	C(=O)O	VALSARTAN	4	435.53	0	4.16	VALSARTAN	CCCCC(=O)N(Cc1ccc(-c2ccccc2-c2nnn[nH]2)cc1)[C@H](C(=O)O)C(C)C	Inhibition	'<'	10.0	%				UO_0000187					False	CHEMBL3534890	Time dependent inhibition of CYP2C8 (unknown origin) at 100 uM by LC/MS system	A	BAO_0000357	single protein format	Homo sapiens	None	None	None	None	CHEMBL3721	Cytochrome P450 2C8	Homo sapiens	SINGLE PROTEIN	CHEMBL3526118	1	Scientific Literature	Drug Metab. Dispos.	2011	None	1.4984399999999996
410	OC(CNC1CCCCC1)Cn1c2ccc(Br)cc2c2cc(Br)ccc21	OC(CNC1CCCC(I)C1)Cn1c2ccc(Br)cc2c2cc(Br)ccc21	-6.47265	-7.96595	I		0	480.24	1	5.60	12	OC(CNC1CCCCC1)Cn1c2ccc(Br)cc2c2cc(Br)ccc21	Inhibition						Active						False	CHEMBL3102562	Inhibition of human recombinant CYP2C8 expressed in baculovirus-infected insect cells preincubated for 15 mins followed by substrate addition measured after 30 mins by luminescence assay	A	BAO_0000219	cell-based format	Homo sapiens	None	None	None	None	CHEMBL3721	Cytochrome P450 2C8	Homo sapiens	SINGLE PROTEIN	CHEMBL3098117	1	Scientific Literature	ACS Med. Chem. Lett.	2013	None	1.4933000000000005
411	C#C[C@]1(O)CC[C@H]2[C@@H]3CCc4cc(O)ccc4[C@H]3CC[C@@]21C	C#C[C@]1(O)CC[C@H]2[C@@H]3C(C(=O)O)Cc4cc(O)ccc4[C@H]3CC[C@@]21C	-6.75229	-8.24492	C(=O)O	ETHINYL ESTRADIOL	4	296.41	0	3.61	Ethinylestradiol	C#C[C@]1(O)CC[C@H]2[C@@H]3CCc4cc(O)ccc4[C@H]3CC[C@@]21C	Inhibition	'<'	10.0	%				UO_0000187					False	CHEMBL3534894	Time dependent inhibition of CYP2C8 (unknown origin) at 10 uM by LC/MS system	A	BAO_0000357	single protein format	Homo sapiens	None	None	None	None	CHEMBL3721	Cytochrome P450 2C8	Homo sapiens	SINGLE PROTEIN	CHEMBL3526118	1	Scientific Literature	Drug Metab. Dispos.	2011	None	1.4926300000000001
412	Cc1n[nH]c2cc(OCCNC[C@H](O)c3cccc(NS(=O)(=O)C4CCC4)c3)ccc12	Cc1n[nH]c2cc(OCCNC[C@H](O)c3cccc(NS(=O)(=O)C4CCC4C(C)C)c3)ccc12	-9.49103	-7.999169999999999	C(C)C		0	444.56	0	2.87	15	Cc1n[nH]c2cc(OCCNC[C@H](O)c3cccc(NS(=O)(=O)C4CCC4)c3)ccc12	Inhibition	'<'	34.0	%				UO_0000187					False	CHEMBL4051055	Inhibition of CYP2C8 (unknown origin) at 10 uM relative to control	A	BAO_0000357	single protein format	Homo sapiens	None	None	None	None	CHEMBL3721	Cytochrome P450 2C8	Homo sapiens	SINGLE PROTEIN	CHEMBL4049422	1	Scientific Literature	J Med Chem	2017	None	1.4918600000000017
413	CS(=O)(=O)O.Cc1ccc(NC(=O)c2ccc(CN3CCN(C)CC3)cc2)cc1Nc1nccc(-c2cccnc2)n1	Cc1ccc(NC(=O)c2ccc(CN3CCN(C)CC3)c(O)c2)cc1Nc1nccc(-c2cccnc2)n1	-9.66099	-8.16916	O	IMATINIB MESYLATE	4	589.72	0	4.59	Imatinib, Glivec, Gleevec	CS(=O)(=O)O.Cc1ccc(NC(=O)c2ccc(CN3CCN(C)CC3)cc2)cc1Nc1nccc(-c2cccnc2)n1	Inhibition	'='	45.0	%				UO_0000187					False	CHEMBL3536386	Activity of CYP2C8 in human liver microsomes assessed as inhibition of montelukast-mediated N-desmethylimatinib formation at 0.1 uM after 5 mins by LC/MS analysis	A	BAO_0000019	assay format	Homo sapiens	CHEMBL3559723	Liver	None	None	CHEMBL3721	Cytochrome P450 2C8	Homo sapiens	SINGLE PROTEIN	CHEMBL3525950	1	Scientific Literature	Drug Metab. Dispos.	2013	None	1.4918300000000002
414	COc1ccc2c(c1O)CCCC(CCC#N)=C2c1cc(OC)c(OC)c(OC)c1	COCc1cc(OC)c(O)c2c1C(c1cc(OC)c(OC)c(OC)c1)=C(CCC#N)CCC2	-5.80492	-7.29672	COC		0	409.48	0	4.87	28	COc1ccc2c(c1O)CCCC(CCC#N)=C2c1cc(OC)c(OC)c(OC)c1	Inhibition	'='	45.3	%				UO_0000187					False	CHEMBL3095761	Inhibition of CYP2C8 (unknown origin) at 3 uM	A	BAO_0000357	single protein format	Homo sapiens	None	None	None	None	CHEMBL3721	Cytochrome P450 2C8	Homo sapiens	SINGLE PROTEIN	CHEMBL3091388	1	Scientific Literature	Bioorg. Med. Chem. Lett.	2013	None	1.4917999999999996
415	CCCc1cc(S(C)(=O)=O)ccc1C(=O)N1CCOc2ccc(-c3ccc4nc[nH]c4c3)cc2C1	CCCc1cc(S(C)(=O)=O)ccc1C(=O)N1CCOc2cc(I)c(-c3ccc4nc[nH]c4c3)cc2C1	-6.0052400000000015	-7.495989999999999	I		0	489.6	0	4.62	20	CCCc1cc(S(C)(=O)=O)ccc1C(=O)N1CCOc2ccc(-c3ccc4nc[nH]c4c3)cc2C1	Inhibition						Not Determined						False	CHEMBL2342499	Inhibition of CYP2C8 (unknown origin)	A	BAO_0000357	single protein format	Homo sapiens	None	None	None	None	CHEMBL3721	Cytochrome P450 2C8	Homo sapiens	SINGLE PROTEIN	CHEMBL2331117	1	Scientific Literature	J. Med. Chem.	2013	None	1.4907499999999976
416	OC(CNC1CCCCC1)Cn1c2ccc(Br)cc2c2cc(Br)ccc21	OC(CNC1CCCCC1Cl)Cn1c2ccc(Br)cc2c2cc(Br)ccc21	-6.47653	-7.96595	Cl		0	480.24	1	5.60	12	OC(CNC1CCCCC1)Cn1c2ccc(Br)cc2c2cc(Br)ccc21	Inhibition						Active						False	CHEMBL3102562	Inhibition of human recombinant CYP2C8 expressed in baculovirus-infected insect cells preincubated for 15 mins followed by substrate addition measured after 30 mins by luminescence assay	A	BAO_0000219	cell-based format	Homo sapiens	None	None	None	None	CHEMBL3721	Cytochrome P450 2C8	Homo sapiens	SINGLE PROTEIN	CHEMBL3098117	1	Scientific Literature	ACS Med. Chem. Lett.	2013	None	1.48942
417	COc1ccc2ccc(C(=O)N3CCC4(CC3)Cc3cn(C(C)(C)C)nc3C(=O)N4)cc2n1	COc1ccc2ccc(C(=O)N3CCC4(Cc5cn(C(C)(C)C)nc5C(=O)N4)CC3C(=O)O)cc2n1	-4.78746	-6.27625	C(=O)O		0	447.54	0	3.16	21	COc1ccc2ccc(C(=O)N3CCC4(CC3)Cc3cn(C(C)(C)C)nc3C(=O)N4)cc2n1	Inhibition						Not Active						False	CHEMBL2422741	Inhibition of human CYP2C8 at 10 uM	B	BAO_0000357	single protein format	Homo sapiens	None	None	None	None	CHEMBL3721	Cytochrome P450 2C8	Homo sapiens	SINGLE PROTEIN	CHEMBL2417512	1	Scientific Literature	J. Med. Chem.	2013	None	1.4887899999999998
418	CN(C)[C@]1(c2ccccc2)CC[C@]2(CC1)OCCc1c3cc(F)ccc3[nH]c12.O=C(O)CC(O)(CC(=O)O)C(=O)O	CC(=O)c1cc(F)cc2c3c([nH]c12)[C@]1(CC[C@@](c2ccccc2)(N(C)C)CC1)OCC3	-7.789860000000001	-6.3015300000000005	C(=O)C		0	570.61	1	5.11	3a, cebranopadol	CN(C)[C@]1(c2ccccc2)CC[C@]2(CC1)OCCc1c3cc(F)ccc3[nH]c12.O=C(O)CC(O)(CC(=O)O)C(=O)O	Inhibition						Not Active						False	CHEMBL3366633	Inhibition of human CYP2C8 up to 250 nM	A	BAO_0000357	single protein format	Homo sapiens	None	None	None	None	CHEMBL3721	Cytochrome P450 2C8	Homo sapiens	SINGLE PROTEIN	CHEMBL3352090	1	Scientific Literature	ACS Med. Chem. Lett.	2014	None	1.4883300000000004
419	CC[C@H](c1ccc(F)cc1)N(Cc1cccc(C(=O)O)c1)C(=O)c1cnc2ccccc2c1	CC[C@H](c1ccc(F)c(C(C)=O)c1)N(Cc1cccc(C(=O)O)c1)C(=O)c1cnc2ccccc2c1	-10.63532	-9.14727	C(=O)C		0	442.49	1	5.87	24	CC[C@H](c1ccc(F)cc1)N(Cc1cccc(C(=O)O)c1)C(=O)c1cnc2ccccc2c1	Inhibition						Not Determined						False	CHEMBL3579083	Inhibition of CYP2C8 (unknown origin) at 3 uM	A	BAO_0000357	single protein format	Homo sapiens	None	None	None	None	CHEMBL3721	Cytochrome P450 2C8	Homo sapiens	SINGLE PROTEIN	CHEMBL3576831	1	Scientific Literature	ACS Med. Chem. Lett.	2015	None	1.4880499999999994
420	C#C[C@]1(O)CC[C@H]2[C@@H]3CCc4cc(O)ccc4[C@H]3CC[C@@]21C	C#C[C@]1(O)CC[C@H]2[C@@H]3CCc4cc(O)c(C(C)C)cc4[C@H]3CC[C@@]21C	-6.758560000000001	-8.24492	C(C)C	ETHINYL ESTRADIOL	4	296.41	0	3.61	Ethinylestradiol	C#C[C@]1(O)CC[C@H]2[C@@H]3CCc4cc(O)ccc4[C@H]3CC[C@@]21C	Inhibition	'<'	10.0	%				UO_0000187					False	CHEMBL3534894	Time dependent inhibition of CYP2C8 (unknown origin) at 10 uM by LC/MS system	A	BAO_0000357	single protein format	Homo sapiens	None	None	None	None	CHEMBL3721	Cytochrome P450 2C8	Homo sapiens	SINGLE PROTEIN	CHEMBL3526118	1	Scientific Literature	Drug Metab. Dispos.	2011	None	1.4863599999999995
421	C[C@H](c1ccc(F)cc1)N(Cc1cccc(C(=O)O)c1)C(=O)c1cc2ccccc2nn1	C[C@H](c1ccc(F)cc1CO)N(Cc1cccc(C(=O)O)c1)C(=O)c1cc2ccccc2nn1	-9.99649	-8.51038	CO		0	429.45	0	4.87	9	C[C@H](c1ccc(F)cc1)N(Cc1cccc(C(=O)O)c1)C(=O)c1cc2ccccc2nn1	Inhibition						Not Determined						False	CHEMBL3579083	Inhibition of CYP2C8 (unknown origin) at 3 uM	A	BAO_0000357	single protein format	Homo sapiens	None	None	None	None	CHEMBL3721	Cytochrome P450 2C8	Homo sapiens	SINGLE PROTEIN	CHEMBL3576831	1	Scientific Literature	ACS Med. Chem. Lett.	2015	None	1.48611
422	Cc1cc(CNc2nc(N)nc3ccn(Cc4ccccn4)c23)no1	Cc1cc(CNc2nc(N)nc3ccn(Cc4ccc(N)cn4)c23)no1	-9.32317	-7.8375	N		0	335.37	0	2.37	42	Cc1cc(CNc2nc(N)nc3ccn(Cc4ccccn4)c23)no1	Inhibition						Not Active						False	CHEMBL4030713	Inhibition of CYP2C8 in human liver microsomes after 10 mins by LC/MS analysis	A	BAO_0000019	assay format	Homo sapiens	None	None	None	None	CHEMBL3721	Cytochrome P450 2C8	Homo sapiens	SINGLE PROTEIN	CHEMBL4028850	1	Scientific Literature	J Med Chem	2017	None	1.485669999999999
423	Cc1c(-c2ccc(N3CCC(F)(F)C3)cc2)[nH]c2cc(F)cc(F)c2c1=O	Cc1c(-c2ccc(N3CCC(F)(F)C3)cc2)[nH]c2cc(F)c(S)c(F)c2c1=O	-6.0999	-7.58511	S		0	376.35	0	4.63	42a	Cc1c(-c2ccc(N3CCC(F)(F)C3)cc2)[nH]c2cc(F)cc(F)c2c1=O	Inhibition	'='	38.0	%				UO_0000187					False	CHEMBL4050720	Inhibition of human microsomal CYP2C8 expressed in insect cells at 10 uM using DBOMF as substrate measured every minute for 1 hr by fluorescence-based assay	A	BAO_0000219	cell-based format	Homo sapiens	None	None	None	None	CHEMBL3721	Cytochrome P450 2C8	Homo sapiens	SINGLE PROTEIN	CHEMBL4049411	1	Scientific Literature	J Med Chem	2017	None	1.4852100000000004
424	CCCc1cc(S(C)(=O)=O)ccc1C(=O)N1CCOc2ccc(-c3ccc4nc[nH]c4c3)cc2C1	CCCc1cc(S(C)(=O)=O)ccc1C(=O)N1CCOc2ccc(-c3cc4[nH]cnc4cc3I)cc2C1	-6.01235	-7.495989999999999	I		0	489.6	0	4.62	20	CCCc1cc(S(C)(=O)=O)ccc1C(=O)N1CCOc2ccc(-c3ccc4nc[nH]c4c3)cc2C1	Inhibition						Not Determined						False	CHEMBL2342499	Inhibition of CYP2C8 (unknown origin)	A	BAO_0000357	single protein format	Homo sapiens	None	None	None	None	CHEMBL3721	Cytochrome P450 2C8	Homo sapiens	SINGLE PROTEIN	CHEMBL2331117	1	Scientific Literature	J. Med. Chem.	2013	None	1.4836399999999994
425	CC(C)(C)NC(=O)c1ccc(Oc2cc(F)c(CC(=O)O)cc2Cl)c(NS(=O)(=O)c2ccc(C3CC3)cc2Cl)c1	CC(C)(C)NC(=O)c1ccc(Oc2cc(F)c(CC(=O)O)cc2Cl)c(NS(=O)(=O)c2ccc(C3CC3)cc2Cl)c1O	-8.759780000000001	-10.24272	O	VIDUPIPRANT	2	609.5	2	6.76	AMG 853	CC(C)(C)NC(=O)c1ccc(Oc2cc(F)c(CC(=O)O)cc2Cl)c(NS(=O)(=O)c2ccc(C3CC3)cc2Cl)c1	Inhibition						Not Active						False	CHEMBL3532224	Time dependent inhibition of CYP2C8 in human liver microsomes using paclitaxel as substrate at 10 uM by LC-MS/MS analysis	A	BAO_0000019	assay format	Homo sapiens	CHEMBL3559723	Liver	None	None	CHEMBL3721	Cytochrome P450 2C8	Homo sapiens	SINGLE PROTEIN	CHEMBL3526017	1	Scientific Literature	Drug Metab. Dispos.	2012	None	1.4829399999999993
426	O=C(Nc1ccc2ccccc2n1)c1cc[nH]n1	CCc1cc(C(=O)Nc2ccc3ccccc3n2)n[nH]1	-7.80244	-6.3205800000000005	CC		0	238.25	0	2.21	3e, BLX-1873	O=C(Nc1ccc2ccccc2n1)c1cc[nH]n1	Inhibition						Not Determined						False	CHEMBL3606431	Inhibition of human CYP2C8 at 10 uM	A	BAO_0000357	single protein format	Homo sapiens	None	None	None	None	CHEMBL3721	Cytochrome P450 2C8	Homo sapiens	SINGLE PROTEIN	CHEMBL3603736	1	Scientific Literature	Bioorg. Med. Chem. Lett.	2015	None	1.4818599999999993
427	CS(=O)(=O)O.Cc1ccc(NC(=O)c2ccc(CN3CCN(C)CC3)cc2)cc1Nc1nccc(-c2cccnc2)n1	Cc1ccc(NC(=O)c2ccc(CN3CCN(C)CC3)cc2)cc1Nc1nccc(-c2cncc(F)c2)n1	-9.65096	-8.16916	F	IMATINIB MESYLATE	4	589.72	0	4.59	Imatinib, Glivec, Gleevec	CS(=O)(=O)O.Cc1ccc(NC(=O)c2ccc(CN3CCN(C)CC3)cc2)cc1Nc1nccc(-c2cccnc2)n1	Inhibition	'='	45.0	%				UO_0000187					False	CHEMBL3536386	Activity of CYP2C8 in human liver microsomes assessed as inhibition of montelukast-mediated N-desmethylimatinib formation at 0.1 uM after 5 mins by LC/MS analysis	A	BAO_0000019	assay format	Homo sapiens	CHEMBL3559723	Liver	None	None	CHEMBL3721	Cytochrome P450 2C8	Homo sapiens	SINGLE PROTEIN	CHEMBL3525950	1	Scientific Literature	Drug Metab. Dispos.	2013	None	1.4817999999999998
428	CN(CCOc1ccc(CC2SC(=O)NC2=O)cc1)c1ccccn1	CC(C)c1ccc(N(C)CCOc2ccc(CC3SC(=O)NC3=O)cc2)nc1	-8.57615	-7.09639	C(C)C	ROSIGLITAZONE	4	357.44	0	2.49	Rosiglitazone	CN(CCOc1ccc(CC2SC(=O)NC2=O)cc1)c1ccccn1	Inhibition	'<'	10.0	%				UO_0000187					False	CHEMBL3534894	Time dependent inhibition of CYP2C8 (unknown origin) at 10 uM by LC/MS system	A	BAO_0000357	single protein format	Homo sapiens	None	None	None	None	CHEMBL3721	Cytochrome P450 2C8	Homo sapiens	SINGLE PROTEIN	CHEMBL3526118	1	Scientific Literature	Drug Metab. Dispos.	2011	None	1.4797599999999997
429	Cc1cc2c(cc1CN(C)C)CCN(C(=O)c1cc3cc(Cl)ccc3n1C)C2	Cc1cc2c(cc1CN(C)C)CCN(C(=O)c1c(O)c3cc(Cl)ccc3n1C)C2	-6.962389999999999	-5.48272	O		0	395.93	0	4.40	25e	Cc1cc2c(cc1CN(C)C)CCN(C(=O)c1cc3cc(Cl)ccc3n1C)C2	Inhibition						Not Active						False	CHEMBL3368363	Inhibition of human recombinant CYP2C8 after 20 to 50 mins by high-throughput fluorescence assay	A	BAO_0000357	single protein format	Homo sapiens	None	None	None	None	CHEMBL3721	Cytochrome P450 2C8	Homo sapiens	SINGLE PROTEIN	CHEMBL3352699	1	Scientific Literature	J. Med. Chem.	2014	None	1.4796699999999996
430	CC(C)(C)NC(=O)c1ccc(Oc2cc(F)c(CC(=O)O[C@@H]3O[C@H](C(=O)O)[C@@H](O)[C@H](O)[C@H]3O)cc2Cl)c(NS(=O)(=O)c2ccc(C3CC3)cc2Cl)c1	CC(C)(C)NC(=O)c1ccc(Oc2cc(F)c(CC(=O)O[C@@H]3O[C@H](C(=O)O)[C@@H](O)[C@H](O)[C@H]3O)cc2Cl)c(NS(=O)(=O)c2c(Cl)cc(C3CC3)cc2CO)c1	-9.95796	-11.43761	CO		0	785.63	3	4.11	M1	CC(C)(C)NC(=O)c1ccc(Oc2cc(F)c(CC(=O)O[C@@H]3O[C@H](C(=O)O)[C@@H](O)[C@H](O)[C@H]3O)cc2Cl)c(NS(=O)(=O)c2ccc(C3CC3)cc2Cl)c1	Inhibition						Not Active						False	CHEMBL3532224	Time dependent inhibition of CYP2C8 in human liver microsomes using paclitaxel as substrate at 10 uM by LC-MS/MS analysis	A	BAO_0000019	assay format	Homo sapiens	CHEMBL3559723	Liver	None	None	CHEMBL3721	Cytochrome P450 2C8	Homo sapiens	SINGLE PROTEIN	CHEMBL3526017	1	Scientific Literature	Drug Metab. Dispos.	2012	None	1.4796499999999995
431	CCc1ccc(CCOc2ccc(CC3SC(=O)NC3=O)cc2)nc1	CCc1cnc(CCOc2ccc(CC3SC(=O)NC3=O)cc2)c(OC)c1	-8.7708	-7.29321	OC	PIOGLITAZONE	4	356.45	0	3.16	SID174007207	CCc1ccc(CCOc2ccc(CC3SC(=O)NC3=O)cc2)nc1	Inhibition	'<'	10.0	%				UO_0000187					False	CHEMBL3534892	Time dependent inhibition of CYP2C8 (unknown origin) at 30 uM by LC/MS system	A	BAO_0000357	single protein format	Homo sapiens	None	None	None	None	CHEMBL3721	Cytochrome P450 2C8	Homo sapiens	SINGLE PROTEIN	CHEMBL3526118	1	Scientific Literature	Drug Metab. Dispos.	2011	None	1.4775899999999993
432	C#C[C@]1(O)CC[C@H]2[C@@H]3CCc4cc(O)ccc4[C@H]3CC[C@@]21C	C#C[C@]1(O)CC[C@H]2[C@@H]3C(COC)Cc4cc(O)ccc4[C@H]3CC[C@@]21C	-6.7679300000000016	-8.24492	COC	ETHINYL ESTRADIOL	4	296.41	0	3.61	Ethinylestradiol	C#C[C@]1(O)CC[C@H]2[C@@H]3CCc4cc(O)ccc4[C@H]3CC[C@@]21C	Inhibition	'<'	10.0	%				UO_0000187					False	CHEMBL3534894	Time dependent inhibition of CYP2C8 (unknown origin) at 10 uM by LC/MS system	A	BAO_0000357	single protein format	Homo sapiens	None	None	None	None	CHEMBL3721	Cytochrome P450 2C8	Homo sapiens	SINGLE PROTEIN	CHEMBL3526118	1	Scientific Literature	Drug Metab. Dispos.	2011	None	1.476989999999999
433	CCNc1cc(S(C)(=O)=O)ccc1C(=O)N1CCOc2ccc(-c3ccc4nc[nH]c4c3)cc2C1	CCNc1cc(S(C)(=O)=O)ccc1C(=O)N1CCOc2ccc(-c3ccc4nc[nH]c4c3)c(I)c2C1	-6.07412	-7.55042	I		0	490.59	0	4.10	21	CCNc1cc(S(C)(=O)=O)ccc1C(=O)N1CCOc2ccc(-c3ccc4nc[nH]c4c3)cc2C1	Inhibition						Not Determined						False	CHEMBL2342499	Inhibition of CYP2C8 (unknown origin)	A	BAO_0000357	single protein format	Homo sapiens	None	None	None	None	CHEMBL3721	Cytochrome P450 2C8	Homo sapiens	SINGLE PROTEIN	CHEMBL2331117	1	Scientific Literature	J. Med. Chem.	2013	None	1.4763000000000002
434	CC/C(=C(\c1ccccc1)c1ccc(OCCN(C)C)cc1)c1ccccc1	CC/C(=C(\c1ccccc1)c1ccc(OCCN(C)C)cc1)c1ccc(C(C)=O)cc1	-8.23933	-6.7633199999999984	C(=O)C	TAMOXIFEN	4	371.52	1	6.00	Tamoxifen	CC/C(=C(\c1ccccc1)c1ccc(OCCN(C)C)cc1)c1ccccc1	Inhibition	'<'	10.0	%				UO_0000187					False	CHEMBL3534894	Time dependent inhibition of CYP2C8 (unknown origin) at 10 uM by LC/MS system	A	BAO_0000357	single protein format	Homo sapiens	None	None	None	None	CHEMBL3721	Cytochrome P450 2C8	Homo sapiens	SINGLE PROTEIN	CHEMBL3526118	1	Scientific Literature	Drug Metab. Dispos.	2011	None	1.4760100000000023
435	O=C(NC1CCCCCC1)c1cc2c(Cl)cc(Cl)cc2[nH]1	CC(C)C1CCCCC(NC(=O)c2cc3c(Cl)cc(Cl)cc3[nH]2)C1	-8.184	-6.7081300000000015	C(C)C		0	325.24	0	4.93	12	O=C(NC1CCCCCC1)c1cc2c(Cl)cc(Cl)cc2[nH]1	Inhibition	'='	20.0	%				UO_0000187					False	CHEMBL4017010	Inhibition of CYP2C8 in human liver microsomes preincubated for 5 mins followed by NADPH addition at 10 uM measured after 10 mins by LC-MS/MS analysis relative to control	A	BAO_0000019	assay format	Homo sapiens	None	None	None	None	CHEMBL3721	Cytochrome P450 2C8	Homo sapiens	SINGLE PROTEIN	CHEMBL4014347	1	Scientific Literature	J Med Chem	2017	None	1.4758699999999978
436	COc1ccc2c(c1O)CCCC(Cc1ccccc1)=C2c1cc(OC)c(OC)c(OC)c1	COc1cc(C2=C(Cc3ccccc3)CCCc3c2cc(C(C)=O)c(OC)c3O)cc(OC)c1OC	-7.10575	-8.580969999999999	C(=O)C		0	446.54	1	5.81	19c	COc1ccc2c(c1O)CCCC(Cc1ccccc1)=C2c1cc(OC)c(OC)c(OC)c1	Inhibition	'='	83.5	%				UO_0000187					False	CHEMBL3095761	Inhibition of CYP2C8 (unknown origin) at 3 uM	A	BAO_0000357	single protein format	Homo sapiens	None	None	None	None	CHEMBL3721	Cytochrome P450 2C8	Homo sapiens	SINGLE PROTEIN	CHEMBL3091388	1	Scientific Literature	Bioorg. Med. Chem. Lett.	2013	None	1.4752199999999993
437	C[C@H](c1ccc(F)cc1)N(Cc1cccc(C(=O)O)c1)C(=O)c1cnc2ccccc2c1	C[C@H](c1ccc(F)cc1C(=O)O)N(Cc1cccc(C(=O)O)c1)C(=O)c1cnc2ccccc2c1	-10.61387	-9.14012	C(=O)O	PF-05105679	1	428.46	1	5.48	8, PF-05105679	C[C@H](c1ccc(F)cc1)N(Cc1cccc(C(=O)O)c1)C(=O)c1cnc2ccccc2c1	Inhibition	'='	0.0	%				UO_0000187					False	CHEMBL3579083	Inhibition of CYP2C8 (unknown origin) at 3 uM	A	BAO_0000357	single protein format	Homo sapiens	None	None	None	None	CHEMBL3721	Cytochrome P450 2C8	Homo sapiens	SINGLE PROTEIN	CHEMBL3576831	1	Scientific Literature	ACS Med. Chem. Lett.	2015	None	1.4737500000000008
438	c1ccc2c(c1)CN[C@@H](CN(CCCCNCC1CCSCC1)[C@H]1CCCc3cccnc31)C2	O=C(O)C1CSCCC1CNCCCCN(C[C@H]1Cc2ccccc2CN1)[C@H]1CCCc2cccnc21	-9.91852	-8.44512	C(=O)O		0	478.75	0	4.99	11e	c1ccc2c(c1)CN[C@@H](CN(CCCCNCC1CCSCC1)[C@H]1CCCc3cccnc31)C2	Inhibition						Not Active						False	CHEMBL4059174	Inhibition of CYP2C8 (unknown origin)	A	BAO_0000357	single protein format	Homo sapiens	None	None	None	None	CHEMBL3721	Cytochrome P450 2C8	Homo sapiens	SINGLE PROTEIN	CHEMBL4052827	1	Scientific Literature	J Med Chem	2018	None	1.4733999999999998
439	CCC1=C(c2cc(OC)c(OC)c(OC)c2)c2ccc(OC)c(O)c2CCC1	CCC1=C(c2cc(OC)c(OC)c(OC)c2)c2c(C(C)=O)cc(OC)c(O)c2CCC1	-5.55007	-7.02314	C(=O)C		0	384.47	0	4.97	19b	CCC1=C(c2cc(OC)c(OC)c(OC)c2)c2ccc(OC)c(O)c2CCC1	Inhibition	'='	71.5	%				UO_0000187					False	CHEMBL3095761	Inhibition of CYP2C8 (unknown origin) at 3 uM	A	BAO_0000357	single protein format	Homo sapiens	None	None	None	None	CHEMBL3721	Cytochrome P450 2C8	Homo sapiens	SINGLE PROTEIN	CHEMBL3091388	1	Scientific Literature	Bioorg. Med. Chem. Lett.	2013	None	1.4730699999999999
440	CN1CCN(C(=O)c2cn(Cc3cncn3Cc3ccc4c(c3)OCO4)cc2-c2cccc3ccccc23)CC1	CN1CCN(C(=O)c2cn(Cc3cncn3Cc3ccc4c(c3)OCO4)cc2-c2cccc3ccccc23)CC1I	-10.59294	-9.12185	I		0	533.63	1	4.72	LB42908	CN1CCN(C(=O)c2cn(Cc3cncn3Cc3ccc4c(c3)OCO4)cc2-c2cccc3ccccc23)CC1	Inhibition	'='	46.7	%				UO_0000187					False	CHEMBL2045906	Inhibition of human CYP2C8-mediated taxol 6alpha-hydroxylation in liver microsomes at 10 uM coincubated with substrate	A	BAO_0000251	microsome format	Homo sapiens	CHEMBL3559723	Liver	None	Microsome	CHEMBL3721	Cytochrome P450 2C8	Homo sapiens	SINGLE PROTEIN	CHEMBL2040745	1	Scientific Literature	Bioorg. Med. Chem. Lett.	2012	None	1.4710900000000002
441	CC/C(=C(\c1ccccc1)c1ccc(OCCN(C)C)cc1)c1ccccc1	CC/C(=C(/c1ccc(OCCN(C)C)cc1)c1cccc(O)c1)c1ccccc1	-8.233889999999999	-6.7633199999999984	O	TAMOXIFEN	4	371.52	1	6.00	Tamoxifen	CC/C(=C(\c1ccccc1)c1ccc(OCCN(C)C)cc1)c1ccccc1	Inhibition	'<'	10.0	%				UO_0000187					False	CHEMBL3534894	Time dependent inhibition of CYP2C8 (unknown origin) at 10 uM by LC/MS system	A	BAO_0000357	single protein format	Homo sapiens	None	None	None	None	CHEMBL3721	Cytochrome P450 2C8	Homo sapiens	SINGLE PROTEIN	CHEMBL3526118	1	Scientific Literature	Drug Metab. Dispos.	2011	None	1.4705700000000004
442	COc1ccc2ccc(C(=O)N3CCC4(CC3)Cc3cn(C(C)(C)C)nc3C(=O)N4)cc2n1	COc1ccc2ccc(C(=O)N3CCC4(Cc5cn(C(C)(C)C)nc5C(=O)N4)C(S)C3)cc2n1	-7.7466300000000015	-6.27625	S		0	447.54	0	3.16	21	COc1ccc2ccc(C(=O)N3CCC4(CC3)Cc3cn(C(C)(C)C)nc3C(=O)N4)cc2n1	Inhibition						Not Active						False	CHEMBL2422741	Inhibition of human CYP2C8 at 10 uM	B	BAO_0000357	single protein format	Homo sapiens	None	None	None	None	CHEMBL3721	Cytochrome P450 2C8	Homo sapiens	SINGLE PROTEIN	CHEMBL2417512	1	Scientific Literature	J. Med. Chem.	2013	None	1.4703800000000014
443	COc1ncc(-c2cc(OC[C@@H]3CCCN(CCC4CCOCC4)C3)c3cnn(C)c3n2)cc1NS(C)(=O)=O	COc1ncc(-c2nc3c(cnn3C)c(OC[C@@H]3CCCN(CCC4CCOCC4)C3)c2Br)cc1NS(C)(=O)=O	-7.627460000000001	-9.09771	Br		0	558.71	1	3.32	5d	COc1ncc(-c2cc(OC[C@@H]3CCCN(CCC4CCOCC4)C3)c3cnn(C)c3n2)cc1NS(C)(=O)=O	Inhibition						Not Active						False	CHEMBL4232719	Inhibition of CYP2C8 in human liver microsomes at 5 uM using amodiaquine as substrate after 20 mins in presence of NADPH by LC-MS/MS analysis	A	BAO_0000251	microsome format	Homo sapiens	CHEMBL3559723	Liver	None	microsomes	CHEMBL3721	Cytochrome P450 2C8	Homo sapiens	SINGLE PROTEIN	CHEMBL4229407	1	Scientific Literature	Bioorg Med Chem	2018	None	1.4702499999999983
444	O=S1(=O)CCC(NCCCCN(C[C@H]2Cc3ccccc3CN2)[C@H]2CCCc3cccnc32)CC1	COC1CC(NCCCCN(C[C@H]2Cc3ccccc3CN2)[C@H]2CCCc3cccnc32)CCS1(=O)=O	-7.40485	-8.87411	OC		0	496.72	0	3.42	13f	O=S1(=O)CCC(NCCCCN(C[C@H]2Cc3ccccc3CN2)[C@H]2CCCc3cccnc32)CC1	Inhibition						Not Active						False	CHEMBL4059174	Inhibition of CYP2C8 (unknown origin)	A	BAO_0000357	single protein format	Homo sapiens	None	None	None	None	CHEMBL3721	Cytochrome P450 2C8	Homo sapiens	SINGLE PROTEIN	CHEMBL4052827	1	Scientific Literature	J Med Chem	2018	None	1.4692600000000002
445	FC1(F)CCC(NCCCCN(C[C@H]2Cc3ccccc3CN2)[C@H]2CCCc3cccnc32)CC1	COC1CC(NCCCCN(C[C@H]2Cc3ccccc3CN2)[C@H]2CCCc3cccnc32)CCC1(F)F	-7.810869999999999	-9.27935	OC		0	482.66	1	5.42	13b	FC1(F)CCC(NCCCCN(C[C@H]2Cc3ccccc3CN2)[C@H]2CCCc3cccnc32)CC1	Inhibition						Not Active						False	CHEMBL4059174	Inhibition of CYP2C8 (unknown origin)	A	BAO_0000357	single protein format	Homo sapiens	None	None	None	None	CHEMBL3721	Cytochrome P450 2C8	Homo sapiens	SINGLE PROTEIN	CHEMBL4052827	1	Scientific Literature	J Med Chem	2018	None	1.4684800000000022
446	CS(=O)(=O)O.Cc1ccc(NC(=O)c2ccc(CN3CCN(C)CC3)cc2)cc1Nc1nccc(-c2cccnc2)n1	Cc1ccc(NC(=O)c2ccc(CN3CCN(C)CC3)cc2)cc1Nc1nc(CO)cc(-c2cccnc2)n1	-9.63756	-8.16916	CO	IMATINIB MESYLATE	4	589.72	0	4.59	Imatinib, Glivec, Gleevec	CS(=O)(=O)O.Cc1ccc(NC(=O)c2ccc(CN3CCN(C)CC3)cc2)cc1Nc1nccc(-c2cccnc2)n1	Inhibition	'='	45.0	%				UO_0000187					False	CHEMBL3536386	Activity of CYP2C8 in human liver microsomes assessed as inhibition of montelukast-mediated N-desmethylimatinib formation at 0.1 uM after 5 mins by LC/MS analysis	A	BAO_0000019	assay format	Homo sapiens	CHEMBL3559723	Liver	None	None	CHEMBL3721	Cytochrome P450 2C8	Homo sapiens	SINGLE PROTEIN	CHEMBL3525950	1	Scientific Literature	Drug Metab. Dispos.	2013	None	1.4684000000000008
447	CCNc1cc(S(C)(=O)=O)ccc1C(=O)N1CCOc2ccc(-c3ccc4nc[nH]c4c3)cc2C1	CCNc1c(C(=O)N2CCOc3ccc(-c4ccc5nc[nH]c5c4)cc3C2)ccc(S(C)(=O)=O)c1COC	-6.08246	-7.55042	COC		0	490.59	0	4.10	21	CCNc1cc(S(C)(=O)=O)ccc1C(=O)N1CCOc2ccc(-c3ccc4nc[nH]c4c3)cc2C1	Inhibition						Not Determined						False	CHEMBL2342499	Inhibition of CYP2C8 (unknown origin)	A	BAO_0000357	single protein format	Homo sapiens	None	None	None	None	CHEMBL3721	Cytochrome P450 2C8	Homo sapiens	SINGLE PROTEIN	CHEMBL2331117	1	Scientific Literature	J. Med. Chem.	2013	None	1.4679599999999997
448	CCCc1cc(S(C)(=O)=O)ccc1C(=O)N1CCOc2ccc(-c3ccc4nc[nH]c4c3)cc2C1	CCCc1c(C(=O)N2CCOc3ccc(-c4ccc5nc[nH]c5c4)cc3C2)ccc(S(C)(=O)=O)c1C(C)=O	-6.02981	-7.495989999999999	C(=O)C		0	489.6	0	4.62	20	CCCc1cc(S(C)(=O)=O)ccc1C(=O)N1CCOc2ccc(-c3ccc4nc[nH]c4c3)cc2C1	Inhibition						Not Determined						False	CHEMBL2342499	Inhibition of CYP2C8 (unknown origin)	A	BAO_0000357	single protein format	Homo sapiens	None	None	None	None	CHEMBL3721	Cytochrome P450 2C8	Homo sapiens	SINGLE PROTEIN	CHEMBL2331117	1	Scientific Literature	J. Med. Chem.	2013	None	1.4661799999999987
449	O[C@H](CNC1CCCCC1)Cn1c2ccc(Br)cc2c2cc(Br)ccc21	O[C@H](CNC1CCCCC1)Cn1c2ccc(Br)cc2c2cc(Br)cc(I)c21	-7.782319999999999	-6.3163	I		0	480.24	1	5.60	18b	O[C@H](CNC1CCCCC1)Cn1c2ccc(Br)cc2c2cc(Br)ccc21	Inhibition						Active						False	CHEMBL3102562	Inhibition of human recombinant CYP2C8 expressed in baculovirus-infected insect cells preincubated for 15 mins followed by substrate addition measured after 30 mins by luminescence assay	A	BAO_0000219	cell-based format	Homo sapiens	None	None	None	None	CHEMBL3721	Cytochrome P450 2C8	Homo sapiens	SINGLE PROTEIN	CHEMBL3098117	1	Scientific Literature	ACS Med. Chem. Lett.	2013	None	1.4660199999999985
450	COc1cc2c(cc1OC)C(=O)C(CC1CCN(Cc3ccccc3)CC1)C2	COc1cc2c(c(C)c1OC)C(=O)C(CC1CCN(Cc3ccccc3)CC1)C2	-6.88295	-8.34795	C	DONEPEZIL	4	379.5	0	4.36	Donepezil	COc1cc2c(cc1OC)C(=O)C(CC1CCN(Cc3ccccc3)CC1)C2	Inhibition	'<'	10.0	%				UO_0000187					False	CHEMBL3534890	Time dependent inhibition of CYP2C8 (unknown origin) at 100 uM by LC/MS system	A	BAO_0000357	single protein format	Homo sapiens	None	None	None	None	CHEMBL3721	Cytochrome P450 2C8	Homo sapiens	SINGLE PROTEIN	CHEMBL3526118	1	Scientific Literature	Drug Metab. Dispos.	2011	None	1.4650000000000007
451	c1ccc(CN2CCN(Cc3nc(-c4ccccc4)no3)CC2)cc1	CC1CN(Cc2nc(-c3ccccc3)no2)CCN1Cc1ccccc1	-7.08162	-8.5466	C		0	334.42	0	3.05	27	c1ccc(CN2CCN(Cc3nc(-c4ccccc4)no3)CC2)cc1	Inhibition	'<'	13.0	%				UO_0000187					False	CHEMBL2072917	Time dependent inhibition of human recombinant CYP2C8 coexpressed in Escherichia coli at 50 uM using amodiaquine as probe	A	BAO_0000357	single protein format	Homo sapiens	None	None	None	None	CHEMBL3721	Cytochrome P450 2C8	Homo sapiens	SINGLE PROTEIN	CHEMBL2069246	1	Scientific Literature	J. Med. Chem.	2012	None	1.4649799999999997
452	CCC1=C(c2cc(OC)c(OC)c(OC)c2)c2ccc(OC)c(O)c2CCC1	CCC1=C(c2cc(OC)c(OC)c(OC)c2)c2cc(I)c(OC)c(O)c2CCC1	-5.55944	-7.02314	I		0	384.47	0	4.97	19b	CCC1=C(c2cc(OC)c(OC)c(OC)c2)c2ccc(OC)c(O)c2CCC1	Inhibition	'='	71.5	%				UO_0000187					False	CHEMBL3095761	Inhibition of CYP2C8 (unknown origin) at 3 uM	A	BAO_0000357	single protein format	Homo sapiens	None	None	None	None	CHEMBL3721	Cytochrome P450 2C8	Homo sapiens	SINGLE PROTEIN	CHEMBL3091388	1	Scientific Literature	Bioorg. Med. Chem. Lett.	2013	None	1.4636999999999993
453	CN(CCOc1ccc(CC2SC(=O)NC2=O)cc1)c1ccccn1	CN(CCOc1ccc(CC2SC(=O)NC2=O)cc1)c1cc(CO)ccn1	-8.56	-7.09639	CO	ROSIGLITAZONE	4	357.44	0	2.49	Rosiglitazone	CN(CCOc1ccc(CC2SC(=O)NC2=O)cc1)c1ccccn1	Inhibition	'<'	10.0	%				UO_0000187					False	CHEMBL3534894	Time dependent inhibition of CYP2C8 (unknown origin) at 10 uM by LC/MS system	A	BAO_0000357	single protein format	Homo sapiens	None	None	None	None	CHEMBL3721	Cytochrome P450 2C8	Homo sapiens	SINGLE PROTEIN	CHEMBL3526118	1	Scientific Literature	Drug Metab. Dispos.	2011	None	1.46361
454	Cc1cc(C(=O)N2CCOc3ccc(-c4ccc5nc[nH]c5c4)cc3C2)ccc1S(C)(=O)=O	Cc1cc(C(=O)N2CCOc3ccc(-c4cc(CO)c5nc[nH]c5c4)cc3C2)ccc1S(C)(=O)=O	-8.27921	-6.81568	CO		0	461.54	0	3.98	24	Cc1cc(C(=O)N2CCOc3ccc(-c4ccc5nc[nH]c5c4)cc3C2)ccc1S(C)(=O)=O	Inhibition						Not Determined						False	CHEMBL2342499	Inhibition of CYP2C8 (unknown origin)	A	BAO_0000357	single protein format	Homo sapiens	None	None	None	None	CHEMBL3721	Cytochrome P450 2C8	Homo sapiens	SINGLE PROTEIN	CHEMBL2331117	1	Scientific Literature	J. Med. Chem.	2013	None	1.4635300000000004
455	Cc1cc(C(=O)N2CCOc3ccc(-c4ccc5nc[nH]c5c4)cc3C2)ccc1S(C)(=O)=O	COc1cc(C(=O)N2CCOc3ccc(-c4ccc5nc[nH]c5c4)cc3C2)cc(C)c1S(C)(=O)=O	-8.27914	-6.81568	OC		0	461.54	0	3.98	24	Cc1cc(C(=O)N2CCOc3ccc(-c4ccc5nc[nH]c5c4)cc3C2)ccc1S(C)(=O)=O	Inhibition						Not Determined						False	CHEMBL2342499	Inhibition of CYP2C8 (unknown origin)	A	BAO_0000357	single protein format	Homo sapiens	None	None	None	None	CHEMBL3721	Cytochrome P450 2C8	Homo sapiens	SINGLE PROTEIN	CHEMBL2331117	1	Scientific Literature	J. Med. Chem.	2013	None	1.4634599999999995
456	CCN(CC)Cc1cc(Nc2ccnc3cc(Cl)ccc23)ccc1O	CCN(CC)Cc1cc(Nc2ccnc3c(I)c(Cl)ccc23)ccc1O	-8.99817	-7.5349	I	AMODIAQUINE	4	355.87	1	5.18	Amodiaquine	CCN(CC)Cc1cc(Nc2ccnc3cc(Cl)ccc23)ccc1O	Inhibition	'<'	10.0	%				UO_0000187					False	CHEMBL3534892	Time dependent inhibition of CYP2C8 (unknown origin) at 30 uM by LC/MS system	A	BAO_0000357	single protein format	Homo sapiens	None	None	None	None	CHEMBL3721	Cytochrome P450 2C8	Homo sapiens	SINGLE PROTEIN	CHEMBL3526118	1	Scientific Literature	Drug Metab. Dispos.	2011	None	1.4632699999999996
457	OC(CNC1CCCCC1)Cn1c2ccc(Br)cc2c2cc(Br)ccc21	OC(CNC1CCCCC1)Cn1c2ccc(Br)cc2c2cc(Br)cc(Cl)c21	-6.5036	-7.96595	Cl		0	480.24	1	5.60	12	OC(CNC1CCCCC1)Cn1c2ccc(Br)cc2c2cc(Br)ccc21	Inhibition						Active						False	CHEMBL3102562	Inhibition of human recombinant CYP2C8 expressed in baculovirus-infected insect cells preincubated for 15 mins followed by substrate addition measured after 30 mins by luminescence assay	A	BAO_0000219	cell-based format	Homo sapiens	None	None	None	None	CHEMBL3721	Cytochrome P450 2C8	Homo sapiens	SINGLE PROTEIN	CHEMBL3098117	1	Scientific Literature	ACS Med. Chem. Lett.	2013	None	1.4623500000000007
458	c1ccc2c(c1)CN[C@@H](CN(CCCCNC1CCNCC1)[C@H]1CCCc3cccnc31)C2	Sc1ccc2c(n1)[C@@H](N(CCCCNC1CCNCC1)C[C@H]1Cc3ccccc3CN1)CCC2	-7.800680000000002	-9.26281	S		0	447.67	0	3.60	13d	c1ccc2c(c1)CN[C@@H](CN(CCCCNC1CCNCC1)[C@H]1CCCc3cccnc31)C2	Inhibition						Not Active						False	CHEMBL4059174	Inhibition of CYP2C8 (unknown origin)	A	BAO_0000357	single protein format	Homo sapiens	None	None	None	None	CHEMBL3721	Cytochrome P450 2C8	Homo sapiens	SINGLE PROTEIN	CHEMBL4052827	1	Scientific Literature	J Med Chem	2018	None	1.4621299999999984
459	C[C@H](c1ccc(F)cc1F)N(Cc1cccc(C(=O)O)n1)C(=O)c1cc2ccccc2cn1	C[C@H](c1ccc(F)cc1F)N(Cc1cccc(C(=O)O)n1)C(=O)c1ncc2ccccc2c1C(=O)O	-8.40223	-9.86326	C(=O)O		0	447.44	1	5.01	31	C[C@H](c1ccc(F)cc1F)N(Cc1cccc(C(=O)O)n1)C(=O)c1cc2ccccc2cn1	Inhibition	'='	0.0	%				UO_0000187					False	CHEMBL3579083	Inhibition of CYP2C8 (unknown origin) at 3 uM	A	BAO_0000357	single protein format	Homo sapiens	None	None	None	None	CHEMBL3721	Cytochrome P450 2C8	Homo sapiens	SINGLE PROTEIN	CHEMBL3576831	1	Scientific Literature	ACS Med. Chem. Lett.	2015	None	1.461030000000001
460	CN1CCN(C(=O)c2cn(Cc3cncn3Cc3ccc4c(c3)OCO4)cc2-c2cccc3ccccc23)CC1	COc1cc(Cn2cncc2Cn2cc(C(=O)N3CCN(C)CC3)c(-c3cccc4ccccc34)c2)cc2c1OCO2	-10.58226	-9.12185	OC		0	533.63	1	4.72	LB42908	CN1CCN(C(=O)c2cn(Cc3cncn3Cc3ccc4c(c3)OCO4)cc2-c2cccc3ccccc23)CC1	Inhibition	'='	46.7	%				UO_0000187					False	CHEMBL2045906	Inhibition of human CYP2C8-mediated taxol 6alpha-hydroxylation in liver microsomes at 10 uM coincubated with substrate	A	BAO_0000251	microsome format	Homo sapiens	CHEMBL3559723	Liver	None	Microsome	CHEMBL3721	Cytochrome P450 2C8	Homo sapiens	SINGLE PROTEIN	CHEMBL2040745	1	Scientific Literature	Bioorg. Med. Chem. Lett.	2012	None	1.4604099999999995
461	CCNc1cc(S(C)(=O)=O)ccc1C(=O)N1CCOc2ccc(-c3ccc4nc[nH]c4c3)cc2C1	CCNc1c(C(=O)N2CCOc3ccc(-c4ccc5nc[nH]c5c4)cc3C2)ccc(S(C)(=O)=O)c1C(C)=O	-6.09006	-7.55042	C(=O)C		0	490.59	0	4.10	21	CCNc1cc(S(C)(=O)=O)ccc1C(=O)N1CCOc2ccc(-c3ccc4nc[nH]c4c3)cc2C1	Inhibition						Not Determined						False	CHEMBL2342499	Inhibition of CYP2C8 (unknown origin)	A	BAO_0000357	single protein format	Homo sapiens	None	None	None	None	CHEMBL3721	Cytochrome P450 2C8	Homo sapiens	SINGLE PROTEIN	CHEMBL2331117	1	Scientific Literature	J. Med. Chem.	2013	None	1.4603599999999997
462	COc1ncc(-c2cc(OC[C@@H]3CCCN(CCC4CCOCC4)C3)c3cnn(C)c3n2)cc1NS(C)(=O)=O	COc1ncc(-c2nc3c(cnn3C)c(OC[C@@H]3CCCN(CCC4CCOCC4)C3)c2S)cc1NS(C)(=O)=O	-7.63785	-9.09771	S		0	558.71	1	3.32	5d	COc1ncc(-c2cc(OC[C@@H]3CCCN(CCC4CCOCC4)C3)c3cnn(C)c3n2)cc1NS(C)(=O)=O	Inhibition						Not Active						False	CHEMBL4232719	Inhibition of CYP2C8 in human liver microsomes at 5 uM using amodiaquine as substrate after 20 mins in presence of NADPH by LC-MS/MS analysis	A	BAO_0000251	microsome format	Homo sapiens	CHEMBL3559723	Liver	None	microsomes	CHEMBL3721	Cytochrome P450 2C8	Homo sapiens	SINGLE PROTEIN	CHEMBL4229407	1	Scientific Literature	Bioorg Med Chem	2018	None	1.459859999999999
463	Cn1cc(-c2ccc(-c3cncc(Cl)c3N3CCC4(CCNC4=O)CC3)cc2)cn1	Cn1cc(-c2ccc(-c3cncc(Cl)c3N3CCC4(CCNC4=O)CC3Cl)cc2)cn1	-6.38564	-7.84536	Cl		0	421.93	0	3.91	74, CCT251545	Cn1cc(-c2ccc(-c3cncc(Cl)c3N3CCC4(CCNC4=O)CC3)cc2)cn1	Inhibition						Not Active						False	CHEMBL3413782	Inhibition of CYP2C8 (unknown origin)	A	BAO_0000357	single protein format	Homo sapiens	None	None	None	None	CHEMBL3721	Cytochrome P450 2C8	Homo sapiens	SINGLE PROTEIN	CHEMBL3407438	1	Scientific Literature	J. Med. Chem.	2015	None	1.45972
464	O=c1c(O)c(-c2ccc(O)c(O)c2)oc2cc(O)cc(O)c12	O=c1c(O)c(-c2ccc(O)c(O)c2S)oc2cc(O)cc(O)c12	-7.07981	-8.53852	S	QUERCETIN	3	302.24	0	1.99	Quercetin	O=c1c(O)c(-c2ccc(O)c(O)c2)oc2cc(O)cc(O)c12	Inhibition	'='	95.0	%				UO_0000187					False	CHEMBL3820780	Inhibition of CYP2C8 in human liver microsomes at 10 uM incubated for 5 mins followed by NADPH addition by LC-MS/MS analysis relative to control	A	BAO_0000221	tissue-based format	Homo sapiens	CHEMBL3559723	Liver	None	None	CHEMBL3721	Cytochrome P450 2C8	Homo sapiens	SINGLE PROTEIN	CHEMBL3817743	1	Scientific Literature	J. Med. Chem.	2016	None	1.45871
465	COc1nccc2ccc(C(=O)N3CCC4(CC3)Cc3cn(C(C)(C)C)nc3C(=O)N4)cc12	COc1nccc2ccc(C(=O)N3CCC4(CC3)Cc3c(nn(C(C)(C)C)c3N)C(=O)N4)cc12	-5.06243	-6.52066	N		0	447.54	0	3.16	22	COc1nccc2ccc(C(=O)N3CCC4(CC3)Cc3cn(C(C)(C)C)nc3C(=O)N4)cc12	Inhibition						Not Active						False	CHEMBL2422741	Inhibition of human CYP2C8 at 10 uM	B	BAO_0000357	single protein format	Homo sapiens	None	None	None	None	CHEMBL3721	Cytochrome P450 2C8	Homo sapiens	SINGLE PROTEIN	CHEMBL2417512	1	Scientific Literature	J. Med. Chem.	2013	None	1.4582300000000004
466	C[C@H](c1ccc(F)cc1F)N(Cc1cccc(C(=O)O)c1)C(=O)c1cc2ccccn2n1	C[C@H](c1ccc(F)cc1F)N(Cc1cc(F)cc(C(=O)O)c1)C(=O)c1cc2ccccn2n1	-10.96453	-9.50662	F		0	435.43	0	4.71	30	C[C@H](c1ccc(F)cc1F)N(Cc1cccc(C(=O)O)c1)C(=O)c1cc2ccccn2n1	Inhibition						Not Determined						False	CHEMBL3579083	Inhibition of CYP2C8 (unknown origin) at 3 uM	A	BAO_0000357	single protein format	Homo sapiens	None	None	None	None	CHEMBL3721	Cytochrome P450 2C8	Homo sapiens	SINGLE PROTEIN	CHEMBL3576831	1	Scientific Literature	ACS Med. Chem. Lett.	2015	None	1.45791
467	C#C[C@]1(O)CC[C@H]2[C@@H]3CCc4cc(O)ccc4[C@H]3CC[C@@]21C	C#C[C@]1(O)CC[C@H]2[C@@H]3C(F)Cc4cc(O)ccc4[C@H]3CC[C@@]21C	-6.78715	-8.24492	F	ETHINYL ESTRADIOL	4	296.41	0	3.61	Ethinylestradiol	C#C[C@]1(O)CC[C@H]2[C@@H]3CCc4cc(O)ccc4[C@H]3CC[C@@]21C	Inhibition	'<'	10.0	%				UO_0000187					False	CHEMBL3534894	Time dependent inhibition of CYP2C8 (unknown origin) at 10 uM by LC/MS system	A	BAO_0000357	single protein format	Homo sapiens	None	None	None	None	CHEMBL3721	Cytochrome P450 2C8	Homo sapiens	SINGLE PROTEIN	CHEMBL3526118	1	Scientific Literature	Drug Metab. Dispos.	2011	None	1.457770000000001
468	Cc1cc2c(cc1CN(C)C)CCN(C(=O)c1cc3cc(Cl)ccc3n1C)C2	CCC1c2cc(C)c(CN(C)C)cc2CCN1C(=O)c1cc2cc(Cl)ccc2n1C	-6.940169999999998	-5.48272	CC		0	395.93	0	4.40	25e	Cc1cc2c(cc1CN(C)C)CCN(C(=O)c1cc3cc(Cl)ccc3n1C)C2	Inhibition						Not Active						False	CHEMBL3368363	Inhibition of human recombinant CYP2C8 after 20 to 50 mins by high-throughput fluorescence assay	A	BAO_0000357	single protein format	Homo sapiens	None	None	None	None	CHEMBL3721	Cytochrome P450 2C8	Homo sapiens	SINGLE PROTEIN	CHEMBL3352699	1	Scientific Literature	J. Med. Chem.	2014	None	1.4574499999999988
469	C[C@H](c1ccc(F)cc1)N(Cc1cccc(C(=O)O)c1)C(=O)c1cc2ccccc2nn1	CC(=O)c1cc([C@@H](C)N(Cc2cccc(C(=O)O)c2)C(=O)c2cc3ccccc3nn2)ccc1F	-9.9678	-8.51038	C(=O)C		0	429.45	0	4.87	9	C[C@H](c1ccc(F)cc1)N(Cc1cccc(C(=O)O)c1)C(=O)c1cc2ccccc2nn1	Inhibition						Not Determined						False	CHEMBL3579083	Inhibition of CYP2C8 (unknown origin) at 3 uM	A	BAO_0000357	single protein format	Homo sapiens	None	None	None	None	CHEMBL3721	Cytochrome P450 2C8	Homo sapiens	SINGLE PROTEIN	CHEMBL3576831	1	Scientific Literature	ACS Med. Chem. Lett.	2015	None	1.4574200000000008
470	FC1(F)CCC(NCCCCN(C[C@H]2Cc3ccccc3CN2)[C@H]2CCCc3cccnc32)CC1	CC(C)c1ccc2c(c1)C[C@H](CN(CCCCNC1CCC(F)(F)CC1)[C@H]1CCCc3cccnc31)NC2	-10.73671	-9.27935	C(C)C		0	482.66	1	5.42	13b	FC1(F)CCC(NCCCCN(C[C@H]2Cc3ccccc3CN2)[C@H]2CCCc3cccnc32)CC1	Inhibition						Not Active						False	CHEMBL4059174	Inhibition of CYP2C8 (unknown origin)	A	BAO_0000357	single protein format	Homo sapiens	None	None	None	None	CHEMBL3721	Cytochrome P450 2C8	Homo sapiens	SINGLE PROTEIN	CHEMBL4052827	1	Scientific Literature	J Med Chem	2018	None	1.4573599999999995
471	COc1cc2c(cc1OC)C(=O)C(CC1CCN(Cc3ccccc3)CC1)C2	COc1cc2c(c(S)c1OC)CC(CC1CCN(Cc3ccccc3)CC1)C2=O	-6.890860000000001	-8.34795	S	DONEPEZIL	4	379.5	0	4.36	Donepezil	COc1cc2c(cc1OC)C(=O)C(CC1CCN(Cc3ccccc3)CC1)C2	Inhibition	'<'	10.0	%				UO_0000187					False	CHEMBL3534890	Time dependent inhibition of CYP2C8 (unknown origin) at 100 uM by LC/MS system	A	BAO_0000357	single protein format	Homo sapiens	None	None	None	None	CHEMBL3721	Cytochrome P450 2C8	Homo sapiens	SINGLE PROTEIN	CHEMBL3526118	1	Scientific Literature	Drug Metab. Dispos.	2011	None	1.45709
472	Cn1cc(-c2ccc(-c3cncc(Cl)c3N3CCC4(CCNC4=O)CC3)cc2)cn1	COc1cc(-c2cncc(Cl)c2N2CCC3(CCNC3=O)CC2)ccc1-c1cnn(C)c1	-6.38835	-7.84536	OC		0	421.93	0	3.91	74, CCT251545	Cn1cc(-c2ccc(-c3cncc(Cl)c3N3CCC4(CCNC4=O)CC3)cc2)cn1	Inhibition						Not Active						False	CHEMBL3413782	Inhibition of CYP2C8 (unknown origin)	A	BAO_0000357	single protein format	Homo sapiens	None	None	None	None	CHEMBL3721	Cytochrome P450 2C8	Homo sapiens	SINGLE PROTEIN	CHEMBL3407438	1	Scientific Literature	J. Med. Chem.	2015	None	1.4570100000000004
473	COc1ccc2c(c1O)CCCC(CCC#N)=C2c1cc(OC)c(OC)c(OC)c1	COc1cc(Br)c2c(c1O)CCCC(CCC#N)=C2c1cc(OC)c(OC)c(OC)c1	-5.8412	-7.29672	Br		0	409.48	0	4.87	28	COc1ccc2c(c1O)CCCC(CCC#N)=C2c1cc(OC)c(OC)c(OC)c1	Inhibition	'='	45.3	%				UO_0000187					False	CHEMBL3095761	Inhibition of CYP2C8 (unknown origin) at 3 uM	A	BAO_0000357	single protein format	Homo sapiens	None	None	None	None	CHEMBL3721	Cytochrome P450 2C8	Homo sapiens	SINGLE PROTEIN	CHEMBL3091388	1	Scientific Literature	Bioorg. Med. Chem. Lett.	2013	None	1.45552
474	C[C@H](c1ccc(F)cc1)N(Cc1cccc(C(=O)O)c1)C(=O)c1cc2ccccc2nn1	C[C@H](c1ccc(F)cc1)N(Cc1cccc(C(=O)O)c1)C(=O)c1cc2cc(O)ccc2nn1	-9.96588	-8.51038	O		0	429.45	0	4.87	9	C[C@H](c1ccc(F)cc1)N(Cc1cccc(C(=O)O)c1)C(=O)c1cc2ccccc2nn1	Inhibition						Not Determined						False	CHEMBL3579083	Inhibition of CYP2C8 (unknown origin) at 3 uM	A	BAO_0000357	single protein format	Homo sapiens	None	None	None	None	CHEMBL3721	Cytochrome P450 2C8	Homo sapiens	SINGLE PROTEIN	CHEMBL3576831	1	Scientific Literature	ACS Med. Chem. Lett.	2015	None	1.4555000000000007
475	C[C@H](c1cccc(Cl)c1)N(Cc1cccc(C(=O)O)c1)C(=O)c1cnc2ccccc2c1	CCc1ccc2ncc(C(=O)N(Cc3cccc(C(=O)O)c3)[C@H](C)c3cccc(Cl)c3)cc2c1	-10.66507	-9.21073	CC		0	444.92	1	5.99	26	C[C@H](c1cccc(Cl)c1)N(Cc1cccc(C(=O)O)c1)C(=O)c1cnc2ccccc2c1	Inhibition	'='	0.0	%				UO_0000187					False	CHEMBL3579083	Inhibition of CYP2C8 (unknown origin) at 3 uM	A	BAO_0000357	single protein format	Homo sapiens	None	None	None	None	CHEMBL3721	Cytochrome P450 2C8	Homo sapiens	SINGLE PROTEIN	CHEMBL3576831	1	Scientific Literature	ACS Med. Chem. Lett.	2015	None	1.4543400000000002
476	c1ccc2c(c1)CN[C@@H](CN(CCCCNC1CCOCC1)[C@H]1CCCc3cccnc31)C2	O=C(O)C1CC[C@H](N(CCCCNC2CCOCC2)C[C@H]2Cc3ccccc3CN2)c2ncccc21	-9.80752	-8.35324	C(=O)O		0	448.66	0	4.02	13c	c1ccc2c(c1)CN[C@@H](CN(CCCCNC1CCOCC1)[C@H]1CCCc3cccnc31)C2	Inhibition						Not Active						False	CHEMBL4059174	Inhibition of CYP2C8 (unknown origin)	A	BAO_0000357	single protein format	Homo sapiens	None	None	None	None	CHEMBL3721	Cytochrome P450 2C8	Homo sapiens	SINGLE PROTEIN	CHEMBL4052827	1	Scientific Literature	J Med Chem	2018	None	1.4542800000000007
477	CCc1ccc(CCOc2ccc(CC3SC(=O)NC3=O)cc2)nc1	CCc1ccc(CCOc2ccc(CC3SC(=O)NC3=O)cc2)nc1C(C)C	-8.746830000000001	-7.29321	C(C)C	PIOGLITAZONE	4	356.45	0	3.16	SID174007207	CCc1ccc(CCOc2ccc(CC3SC(=O)NC3=O)cc2)nc1	Inhibition	'<'	10.0	%				UO_0000187					False	CHEMBL3534892	Time dependent inhibition of CYP2C8 (unknown origin) at 30 uM by LC/MS system	A	BAO_0000357	single protein format	Homo sapiens	None	None	None	None	CHEMBL3721	Cytochrome P450 2C8	Homo sapiens	SINGLE PROTEIN	CHEMBL3526118	1	Scientific Literature	Drug Metab. Dispos.	2011	None	1.4536200000000008
478	CC[C@H](c1ccc(F)cc1)N(Cc1cccc(C(=O)O)c1)C(=O)c1cnc2ccccc2c1	CC[C@H](c1ccc(F)cc1)N(Cc1cc(C(=O)O)ccc1C(C)C)C(=O)c1cnc2ccccc2c1	-10.6006	-9.14727	C(C)C		0	442.49	1	5.87	24	CC[C@H](c1ccc(F)cc1)N(Cc1cccc(C(=O)O)c1)C(=O)c1cnc2ccccc2c1	Inhibition						Not Determined						False	CHEMBL3579083	Inhibition of CYP2C8 (unknown origin) at 3 uM	A	BAO_0000357	single protein format	Homo sapiens	None	None	None	None	CHEMBL3721	Cytochrome P450 2C8	Homo sapiens	SINGLE PROTEIN	CHEMBL3576831	1	Scientific Literature	ACS Med. Chem. Lett.	2015	None	1.4533299999999993
479	Cc1c(-c2ccc(N3CCC(F)(F)C3)cc2)[nH]c2cc(F)cc(F)c2c1=O	COCc1c(F)cc2[nH]c(-c3ccc(N4CCC(F)(F)C4)cc3)c(C)c(=O)c2c1F	-6.1318	-7.58511	COC		0	376.35	0	4.63	42a	Cc1c(-c2ccc(N3CCC(F)(F)C3)cc2)[nH]c2cc(F)cc(F)c2c1=O	Inhibition	'='	38.0	%				UO_0000187					False	CHEMBL4050720	Inhibition of human microsomal CYP2C8 expressed in insect cells at 10 uM using DBOMF as substrate measured every minute for 1 hr by fluorescence-based assay	A	BAO_0000219	cell-based format	Homo sapiens	None	None	None	None	CHEMBL3721	Cytochrome P450 2C8	Homo sapiens	SINGLE PROTEIN	CHEMBL4049411	1	Scientific Literature	J Med Chem	2017	None	1.45331
480	CCNc1cc(S(C)(=O)=O)ccc1C(=O)N1CCOc2ccc(-c3ccc4nc[nH]c4c3)cc2C1	CCNc1cc(S(C)(=O)=O)ccc1C(=O)N1CCOc2ccc(-c3ccc4nc[nH]c4c3COC)cc2C1	-9.00248	-7.55042	COC		0	490.59	0	4.10	21	CCNc1cc(S(C)(=O)=O)ccc1C(=O)N1CCOc2ccc(-c3ccc4nc[nH]c4c3)cc2C1	Inhibition						Not Determined						False	CHEMBL2342499	Inhibition of CYP2C8 (unknown origin)	A	BAO_0000357	single protein format	Homo sapiens	None	None	None	None	CHEMBL3721	Cytochrome P450 2C8	Homo sapiens	SINGLE PROTEIN	CHEMBL2331117	1	Scientific Literature	J. Med. Chem.	2013	None	1.4520600000000004
481	C#C[C@]1(O)CC[C@H]2[C@@H]3CCc4cc(O)ccc4[C@H]3CC[C@@]21C	C#C[C@]1(O)CC[C@H]2[C@@H]3CCc4cc(O)cc(F)c4[C@H]3CC[C@@]21C	-6.79375	-8.24492	F	ETHINYL ESTRADIOL	4	296.41	0	3.61	Ethinylestradiol	C#C[C@]1(O)CC[C@H]2[C@@H]3CCc4cc(O)ccc4[C@H]3CC[C@@]21C	Inhibition	'<'	10.0	%				UO_0000187					False	CHEMBL3534894	Time dependent inhibition of CYP2C8 (unknown origin) at 10 uM by LC/MS system	A	BAO_0000357	single protein format	Homo sapiens	None	None	None	None	CHEMBL3721	Cytochrome P450 2C8	Homo sapiens	SINGLE PROTEIN	CHEMBL3526118	1	Scientific Literature	Drug Metab. Dispos.	2011	None	1.4511700000000003
482	CCCc1cc(S(C)(=O)=O)ccc1C(=O)N1CCOc2ccc(-c3ccc4nc[nH]c4c3)cc2C1	CCCc1cc(S(C)(=O)=O)ccc1C(=O)N1CCOc2ccc(-c3ccc4nc[nH]c4c3)cc2C1C(=O)O	-8.9468	-7.495989999999999	C(=O)O		0	489.6	0	4.62	20	CCCc1cc(S(C)(=O)=O)ccc1C(=O)N1CCOc2ccc(-c3ccc4nc[nH]c4c3)cc2C1	Inhibition						Not Determined						False	CHEMBL2342499	Inhibition of CYP2C8 (unknown origin)	A	BAO_0000357	single protein format	Homo sapiens	None	None	None	None	CHEMBL3721	Cytochrome P450 2C8	Homo sapiens	SINGLE PROTEIN	CHEMBL2331117	1	Scientific Literature	J. Med. Chem.	2013	None	1.4508100000000006
483	O=C(NCc1ccncc1)c1nc(CS(=O)(=O)c2ccccc2)no1	O=C(NCc1ccnc(I)c1)c1nc(CS(=O)(=O)c2ccccc2)no1	-8.55981	-7.10955	I		0	358.38	0	1.37	21	O=C(NCc1ccncc1)c1nc(CS(=O)(=O)c2ccccc2)no1	Inhibition	'<'	14.0	%				UO_0000187					False	CHEMBL2072917	Time dependent inhibition of human recombinant CYP2C8 coexpressed in Escherichia coli at 50 uM using amodiaquine as probe	A	BAO_0000357	single protein format	Homo sapiens	None	None	None	None	CHEMBL3721	Cytochrome P450 2C8	Homo sapiens	SINGLE PROTEIN	CHEMBL2069246	1	Scientific Literature	J. Med. Chem.	2012	None	1.450260000000001
484	O=C(NO)c1cnc(N2C[C@@H]3CN(Cc4ccc5ccccc5c4)C[C@@H]3C2)nc1	Cc1ccc2ccc(CN3C[C@H]4CN(c5ncc(C(=O)NO)cn5)C[C@H]4C3)cc2c1	-7.406639999999999	-8.85542	C		0	389.46	0	2.32	13	O=C(NO)c1cnc(N2C[C@@H]3CN(Cc4ccc5ccccc5c4)C[C@@H]3C2)nc1	Inhibition						Not Active						False	CHEMBL1273129	Inhibition of CYP2C8 at 50 uM	A	BAO_0000357	single protein format	None	None	None	None	None	CHEMBL3721	Cytochrome P450 2C8	Homo sapiens	SINGLE PROTEIN	CHEMBL1268928	1	Scientific Literature	Bioorg. Med. Chem. Lett.	2010	None	1.448780000000002
485	Cc1cc2c(cc1CN(C)C)CCN(C(=O)c1cc3cc(Cl)ccc3n1C)C2	Cc1cc2c(cc1CN(C)C)CCN(C(=O)c1cc3cc(Cl)ccc3n1C)C2O	-6.9312	-5.48272	O		0	395.93	0	4.40	25e	Cc1cc2c(cc1CN(C)C)CCN(C(=O)c1cc3cc(Cl)ccc3n1C)C2	Inhibition						Not Active						False	CHEMBL3368363	Inhibition of human recombinant CYP2C8 after 20 to 50 mins by high-throughput fluorescence assay	A	BAO_0000357	single protein format	Homo sapiens	None	None	None	None	CHEMBL3721	Cytochrome P450 2C8	Homo sapiens	SINGLE PROTEIN	CHEMBL3352699	1	Scientific Literature	J. Med. Chem.	2014	None	1.44848
486	C[C@H](c1ccc(F)cc1)N(Cc1cccc(C(=O)O)c1)C(=O)c1cc2ccccc2nn1	C[C@H](c1ccc(F)cc1)N(Cc1cccc(C(=O)O)c1)C(=O)c1cc2c(F)cccc2nn1	-9.95881	-8.51038	F		0	429.45	0	4.87	9	C[C@H](c1ccc(F)cc1)N(Cc1cccc(C(=O)O)c1)C(=O)c1cc2ccccc2nn1	Inhibition						Not Determined						False	CHEMBL3579083	Inhibition of CYP2C8 (unknown origin) at 3 uM	A	BAO_0000357	single protein format	Homo sapiens	None	None	None	None	CHEMBL3721	Cytochrome P450 2C8	Homo sapiens	SINGLE PROTEIN	CHEMBL3576831	1	Scientific Literature	ACS Med. Chem. Lett.	2015	None	1.44843
487	O=C(NCc1ccncc1)c1nc(CS(=O)(=O)c2ccccc2)no1	O=C(NCc1ccnc(Br)c1)c1nc(CS(=O)(=O)c2ccccc2)no1	-8.55792	-7.10955	Br		0	358.38	0	1.37	21	O=C(NCc1ccncc1)c1nc(CS(=O)(=O)c2ccccc2)no1	Inhibition	'<'	14.0	%				UO_0000187					False	CHEMBL2072917	Time dependent inhibition of human recombinant CYP2C8 coexpressed in Escherichia coli at 50 uM using amodiaquine as probe	A	BAO_0000357	single protein format	Homo sapiens	None	None	None	None	CHEMBL3721	Cytochrome P450 2C8	Homo sapiens	SINGLE PROTEIN	CHEMBL2069246	1	Scientific Literature	J. Med. Chem.	2012	None	1.4483699999999997
488	COc1ccc2c(c1O)CCCC(Cc1ccccc1)=C2c1cc(OC)c(OC)c(OC)c1	COc1ccc2c(c1O)C(I)CCC(Cc1ccccc1)=C2c1cc(OC)c(OC)c(OC)c1	-7.13266	-8.580969999999999	I		0	446.54	1	5.81	19c	COc1ccc2c(c1O)CCCC(Cc1ccccc1)=C2c1cc(OC)c(OC)c(OC)c1	Inhibition	'='	83.5	%				UO_0000187					False	CHEMBL3095761	Inhibition of CYP2C8 (unknown origin) at 3 uM	A	BAO_0000357	single protein format	Homo sapiens	None	None	None	None	CHEMBL3721	Cytochrome P450 2C8	Homo sapiens	SINGLE PROTEIN	CHEMBL3091388	1	Scientific Literature	Bioorg. Med. Chem. Lett.	2013	None	1.4483099999999993
489	c1ccc2c(c1)CN[C@@H](CN(CCCCNCC1CCSCC1)[C@H]1CCCc3cccnc31)C2	O=C(O)c1ccc2c(c1)CN[C@@H](CN(CCCCNCC1CCSCC1)[C@H]1CCCc3cccnc31)C2	-9.89318	-8.44512	C(=O)O		0	478.75	0	4.99	11e	c1ccc2c(c1)CN[C@@H](CN(CCCCNCC1CCSCC1)[C@H]1CCCc3cccnc31)C2	Inhibition						Not Active						False	CHEMBL4059174	Inhibition of CYP2C8 (unknown origin)	A	BAO_0000357	single protein format	Homo sapiens	None	None	None	None	CHEMBL3721	Cytochrome P450 2C8	Homo sapiens	SINGLE PROTEIN	CHEMBL4052827	1	Scientific Literature	J Med Chem	2018	None	1.44806
490	Cn1c(=O)n(Cc2ccc(C(=O)O)cc2)c(=O)c2cc(C#CCc3ccccc3)ccc21	CC(C)c1cc(C#CCc2ccccc2)cc2c(=O)n(Cc3ccc(C(=O)O)cc3)c(=O)n(C)c12	-7.9763	-9.42244	C(C)C		0	424.46	0	3.04	5	Cn1c(=O)n(Cc2ccc(C(=O)O)cc2)c(=O)c2cc(C#CCc3ccccc3)ccc21	Inhibition	'<'	50.0	%				UO_0000187					False	CHEMBL3388351	Inhibition of CYP2C8 (unknown origin) using amodiaquine substrate at 2.5 uM	A	BAO_0000357	single protein format	Homo sapiens	None	None	None	None	CHEMBL3721	Cytochrome P450 2C8	Homo sapiens	SINGLE PROTEIN	CHEMBL3352788	1	Scientific Literature	J. Med. Chem.	2014	None	1.4461399999999998
491	Cc1cc(C(=O)N2CCOc3ccc(-c4ccc5nc[nH]c5c4)cc3C2)ccc1S(C)(=O)=O	Cc1cc(C(=O)N2CCOc3ccc(-c4ccc5nc[nH]c5c4F)cc3C2)ccc1S(C)(=O)=O	-8.261569999999999	-6.81568	F		0	461.54	0	3.98	24	Cc1cc(C(=O)N2CCOc3ccc(-c4ccc5nc[nH]c5c4)cc3C2)ccc1S(C)(=O)=O	Inhibition						Not Determined						False	CHEMBL2342499	Inhibition of CYP2C8 (unknown origin)	A	BAO_0000357	single protein format	Homo sapiens	None	None	None	None	CHEMBL3721	Cytochrome P450 2C8	Homo sapiens	SINGLE PROTEIN	CHEMBL2331117	1	Scientific Literature	J. Med. Chem.	2013	None	1.4458899999999986
492	C[C@H](c1ccc(F)cc1)N(Cc1cccc(C(=O)O)c1)C(=O)c1cc2ccccc2nn1	C[C@H](c1ccc(F)cc1N)N(Cc1cccc(C(=O)O)c1)C(=O)c1cc2ccccc2nn1	-9.95566	-8.51038	N		0	429.45	0	4.87	9	C[C@H](c1ccc(F)cc1)N(Cc1cccc(C(=O)O)c1)C(=O)c1cc2ccccc2nn1	Inhibition						Not Determined						False	CHEMBL3579083	Inhibition of CYP2C8 (unknown origin) at 3 uM	A	BAO_0000357	single protein format	Homo sapiens	None	None	None	None	CHEMBL3721	Cytochrome P450 2C8	Homo sapiens	SINGLE PROTEIN	CHEMBL3576831	1	Scientific Literature	ACS Med. Chem. Lett.	2015	None	1.4452800000000003
493	CS(=O)(=O)O.Cc1ccc(NC(=O)c2ccc(CN3CCN(C)CC3)cc2)cc1Nc1nccc(-c2cccnc2)n1	COCc1cc(NC(=O)c2ccc(CN3CCN(C)CC3)cc2)cc(Nc2nccc(-c3cccnc3)n2)c1C	-9.61403	-8.16916	COC	IMATINIB MESYLATE	4	589.72	0	4.59	Imatinib, Glivec, Gleevec	CS(=O)(=O)O.Cc1ccc(NC(=O)c2ccc(CN3CCN(C)CC3)cc2)cc1Nc1nccc(-c2cccnc2)n1	Inhibition	'='	45.0	%				UO_0000187					False	CHEMBL3536386	Activity of CYP2C8 in human liver microsomes assessed as inhibition of montelukast-mediated N-desmethylimatinib formation at 0.1 uM after 5 mins by LC/MS analysis	A	BAO_0000019	assay format	Homo sapiens	CHEMBL3559723	Liver	None	None	CHEMBL3721	Cytochrome P450 2C8	Homo sapiens	SINGLE PROTEIN	CHEMBL3525950	1	Scientific Literature	Drug Metab. Dispos.	2013	None	1.4448699999999999
494	C[C@H](c1ccc(F)cc1)N(Cc1cccc(C(=O)O)c1)C(=O)c1cc2ccccc2nn1	C[C@H](c1ccc(F)cc1)N(Cc1cccc(C(=O)O)c1)C(=O)c1nnc2ccccc2c1N	-9.954	-8.51038	N		0	429.45	0	4.87	9	C[C@H](c1ccc(F)cc1)N(Cc1cccc(C(=O)O)c1)C(=O)c1cc2ccccc2nn1	Inhibition						Not Determined						False	CHEMBL3579083	Inhibition of CYP2C8 (unknown origin) at 3 uM	A	BAO_0000357	single protein format	Homo sapiens	None	None	None	None	CHEMBL3721	Cytochrome P450 2C8	Homo sapiens	SINGLE PROTEIN	CHEMBL3576831	1	Scientific Literature	ACS Med. Chem. Lett.	2015	None	1.443620000000001
495	C#C[C@]1(O)CC[C@H]2[C@@H]3CCc4cc(O)ccc4[C@H]3CC[C@@]21C	C#C[C@]1(O)CC[C@H]2[C@@H]3CCc4cc(O)ccc4[C@H]3CC(S)[C@@]21C	-6.80173	-8.24492	S	ETHINYL ESTRADIOL	4	296.41	0	3.61	Ethinylestradiol	C#C[C@]1(O)CC[C@H]2[C@@H]3CCc4cc(O)ccc4[C@H]3CC[C@@]21C	Inhibition	'<'	10.0	%				UO_0000187					False	CHEMBL3534894	Time dependent inhibition of CYP2C8 (unknown origin) at 10 uM by LC/MS system	A	BAO_0000357	single protein format	Homo sapiens	None	None	None	None	CHEMBL3721	Cytochrome P450 2C8	Homo sapiens	SINGLE PROTEIN	CHEMBL3526118	1	Scientific Literature	Drug Metab. Dispos.	2011	None	1.4431900000000004
496	C[C@H](c1ccc(F)cc1)N(Cc1cccc(C(=O)O)c1)C(=O)c1cc2ccccc2nn1	C[C@H](c1ccc(F)cc1)N(Cc1ccc(N)c(C(=O)O)c1)C(=O)c1cc2ccccc2nn1	-9.9533	-8.51038	N		0	429.45	0	4.87	9	C[C@H](c1ccc(F)cc1)N(Cc1cccc(C(=O)O)c1)C(=O)c1cc2ccccc2nn1	Inhibition						Not Determined						False	CHEMBL3579083	Inhibition of CYP2C8 (unknown origin) at 3 uM	A	BAO_0000357	single protein format	Homo sapiens	None	None	None	None	CHEMBL3721	Cytochrome P450 2C8	Homo sapiens	SINGLE PROTEIN	CHEMBL3576831	1	Scientific Literature	ACS Med. Chem. Lett.	2015	None	1.4429200000000009
497	Cc1ccc(N2CCC(O)CC2)nc1C(=O)Nc1c(C)cc(C(=O)O)cc1C	Cc1ccc(N2CCC(O)C(CO)C2)nc1C(=O)Nc1c(C)cc(C(=O)O)cc1C	-8.480039999999999	-7.03815	CO		0	383.45	0	2.92	4f	Cc1ccc(N2CCC(O)CC2)nc1C(=O)Nc1c(C)cc(C(=O)O)cc1C	Inhibition						Not Active						False	CHEMBL3795738	Inhibition of CYP2C8 (unknown origin) at 10 uM	A	BAO_0000357	single protein format	Homo sapiens	None	None	None	None	CHEMBL3721	Cytochrome P450 2C8	Homo sapiens	SINGLE PROTEIN	CHEMBL3792364	1	Scientific Literature	Bioorg. Med. Chem. Lett.	2016	None	1.441889999999999
498	c1ccc2c(c1)CN[C@@H](CN(CCCCNCC1CCCCC1)[C@H]1CCCc3cccnc31)C2	CC(C)C1CCc2cccnc2[C@H]1N(CCCCNCC1CCCCC1)C[C@H]1Cc2ccccc2CN1	-10.41111	-8.96974	C(C)C		0	460.71	1	5.43	11a	c1ccc2c(c1)CN[C@@H](CN(CCCCNCC1CCCCC1)[C@H]1CCCc3cccnc31)C2	Inhibition						Not Active						False	CHEMBL4059174	Inhibition of CYP2C8 (unknown origin)	A	BAO_0000357	single protein format	Homo sapiens	None	None	None	None	CHEMBL3721	Cytochrome P450 2C8	Homo sapiens	SINGLE PROTEIN	CHEMBL4052827	1	Scientific Literature	J Med Chem	2018	None	1.441370000000001
499	O=C1COc2ccc(-c3ccc(N4C[C@H](CO)OC4=O)cc3F)cc2N1	COCC1Oc2ccc(-c3ccc(N4C[C@H](CO)OC4=O)cc3F)cc2NC1=O	-6.44773	-7.8883100000000015	COC		0	358.33	0	2.14	8c	O=C1COc2ccc(-c3ccc(N4C[C@H](CO)OC4=O)cc3F)cc2N1	Inhibition	'='	0.0	%				UO_0000187					False	CHEMBL4136329	Inhibition of CYP2C8 (unknown origin) at 10 uM	A	BAO_0000357	single protein format	Homo sapiens	None	None	None	None	CHEMBL3721	Cytochrome P450 2C8	Homo sapiens	SINGLE PROTEIN	CHEMBL4130562	1	Scientific Literature	ACS Med Chem Lett	2017	None	1.4405800000000015
500	COc1cccc(CC(=O)N2Cc3ccc(S(=O)(=O)NCCc4cccc(F)c4)cc3C2)c1	COc1cccc(CC(=O)N2Cc3cc(S)c(S(=O)(=O)NCCc4cccc(F)c4)cc3C2)c1	-7.56082	-9.00125	S		0	468.55	0	3.44	1	COc1cccc(CC(=O)N2Cc3ccc(S(=O)(=O)NCCc4cccc(F)c4)cc3C2)c1	Inhibition	'='	29.0	%				UO_0000187					False	CHEMBL3616247	Inhibition of CYP2C8 (unknown origin) at 3 uM	A	BAO_0000357	single protein format	Homo sapiens	None	None	None	None	CHEMBL3721	Cytochrome P450 2C8	Homo sapiens	SINGLE PROTEIN	CHEMBL3612040	1	Scientific Literature	J. Med. Chem.	2015	None	1.440430000000001
501	c1ccc2c(c1)CN[C@@H](CN(CCCCNCC1CCCCC1)[C@H]1CCCc3cccnc31)C2	CCc1cccc2c1C[C@H](CN(CCCCNCC1CCCCC1)[C@H]1CCCc3cccnc31)NC2	-10.41002	-8.96974	CC		0	460.71	1	5.43	11a	c1ccc2c(c1)CN[C@@H](CN(CCCCNCC1CCCCC1)[C@H]1CCCc3cccnc31)C2	Inhibition						Not Active						False	CHEMBL4059174	Inhibition of CYP2C8 (unknown origin)	A	BAO_0000357	single protein format	Homo sapiens	None	None	None	None	CHEMBL3721	Cytochrome P450 2C8	Homo sapiens	SINGLE PROTEIN	CHEMBL4052827	1	Scientific Literature	J Med Chem	2018	None	1.4402799999999996
502	O=S1(=O)CCC(NCCCCN(C[C@H]2Cc3ccccc3CN2)[C@H]2CCCc3cccnc32)CC1	COCc1cccc2c1CN[C@@H](CN(CCCCNC1CCS(=O)(=O)CC1)[C@H]1CCCc3cccnc31)C2	-7.433860000000001	-8.87411	COC		0	496.72	0	3.42	13f	O=S1(=O)CCC(NCCCCN(C[C@H]2Cc3ccccc3CN2)[C@H]2CCCc3cccnc32)CC1	Inhibition						Not Active						False	CHEMBL4059174	Inhibition of CYP2C8 (unknown origin)	A	BAO_0000357	single protein format	Homo sapiens	None	None	None	None	CHEMBL3721	Cytochrome P450 2C8	Homo sapiens	SINGLE PROTEIN	CHEMBL4052827	1	Scientific Literature	J Med Chem	2018	None	1.440249999999999
503	CC(C)(C)NC(=O)c1ccc(Oc2cc(F)c(CC(=O)O[C@@H]3O[C@H](C(=O)O)[C@@H](O)[C@H](O)[C@H]3O)cc2Cl)c(NS(=O)(=O)c2ccc(C3CC3)cc2Cl)c1	CC(C)(C)NC(=O)c1ccc(Oc2cc(F)c(CC(=O)O[C@@H]3O[C@H](C(=O)O)[C@@H](O)[C@H](O)[C@H]3O)cc2Cl)c(NS(=O)(=O)c2ccc(C3CC3)cc2Cl)c1N	-9.99769	-11.43761	N		0	785.63	3	4.11	M1	CC(C)(C)NC(=O)c1ccc(Oc2cc(F)c(CC(=O)O[C@@H]3O[C@H](C(=O)O)[C@@H](O)[C@H](O)[C@H]3O)cc2Cl)c(NS(=O)(=O)c2ccc(C3CC3)cc2Cl)c1	Inhibition						Not Active						False	CHEMBL3532224	Time dependent inhibition of CYP2C8 in human liver microsomes using paclitaxel as substrate at 10 uM by LC-MS/MS analysis	A	BAO_0000019	assay format	Homo sapiens	CHEMBL3559723	Liver	None	None	CHEMBL3721	Cytochrome P450 2C8	Homo sapiens	SINGLE PROTEIN	CHEMBL3526017	1	Scientific Literature	Drug Metab. Dispos.	2012	None	1.439919999999999
504	FC1(F)CCC(CNCCCCN(C[C@H]2Cc3ccccc3CN2)[C@H]2CCCc3cccnc32)CC1	OCC1c2ccccc2CN[C@H]1CN(CCCCNCC1CCC(F)(F)CC1)[C@H]1CCCc2cccnc21	-8.036439999999999	-9.47618	CO		0	496.69	1	5.67	11b	FC1(F)CCC(CNCCCCN(C[C@H]2Cc3ccccc3CN2)[C@H]2CCCc3cccnc32)CC1	Inhibition						Not Active						False	CHEMBL4059174	Inhibition of CYP2C8 (unknown origin)	A	BAO_0000357	single protein format	Homo sapiens	None	None	None	None	CHEMBL3721	Cytochrome P450 2C8	Homo sapiens	SINGLE PROTEIN	CHEMBL4052827	1	Scientific Literature	J Med Chem	2018	None	1.4397400000000005
505	Clc1cc(-c2nc(CSc3nnc(-c4ccncc4)n3C3CC3)no2)ccn1	O=C(O)c1cc(-c2nc(CSc3nnc(-c4ccncc4)n3C3CC3)no2)cc(Cl)n1	-9.30359	-7.86488	C(=O)O		0	411.88	0	4.07	19	Clc1cc(-c2nc(CSc3nnc(-c4ccncc4)n3C3CC3)no2)ccn1	Inhibition	'<'	14.0	%				UO_0000187					False	CHEMBL2072917	Time dependent inhibition of human recombinant CYP2C8 coexpressed in Escherichia coli at 50 uM using amodiaquine as probe	A	BAO_0000357	single protein format	Homo sapiens	None	None	None	None	CHEMBL3721	Cytochrome P450 2C8	Homo sapiens	SINGLE PROTEIN	CHEMBL2069246	1	Scientific Literature	J. Med. Chem.	2012	None	1.4387099999999995
506	OC(CNC1CCCCC1)Cn1c2ccc(Br)cc2c2cc(Br)ccc21	CC(C)c1cc(Br)cc2c3cc(Br)ccc3n(CC(O)CNC3CCCCC3)c12	-6.52826	-7.96595	C(C)C		0	480.24	1	5.60	12	OC(CNC1CCCCC1)Cn1c2ccc(Br)cc2c2cc(Br)ccc21	Inhibition						Active						False	CHEMBL3102562	Inhibition of human recombinant CYP2C8 expressed in baculovirus-infected insect cells preincubated for 15 mins followed by substrate addition measured after 30 mins by luminescence assay	A	BAO_0000219	cell-based format	Homo sapiens	None	None	None	None	CHEMBL3721	Cytochrome P450 2C8	Homo sapiens	SINGLE PROTEIN	CHEMBL3098117	1	Scientific Literature	ACS Med. Chem. Lett.	2013	None	1.43769
507	O=c1c(O)c(-c2ccc(O)c(O)c2)oc2cc(O)cc(O)c12	CC(=O)c1c(-c2oc3cc(O)cc(O)c3c(=O)c2O)ccc(O)c1O	-7.10085	-8.53852	C(=O)C	QUERCETIN	3	302.24	0	1.99	Quercetin	O=c1c(O)c(-c2ccc(O)c(O)c2)oc2cc(O)cc(O)c12	Inhibition	'='	95.0	%				UO_0000187					False	CHEMBL3820780	Inhibition of CYP2C8 in human liver microsomes at 10 uM incubated for 5 mins followed by NADPH addition by LC-MS/MS analysis relative to control	A	BAO_0000221	tissue-based format	Homo sapiens	CHEMBL3559723	Liver	None	None	CHEMBL3721	Cytochrome P450 2C8	Homo sapiens	SINGLE PROTEIN	CHEMBL3817743	1	Scientific Literature	J. Med. Chem.	2016	None	1.4376699999999998
508	C#C[C@]1(O)CC[C@H]2[C@@H]3CCc4cc(O)ccc4[C@H]3CC[C@@]21C	C#C[C@]1(O)CC(C(C)C)[C@H]2[C@@H]3CCc4cc(O)ccc4[C@H]3CC[C@@]21C	-6.8079	-8.24492	C(C)C	ETHINYL ESTRADIOL	4	296.41	0	3.61	Ethinylestradiol	C#C[C@]1(O)CC[C@H]2[C@@H]3CCc4cc(O)ccc4[C@H]3CC[C@@]21C	Inhibition	'<'	10.0	%				UO_0000187					False	CHEMBL3534894	Time dependent inhibition of CYP2C8 (unknown origin) at 10 uM by LC/MS system	A	BAO_0000357	single protein format	Homo sapiens	None	None	None	None	CHEMBL3721	Cytochrome P450 2C8	Homo sapiens	SINGLE PROTEIN	CHEMBL3526118	1	Scientific Literature	Drug Metab. Dispos.	2011	None	1.4370200000000004
509	OC(CNC1CCCCC1)Cn1c2ccc(Br)cc2c2cc(Br)ccc21	Oc1cc2c(cc1Br)c1cc(Br)ccc1n2CC(O)CNC1CCCCC1	-6.52934	-7.96595	O		0	480.24	1	5.60	12	OC(CNC1CCCCC1)Cn1c2ccc(Br)cc2c2cc(Br)ccc21	Inhibition						Active						False	CHEMBL3102562	Inhibition of human recombinant CYP2C8 expressed in baculovirus-infected insect cells preincubated for 15 mins followed by substrate addition measured after 30 mins by luminescence assay	A	BAO_0000219	cell-based format	Homo sapiens	None	None	None	None	CHEMBL3721	Cytochrome P450 2C8	Homo sapiens	SINGLE PROTEIN	CHEMBL3098117	1	Scientific Literature	ACS Med. Chem. Lett.	2013	None	1.43661
510	CC(C)(C)NC(=O)c1ccc(Oc2cc(F)c(CC(=O)O)cc2Cl)c(NS(=O)(=O)c2ccc(C3CC3)cc2Cl)c1	CC(C)(C)NC(=O)c1ccc(Oc2cc(F)c(CC(=O)O)cc2Cl)c(NS(=O)(=O)c2ccc(C3CC3)cc2Cl)c1Cl	-8.806460000000003	-10.24272	Cl	VIDUPIPRANT	2	609.5	2	6.76	AMG 853	CC(C)(C)NC(=O)c1ccc(Oc2cc(F)c(CC(=O)O)cc2Cl)c(NS(=O)(=O)c2ccc(C3CC3)cc2Cl)c1	Inhibition						Not Active						False	CHEMBL3532224	Time dependent inhibition of CYP2C8 in human liver microsomes using paclitaxel as substrate at 10 uM by LC-MS/MS analysis	A	BAO_0000019	assay format	Homo sapiens	CHEMBL3559723	Liver	None	None	CHEMBL3721	Cytochrome P450 2C8	Homo sapiens	SINGLE PROTEIN	CHEMBL3526017	1	Scientific Literature	Drug Metab. Dispos.	2012	None	1.4362599999999972
511	COC[C@H](C)NC(=O)c1nc(N2CC[C@@H](NC(=O)c3[nH]c(C)c(Cl)c3Cl)[C@@H](OC)C2)sc1C(=O)O	COC[C@H](C)NC(=O)c1nc(N2CC[C@@H](NC(=O)c3[nH]c(C)c(Cl)c3Cl)[C@@H](OC)C2O)sc1C(=O)O	-6.33961	-7.77475	O	AZD-5099	1	548.45	1	2.57	63, AZD5099	COC[C@H](C)NC(=O)c1nc(N2CC[C@@H](NC(=O)c3[nH]c(C)c(Cl)c3Cl)[C@@H](OC)C2)sc1C(=O)O	Inhibition						Not Active						False	CHEMBL3363889	Inhibition of human CYP2C8 at 50 uM	A	BAO_0000357	single protein format	Homo sapiens	None	None	None	None	CHEMBL3721	Cytochrome P450 2C8	Homo sapiens	SINGLE PROTEIN	CHEMBL3352173	1	Scientific Literature	J. Med. Chem.	2014	None	1.4351399999999996
512	Nc1c2c(nc3ccccc13)CCCC2	CCC1CCc2c(nc3ccccc3c2N)C1	-7.31844	-5.88374	CC	TACRINE	4	198.27	0	2.70	TC	Nc1c2c(nc3ccccc13)CCCC2	Inhibition	'<'	10.0	%				UO_0000187					False	CHEMBL3534890	Time dependent inhibition of CYP2C8 (unknown origin) at 100 uM by LC/MS system	A	BAO_0000357	single protein format	Homo sapiens	None	None	None	None	CHEMBL3721	Cytochrome P450 2C8	Homo sapiens	SINGLE PROTEIN	CHEMBL3526118	1	Scientific Literature	Drug Metab. Dispos.	2011	None	1.4346999999999994
513	OC(CNC1CCCCC1)Cn1c2ccc(Br)cc2c2cc(Br)ccc21	CC(=O)C1CCCCC1NCC(O)Cn1c2ccc(Br)cc2c2cc(Br)ccc21	-6.53171	-7.96595	C(=O)C		0	480.24	1	5.60	12	OC(CNC1CCCCC1)Cn1c2ccc(Br)cc2c2cc(Br)ccc21	Inhibition						Active						False	CHEMBL3102562	Inhibition of human recombinant CYP2C8 expressed in baculovirus-infected insect cells preincubated for 15 mins followed by substrate addition measured after 30 mins by luminescence assay	A	BAO_0000219	cell-based format	Homo sapiens	None	None	None	None	CHEMBL3721	Cytochrome P450 2C8	Homo sapiens	SINGLE PROTEIN	CHEMBL3098117	1	Scientific Literature	ACS Med. Chem. Lett.	2013	None	1.43424
514	Cn1c(=O)n(Cc2ccc(C(=O)O)cc2)c(=O)c2cc(C#CCc3ccccc3)ccc21	CCc1c(C#CCc2ccccc2)ccc2c1c(=O)n(Cc1ccc(C(=O)O)cc1)c(=O)n2C	-7.9889800000000015	-9.42244	CC		0	424.46	0	3.04	5	Cn1c(=O)n(Cc2ccc(C(=O)O)cc2)c(=O)c2cc(C#CCc3ccccc3)ccc21	Inhibition	'<'	50.0	%				UO_0000187					False	CHEMBL3388351	Inhibition of CYP2C8 (unknown origin) using amodiaquine substrate at 2.5 uM	A	BAO_0000357	single protein format	Homo sapiens	None	None	None	None	CHEMBL3721	Cytochrome P450 2C8	Homo sapiens	SINGLE PROTEIN	CHEMBL3352788	1	Scientific Literature	J. Med. Chem.	2014	None	1.4334599999999984
515	C#C[C@]1(O)CC[C@H]2[C@@H]3CCc4cc(O)ccc4[C@H]3CC[C@@]21C	C#C[C@]1(O)CC[C@H]2[C@@H]3C(Cl)Cc4cc(O)ccc4[C@H]3CC[C@@]21C	-6.81169	-8.24492	Cl	ETHINYL ESTRADIOL	4	296.41	0	3.61	Ethinylestradiol	C#C[C@]1(O)CC[C@H]2[C@@H]3CCc4cc(O)ccc4[C@H]3CC[C@@]21C	Inhibition	'<'	10.0	%				UO_0000187					False	CHEMBL3534894	Time dependent inhibition of CYP2C8 (unknown origin) at 10 uM by LC/MS system	A	BAO_0000357	single protein format	Homo sapiens	None	None	None	None	CHEMBL3721	Cytochrome P450 2C8	Homo sapiens	SINGLE PROTEIN	CHEMBL3526118	1	Scientific Literature	Drug Metab. Dispos.	2011	None	1.433230000000001
516	CC(C)(C)NC(=O)c1ccc(Oc2cc(F)c(CC(=O)O)cc2Cl)c(NS(=O)(=O)c2ccc(C3CC3)cc2Cl)c1	CC(C)(C)NC(=O)c1ccc(Oc2cc(F)c(CC(=O)O)cc2Cl)c(NS(=O)(=O)c2ccc(C3CC3)cc2Cl)c1CO	-8.80954	-10.24272	CO	VIDUPIPRANT	2	609.5	2	6.76	AMG 853	CC(C)(C)NC(=O)c1ccc(Oc2cc(F)c(CC(=O)O)cc2Cl)c(NS(=O)(=O)c2ccc(C3CC3)cc2Cl)c1	Inhibition						Not Active						False	CHEMBL3532224	Time dependent inhibition of CYP2C8 in human liver microsomes using paclitaxel as substrate at 10 uM by LC-MS/MS analysis	A	BAO_0000019	assay format	Homo sapiens	CHEMBL3559723	Liver	None	None	CHEMBL3721	Cytochrome P450 2C8	Homo sapiens	SINGLE PROTEIN	CHEMBL3526017	1	Scientific Literature	Drug Metab. Dispos.	2012	None	1.4331800000000001
517	O=C(NCc1ccncc1)c1nnc(CS(=O)(=O)c2ccccc2)o1	O=C(NCc1ccncc1)c1nnc(CS(=O)(=O)c2ccc(I)cc2)o1	-6.800860000000001	-8.23398	I		0	358.38	0	1.37	22	O=C(NCc1ccncc1)c1nnc(CS(=O)(=O)c2ccccc2)o1	Inhibition	'<'	14.0	%				UO_0000187					False	CHEMBL2072917	Time dependent inhibition of human recombinant CYP2C8 coexpressed in Escherichia coli at 50 uM using amodiaquine as probe	A	BAO_0000357	single protein format	Homo sapiens	None	None	None	None	CHEMBL3721	Cytochrome P450 2C8	Homo sapiens	SINGLE PROTEIN	CHEMBL2069246	1	Scientific Literature	J. Med. Chem.	2012	None	1.4331199999999997
518	O=C(NCc1ccncc1)c1nc(CS(=O)(=O)c2ccccc2)no1	O=C(NCc1ccncc1)c1nc(CS(=O)(=O)c2cccc(Br)c2)no1	-8.54251	-7.10955	Br		0	358.38	0	1.37	21	O=C(NCc1ccncc1)c1nc(CS(=O)(=O)c2ccccc2)no1	Inhibition	'<'	14.0	%				UO_0000187					False	CHEMBL2072917	Time dependent inhibition of human recombinant CYP2C8 coexpressed in Escherichia coli at 50 uM using amodiaquine as probe	A	BAO_0000357	single protein format	Homo sapiens	None	None	None	None	CHEMBL3721	Cytochrome P450 2C8	Homo sapiens	SINGLE PROTEIN	CHEMBL2069246	1	Scientific Literature	J. Med. Chem.	2012	None	1.4329600000000005
519	C[C@H](c1ccc(F)cc1)N(Cc1cccc(C(=O)O)c1)C(=O)c1cc2ccccc2nn1	C[C@H](c1ccc(F)cc1)N(Cc1ccc(O)c(C(=O)O)c1)C(=O)c1cc2ccccc2nn1	-9.94328	-8.51038	O		0	429.45	0	4.87	9	C[C@H](c1ccc(F)cc1)N(Cc1cccc(C(=O)O)c1)C(=O)c1cc2ccccc2nn1	Inhibition						Not Determined						False	CHEMBL3579083	Inhibition of CYP2C8 (unknown origin) at 3 uM	A	BAO_0000357	single protein format	Homo sapiens	None	None	None	None	CHEMBL3721	Cytochrome P450 2C8	Homo sapiens	SINGLE PROTEIN	CHEMBL3576831	1	Scientific Literature	ACS Med. Chem. Lett.	2015	None	1.4329
520	CN(C)[C@]1(c2ccccc2)CC[C@]2(CC1)OCCc1c3cc(F)ccc3[nH]c12.O=C(O)CC(O)(CC(=O)O)C(=O)O	CN(C)[C@]1(c2cccc(N)c2)CC[C@]2(CC1)OCCc1c3cc(F)ccc3[nH]c12	-7.734139999999999	-6.3015300000000005	N		0	570.61	1	5.11	3a, cebranopadol	CN(C)[C@]1(c2ccccc2)CC[C@]2(CC1)OCCc1c3cc(F)ccc3[nH]c12.O=C(O)CC(O)(CC(=O)O)C(=O)O	Inhibition						Not Active						False	CHEMBL3366633	Inhibition of human CYP2C8 up to 250 nM	A	BAO_0000357	single protein format	Homo sapiens	None	None	None	None	CHEMBL3721	Cytochrome P450 2C8	Homo sapiens	SINGLE PROTEIN	CHEMBL3352090	1	Scientific Literature	ACS Med. Chem. Lett.	2014	None	1.4326099999999986
521	COc1ccc(CCN2CCC(Nc3nc4ccccc4n3Cc3ccc(F)cc3)CC2)cc1	CCc1cc(CCN2CCC(Nc3nc4ccccc4n3Cc3ccc(F)cc3)CC2)ccc1OC	-10.74076	-9.30847	CC	ASTEMIZOLE	4	458.58	1	5.35	Astemizole	COc1ccc(CCN2CCC(Nc3nc4ccccc4n3Cc3ccc(F)cc3)CC2)cc1	Inhibition	'='	1.1	%				UO_0000187					False	CHEMBL3535105	Inhibition of CYP2C8-mediated paclitaxel metabolite formation in human liver microsomes at 0.3 uM after 8 mins by LC-MS/MS analysis relative to control	A	BAO_0000019	assay format	Homo sapiens	CHEMBL3559723	Liver	None	None	CHEMBL3721	Cytochrome P450 2C8	Homo sapiens	SINGLE PROTEIN	CHEMBL3526133	1	Scientific Literature	Drug Metab. Dispos.	2012	None	1.43229
522	Cc1cc(CNc2nc(N)nc3ccn(Cc4ccccn4)c23)no1	Cc1cc(CNc2nc(N)nc3ccn(Cc4ccc(C(=O)O)cn4)c23)no1	-9.26936	-7.8375	C(=O)O		0	335.37	0	2.37	42	Cc1cc(CNc2nc(N)nc3ccn(Cc4ccccn4)c23)no1	Inhibition						Not Active						False	CHEMBL4030713	Inhibition of CYP2C8 in human liver microsomes after 10 mins by LC/MS analysis	A	BAO_0000019	assay format	Homo sapiens	None	None	None	None	CHEMBL3721	Cytochrome P450 2C8	Homo sapiens	SINGLE PROTEIN	CHEMBL4028850	1	Scientific Literature	J Med Chem	2017	None	1.4318600000000004
523	O=C(NCc1ccncc1)c1nnc(CS(=O)(=O)c2ccccc2)o1	O=C(NCc1ccncc1)c1nnc(CS(=O)(=O)c2ccc(Br)cc2)o1	-6.80252	-8.23398	Br		0	358.38	0	1.37	22	O=C(NCc1ccncc1)c1nnc(CS(=O)(=O)c2ccccc2)o1	Inhibition	'<'	14.0	%				UO_0000187					False	CHEMBL2072917	Time dependent inhibition of human recombinant CYP2C8 coexpressed in Escherichia coli at 50 uM using amodiaquine as probe	A	BAO_0000357	single protein format	Homo sapiens	None	None	None	None	CHEMBL3721	Cytochrome P450 2C8	Homo sapiens	SINGLE PROTEIN	CHEMBL2069246	1	Scientific Literature	J. Med. Chem.	2012	None	1.4314600000000004
524	CC/C(=C(\c1ccccc1)c1ccc(OCCN(C)C)cc1)c1ccccc1	CC/C(=C(\c1ccc(CC)cc1)c1ccc(OCCN(C)C)cc1)c1ccccc1	-8.1939	-6.7633199999999984	CC	TAMOXIFEN	4	371.52	1	6.00	Tamoxifen	CC/C(=C(\c1ccccc1)c1ccc(OCCN(C)C)cc1)c1ccccc1	Inhibition	'<'	10.0	%				UO_0000187					False	CHEMBL3534894	Time dependent inhibition of CYP2C8 (unknown origin) at 10 uM by LC/MS system	A	BAO_0000357	single protein format	Homo sapiens	None	None	None	None	CHEMBL3721	Cytochrome P450 2C8	Homo sapiens	SINGLE PROTEIN	CHEMBL3526118	1	Scientific Literature	Drug Metab. Dispos.	2011	None	1.4305800000000009
525	O=C(NO)c1cnc(N2C[C@@H]3CN(Cc4ccc5ccccc5c4)C[C@@H]3C2)nc1	O=C(NO)c1cnc(N2C[C@@H]3CN(Cc4ccc5ccccc5c4C(=O)O)C[C@@H]3C2)nc1	-7.4256	-8.85542	C(=O)O		0	389.46	0	2.32	13	O=C(NO)c1cnc(N2C[C@@H]3CN(Cc4ccc5ccccc5c4)C[C@@H]3C2)nc1	Inhibition						Not Active						False	CHEMBL1273129	Inhibition of CYP2C8 at 50 uM	A	BAO_0000357	single protein format	None	None	None	None	None	CHEMBL3721	Cytochrome P450 2C8	Homo sapiens	SINGLE PROTEIN	CHEMBL1268928	1	Scientific Literature	Bioorg. Med. Chem. Lett.	2010	None	1.4298200000000003
526	COc1cc(-c2cnn(C)c2)ccc1Nc1ncc2ccnc(N[C@@H](C)C(C)(C)C)c2n1	COc1c(Nc2ncc3ccnc(N[C@@H](C)C(C)(C)C)c3n2)ccc(-c2cnn(C)c2)c1Br	-7.96325	-9.39218	Br		0	431.54	1	5.02	34h	COc1cc(-c2cnn(C)c2)ccc1Nc1ncc2ccnc(N[C@@H](C)C(C)(C)C)c2n1	Inhibition						Not Active						False	CHEMBL3811853	Inhibition of CYP2C8 (unknown origin)	A	BAO_0000357	single protein format	Homo sapiens	None	None	None	None	CHEMBL3721	Cytochrome P450 2C8	Homo sapiens	SINGLE PROTEIN	CHEMBL3808337	1	Scientific Literature	J. Med. Chem.	2016	None	1.4289299999999994
527	Cc1c(-c2ccc(N3CCC(F)(F)C3)cc2)[nH]c2cc(F)cc(F)c2c1=O	Cc1c(-c2ccc(N3CCC(F)(F)C3)cc2Br)[nH]c2cc(F)cc(F)c2c1=O	-6.1562800000000015	-7.58511	Br		0	376.35	0	4.63	42a	Cc1c(-c2ccc(N3CCC(F)(F)C3)cc2)[nH]c2cc(F)cc(F)c2c1=O	Inhibition	'='	38.0	%				UO_0000187					False	CHEMBL4050720	Inhibition of human microsomal CYP2C8 expressed in insect cells at 10 uM using DBOMF as substrate measured every minute for 1 hr by fluorescence-based assay	A	BAO_0000219	cell-based format	Homo sapiens	None	None	None	None	CHEMBL3721	Cytochrome P450 2C8	Homo sapiens	SINGLE PROTEIN	CHEMBL4049411	1	Scientific Literature	J Med Chem	2017	None	1.4288299999999987
528	Cn1c(=O)n(Cc2ccc(C(=O)O)cc2)c(=O)c2cc(C#CCc3ccccc3)ccc21	COCc1cc2c(cc1C#CCc1ccccc1)c(=O)n(Cc1ccc(C(=O)O)cc1)c(=O)n2C	-7.99425	-9.42244	COC		0	424.46	0	3.04	5	Cn1c(=O)n(Cc2ccc(C(=O)O)cc2)c(=O)c2cc(C#CCc3ccccc3)ccc21	Inhibition	'<'	50.0	%				UO_0000187					False	CHEMBL3388351	Inhibition of CYP2C8 (unknown origin) using amodiaquine substrate at 2.5 uM	A	BAO_0000357	single protein format	Homo sapiens	None	None	None	None	CHEMBL3721	Cytochrome P450 2C8	Homo sapiens	SINGLE PROTEIN	CHEMBL3352788	1	Scientific Literature	J. Med. Chem.	2014	None	1.4281899999999998
529	c1cc(-c2noc(C3CCCCC3)n2)ccn1	CCC1CCC(c2nc(-c3ccncc3)no2)CC1	-8.25075	-6.82275	CC		0	229.28	0	3.18	23	c1cc(-c2noc(C3CCCCC3)n2)ccn1	Inhibition	'<'	13.0	%				UO_0000187					False	CHEMBL2072917	Time dependent inhibition of human recombinant CYP2C8 coexpressed in Escherichia coli at 50 uM using amodiaquine as probe	A	BAO_0000357	single protein format	Homo sapiens	None	None	None	None	CHEMBL3721	Cytochrome P450 2C8	Homo sapiens	SINGLE PROTEIN	CHEMBL2069246	1	Scientific Literature	J. Med. Chem.	2012	None	1.428
530	FC1(F)CCC(NCCCCN(C[C@H]2Cc3ccccc3CN2)[C@H]2CCCc3cccnc32)CC1	Oc1ccc2c(c1)CN[C@@H](CN(CCCCNC1CCC(F)(F)CC1)[C@H]1CCCc3cccnc31)C2	-10.70688	-9.27935	O		0	482.66	1	5.42	13b	FC1(F)CCC(NCCCCN(C[C@H]2Cc3ccccc3CN2)[C@H]2CCCc3cccnc32)CC1	Inhibition						Not Active						False	CHEMBL4059174	Inhibition of CYP2C8 (unknown origin)	A	BAO_0000357	single protein format	Homo sapiens	None	None	None	None	CHEMBL3721	Cytochrome P450 2C8	Homo sapiens	SINGLE PROTEIN	CHEMBL4052827	1	Scientific Literature	J Med Chem	2018	None	1.427529999999999
531	CC(C)c1noc(C2CCN(C(=O)N[C@H]3C[C@@H]3c3ccccc3)CC2)n1	Cc1ccc([C@H]2C[C@@H]2NC(=O)N2CCC(c3nc(C(C)C)no3)CC2)cc1	-8.327869999999999	-6.9006300000000005	C		0	354.45	0	3.64	2	CC(C)c1noc(C2CCN(C(=O)N[C@H]3C[C@@H]3c3ccccc3)CC2)n1	Inhibition						Active						False	CHEMBL3118261	Inhibition of CYP2C8 in human liver microsomes after 10 mins by mechanism-based assay	A	BAO_0000019	assay format	Homo sapiens	CHEMBL3559723	Liver	None	None	CHEMBL3721	Cytochrome P450 2C8	Homo sapiens	SINGLE PROTEIN	CHEMBL3112438	1	Scientific Literature	Bioorg. Med. Chem.	2014	None	1.4272399999999985
532	COc1ccc2ccc(C(=O)N3CCC4(CC3)Cc3cn(C(C)(C)C)nc3C(=O)N4)cc2n1	COc1nc2cc(C(=O)N3CCC4(CC3)Cc3cn(C(C)(C)C)nc3C(=O)N4)ccc2cc1S	-4.85001	-6.27625	S		0	447.54	0	3.16	21	COc1ccc2ccc(C(=O)N3CCC4(CC3)Cc3cn(C(C)(C)C)nc3C(=O)N4)cc2n1	Inhibition						Not Active						False	CHEMBL2422741	Inhibition of human CYP2C8 at 10 uM	B	BAO_0000357	single protein format	Homo sapiens	None	None	None	None	CHEMBL3721	Cytochrome P450 2C8	Homo sapiens	SINGLE PROTEIN	CHEMBL2417512	1	Scientific Literature	J. Med. Chem.	2013	None	1.42624
533	CCCc1cc(S(C)(=O)=O)ccc1C(=O)N1CCOc2ccc(-c3ccc4nc[nH]c4c3)cc2C1	CCCc1cc(S(C)(=O)=O)ccc1C(=O)N1CCOc2ccc(-c3cc4[nH]cnc4cc3S)cc2C1	-6.06984	-7.495989999999999	S		0	489.6	0	4.62	20	CCCc1cc(S(C)(=O)=O)ccc1C(=O)N1CCOc2ccc(-c3ccc4nc[nH]c4c3)cc2C1	Inhibition						Not Determined						False	CHEMBL2342499	Inhibition of CYP2C8 (unknown origin)	A	BAO_0000357	single protein format	Homo sapiens	None	None	None	None	CHEMBL3721	Cytochrome P450 2C8	Homo sapiens	SINGLE PROTEIN	CHEMBL2331117	1	Scientific Literature	J. Med. Chem.	2013	None	1.426149999999999
534	CN1CCN(C(=O)c2cn(Cc3cncn3Cc3ccc4c(c3)OCO4)cc2-c2cccc3ccccc23)CC1	CC(C)c1ccc(-c2cn(Cc3cncn3Cc3ccc4c(c3)OCO4)cc2C(=O)N2CCN(C)CC2)c2ccccc12	-10.54769	-9.12185	C(C)C		0	533.63	1	4.72	LB42908	CN1CCN(C(=O)c2cn(Cc3cncn3Cc3ccc4c(c3)OCO4)cc2-c2cccc3ccccc23)CC1	Inhibition	'='	46.7	%				UO_0000187					False	CHEMBL2045906	Inhibition of human CYP2C8-mediated taxol 6alpha-hydroxylation in liver microsomes at 10 uM coincubated with substrate	A	BAO_0000251	microsome format	Homo sapiens	CHEMBL3559723	Liver	None	Microsome	CHEMBL3721	Cytochrome P450 2C8	Homo sapiens	SINGLE PROTEIN	CHEMBL2040745	1	Scientific Literature	Bioorg. Med. Chem. Lett.	2012	None	1.425839999999999
535	c1ccc2c(c1)CN[C@@H](CN(CCCCNC1CCNCC1)[C@H]1CCCc3cccnc31)C2	CC(=O)C1CC(NCCCCN(C[C@H]2Cc3ccccc3CN2)[C@H]2CCCc3cccnc32)CCN1	-7.837239999999999	-9.26281	C(=O)C		0	447.67	0	3.60	13d	c1ccc2c(c1)CN[C@@H](CN(CCCCNC1CCNCC1)[C@H]1CCCc3cccnc31)C2	Inhibition						Not Active						False	CHEMBL4059174	Inhibition of CYP2C8 (unknown origin)	A	BAO_0000357	single protein format	Homo sapiens	None	None	None	None	CHEMBL3721	Cytochrome P450 2C8	Homo sapiens	SINGLE PROTEIN	CHEMBL4052827	1	Scientific Literature	J Med Chem	2018	None	1.4255700000000013
536	COc1ccc2c(c1O)CCCC(C)=C2c1cc(OC)c(OC)c(OC)c1	COc1ccc2c(c1O)C(OC)CCC(C)=C2c1cc(OC)c(OC)c(OC)c1	-5.56778	-6.993339999999999	OC		0	370.45	0	4.58	19a	COc1ccc2c(c1O)CCCC(C)=C2c1cc(OC)c(OC)c(OC)c1	Inhibition	'='	83.2	%				UO_0000187					False	CHEMBL3095761	Inhibition of CYP2C8 (unknown origin) at 3 uM	A	BAO_0000357	single protein format	Homo sapiens	None	None	None	None	CHEMBL3721	Cytochrome P450 2C8	Homo sapiens	SINGLE PROTEIN	CHEMBL3091388	1	Scientific Literature	Bioorg. Med. Chem. Lett.	2013	None	1.425559999999999
537	CC(=O)NC(C)CCc1cnc(-c2ccc(Oc3cccc(OCC4CC4)c3)cc2)o1	CC(=O)NC(C)CCc1cnc(-c2ccc(Oc3cccc(OCC4CC4C)c3)cc2)o1	-11.35758	-9.93267	C		0	420.51	1	5.38	1l	CC(=O)NC(C)CCc1cnc(-c2ccc(Oc3cccc(OCC4CC4)c3)cc2)o1	Inhibition	'='	41.8	%				UO_0000187					False	CHEMBL4027528	Inhibition of CYP2C8 (unknown origin) at 10 uM	A	BAO_0000357	single protein format	Homo sapiens	None	None	None	None	CHEMBL3721	Cytochrome P450 2C8	Homo sapiens	SINGLE PROTEIN	CHEMBL4024776	1	Scientific Literature	J Med Chem	2018	None	1.4249100000000006
538	C[C@@H](c1ncncc1F)[C@](O)(Cn1cncn1)c1ccc(F)cc1F	CC(C)c1cc(F)cc(F)c1[C@@](O)(Cn1cncn1)[C@@H](C)c1ncncc1F	-8.75592	-7.3312	C(C)C	VORICONAZOLE	4	349.32	0	2.18	VCZ	C[C@@H](c1ncncc1F)[C@](O)(Cn1cncn1)c1ccc(F)cc1F	Inhibition	'='	25.0	%				UO_0000187					False	CHEMBL1634981	Inhibition of CYP2C8 in human liver microsomes assessed as amodiquine N-deethylation at 100 uM after 15 mins	A	BAO_0000251	microsome format	Homo sapiens	CHEMBL3559723	Liver	None	Microsome	CHEMBL3721	Cytochrome P450 2C8	Homo sapiens	SINGLE PROTEIN	CHEMBL1629616	1	Scientific Literature	Antimicrob. Agents Chemother.	2009	None	1.4247199999999998
539	O=C(NCc1ccncc1)c1nc(CS(=O)(=O)c2ccccc2)no1	O=C(NCc1ccnc(Cl)c1)c1nc(CS(=O)(=O)c2ccccc2)no1	-8.53383	-7.10955	Cl		0	358.38	0	1.37	21	O=C(NCc1ccncc1)c1nc(CS(=O)(=O)c2ccccc2)no1	Inhibition	'<'	14.0	%				UO_0000187					False	CHEMBL2072917	Time dependent inhibition of human recombinant CYP2C8 coexpressed in Escherichia coli at 50 uM using amodiaquine as probe	A	BAO_0000357	single protein format	Homo sapiens	None	None	None	None	CHEMBL3721	Cytochrome P450 2C8	Homo sapiens	SINGLE PROTEIN	CHEMBL2069246	1	Scientific Literature	J. Med. Chem.	2012	None	1.4242800000000004
540	Cc1n[nH]c2cc(OCCNC[C@H](O)c3cccc(NS(=O)(=O)C4CCC4)c3)ccc12	Cc1n[nH]c2c(C(C)C)c(OCCNC[C@H](O)c3cccc(NS(=O)(=O)C4CCC4)c3)ccc12	-9.42312	-7.999169999999999	C(C)C		0	444.56	0	2.87	15	Cc1n[nH]c2cc(OCCNC[C@H](O)c3cccc(NS(=O)(=O)C4CCC4)c3)ccc12	Inhibition	'<'	34.0	%				UO_0000187					False	CHEMBL4051055	Inhibition of CYP2C8 (unknown origin) at 10 uM relative to control	A	BAO_0000357	single protein format	Homo sapiens	None	None	None	None	CHEMBL3721	Cytochrome P450 2C8	Homo sapiens	SINGLE PROTEIN	CHEMBL4049422	1	Scientific Literature	J Med Chem	2017	None	1.4239500000000023
541	COc1cc2c(cc1OC)C(=O)C(CC1CCN(Cc3ccccc3)CC1)C2	COc1cc2c(c(Br)c1OC)C(=O)C(CC1CCN(Cc3ccccc3)CC1)C2	-6.92535	-8.34795	Br	DONEPEZIL	4	379.5	0	4.36	Donepezil	COc1cc2c(cc1OC)C(=O)C(CC1CCN(Cc3ccccc3)CC1)C2	Inhibition	'<'	10.0	%				UO_0000187					False	CHEMBL3534890	Time dependent inhibition of CYP2C8 (unknown origin) at 100 uM by LC/MS system	A	BAO_0000357	single protein format	Homo sapiens	None	None	None	None	CHEMBL3721	Cytochrome P450 2C8	Homo sapiens	SINGLE PROTEIN	CHEMBL3526118	1	Scientific Literature	Drug Metab. Dispos.	2011	None	1.422600000000001
542	COc1cccc(CC(=O)N2Cc3ccc(S(=O)(=O)NCCc4cccc(F)c4)cc3C2)c1	COCc1ccc(OC)cc1CC(=O)N1Cc2ccc(S(=O)(=O)NCCc3cccc(F)c3)cc2C1	-10.42351	-9.00125	COC		0	468.55	0	3.44	1	COc1cccc(CC(=O)N2Cc3ccc(S(=O)(=O)NCCc4cccc(F)c4)cc3C2)c1	Inhibition	'='	29.0	%				UO_0000187					False	CHEMBL3616247	Inhibition of CYP2C8 (unknown origin) at 3 uM	A	BAO_0000357	single protein format	Homo sapiens	None	None	None	None	CHEMBL3721	Cytochrome P450 2C8	Homo sapiens	SINGLE PROTEIN	CHEMBL3612040	1	Scientific Literature	J. Med. Chem.	2015	None	1.4222599999999996
543	O=C(NCc1ccncc1)c1nc(CS(=O)(=O)c2ccccc2)no1	O=C(NCc1ccncc1F)c1nc(CS(=O)(=O)c2ccccc2)no1	-8.53167	-7.10955	F		0	358.38	0	1.37	21	O=C(NCc1ccncc1)c1nc(CS(=O)(=O)c2ccccc2)no1	Inhibition	'<'	14.0	%				UO_0000187					False	CHEMBL2072917	Time dependent inhibition of human recombinant CYP2C8 coexpressed in Escherichia coli at 50 uM using amodiaquine as probe	A	BAO_0000357	single protein format	Homo sapiens	None	None	None	None	CHEMBL3721	Cytochrome P450 2C8	Homo sapiens	SINGLE PROTEIN	CHEMBL2069246	1	Scientific Literature	J. Med. Chem.	2012	None	1.4221200000000005
544	COc1nccc2ccc(C(=O)N3CCC4(CC3)Cc3cn(C(C)(C)C)nc3C(=O)N4)cc12	COc1nccc2ccc(C(=O)N3CCC4(CC3)Cc3cn(C(C)(C)C)nc3C(=O)N4)c(Cl)c12	-5.0986	-6.52066	Cl		0	447.54	0	3.16	22	COc1nccc2ccc(C(=O)N3CCC4(CC3)Cc3cn(C(C)(C)C)nc3C(=O)N4)cc12	Inhibition						Not Active						False	CHEMBL2422741	Inhibition of human CYP2C8 at 10 uM	B	BAO_0000357	single protein format	Homo sapiens	None	None	None	None	CHEMBL3721	Cytochrome P450 2C8	Homo sapiens	SINGLE PROTEIN	CHEMBL2417512	1	Scientific Literature	J. Med. Chem.	2013	None	1.42206
545	CC(C)(C)NC(=O)c1ccc(Oc2cc(F)c(CC(=O)O)cc2Cl)c(NS(=O)(=O)c2ccc(C3CC3)cc2Cl)c1	CC(C)(C)NC(=O)c1ccc(Oc2cc(F)c(CC(=O)O)cc2Cl)c(NS(=O)(=O)c2ccc(C3CC3)cc2Cl)c1C(=O)O	-8.82068	-10.24272	C(=O)O	VIDUPIPRANT	2	609.5	2	6.76	AMG 853	CC(C)(C)NC(=O)c1ccc(Oc2cc(F)c(CC(=O)O)cc2Cl)c(NS(=O)(=O)c2ccc(C3CC3)cc2Cl)c1	Inhibition						Not Active						False	CHEMBL3532224	Time dependent inhibition of CYP2C8 in human liver microsomes using paclitaxel as substrate at 10 uM by LC-MS/MS analysis	A	BAO_0000019	assay format	Homo sapiens	CHEMBL3559723	Liver	None	None	CHEMBL3721	Cytochrome P450 2C8	Homo sapiens	SINGLE PROTEIN	CHEMBL3526017	1	Scientific Literature	Drug Metab. Dispos.	2012	None	1.4220400000000009
546	C=C1C[C@@H]2[C@H](CC[C@]3(C)C(=O)CC[C@@H]23)[C@@]2(C)C=CC(=O)C=C12	C=C1C[C@@H]2[C@H](CC[C@]3(C)C(=O)CC[C@@H]23)[C@@]2(C)C=C(C(C)C)C(=O)C=C12	-7.94218	-6.5202800000000005	C(C)C	EXEMESTANE	4	296.41	0	4.03	Aromasin, Exemestane	C=C1C[C@@H]2[C@H](CC[C@]3(C)C(=O)CC[C@@H]23)[C@@]2(C)C=CC(=O)C=C12	Inhibition	'<'	20.0	%				UO_0000187					False	CHEMBL3528385	Drug metabolism assessed as human recombinant CYP2C8-mediated 17-hydroexemestane and 6-Hydroxymethylexemestane formation assessed as inhibition of metabolite formation at 10 uM after 10 mins by Michaelis-Menten saturation curve analysis in presence of 20 uM quercetin	A	BAO_0000357	single protein format	Homo sapiens	None	None	None	None	CHEMBL3721	Cytochrome P450 2C8	Homo sapiens	SINGLE PROTEIN	CHEMBL3525953	1	Scientific Literature	Drug Metab. Dispos.	2011	None	1.421899999999999
547	COc1cc(-c2cnn(C)c2)ccc1Nc1ncc2ccnc(N[C@@H](C)C(C)(C)C)c2n1	COc1c(Nc2ncc3ccnc(N[C@@H](C)C(C)(C)C)c3n2)ccc(-c2cnn(C)c2)c1S	-7.972469999999999	-9.39218	S		0	431.54	1	5.02	34h	COc1cc(-c2cnn(C)c2)ccc1Nc1ncc2ccnc(N[C@@H](C)C(C)(C)C)c2n1	Inhibition						Not Active						False	CHEMBL3811853	Inhibition of CYP2C8 (unknown origin)	A	BAO_0000357	single protein format	Homo sapiens	None	None	None	None	CHEMBL3721	Cytochrome P450 2C8	Homo sapiens	SINGLE PROTEIN	CHEMBL3808337	1	Scientific Literature	J. Med. Chem.	2016	None	1.4197100000000011
548	CC[C@H](C)C(=O)O[C@H]1C[C@H](O)C=C2C=C[C@H](C)[C@H](CC[C@@H](O)C[C@@H](O)CC(=O)O)[C@H]21	CC[C@H](C)C(=O)O[C@H]1C(O)[C@H](O)C=C2C=C[C@H](C)[C@H](CC[C@@H](O)C[C@@H](O)CC(=O)O)[C@H]21	-9.13699	-7.71775	O	PRAVASTATIN	4	424.53	0	2.44	Pravastatin	CC[C@H](C)C(=O)O[C@H]1C[C@H](O)C=C2C=C[C@H](C)[C@H](CC[C@@H](O)C[C@@H](O)CC(=O)O)[C@H]21	Inhibition	'<'	10.0	%				UO_0000187					False	CHEMBL3534890	Time dependent inhibition of CYP2C8 (unknown origin) at 100 uM by LC/MS system	A	BAO_0000357	single protein format	Homo sapiens	None	None	None	None	CHEMBL3721	Cytochrome P450 2C8	Homo sapiens	SINGLE PROTEIN	CHEMBL3526118	1	Scientific Literature	Drug Metab. Dispos.	2011	None	1.4192400000000012
549	COc1cc2c(cc1OC)C(=O)C(CC1CCN(Cc3ccccc3)CC1)C2	COc1cc2c(c(S)c1OC)C(=O)C(CC1CCN(Cc3ccccc3)CC1)C2	-6.92886	-8.34795	S	DONEPEZIL	4	379.5	0	4.36	Donepezil	COc1cc2c(cc1OC)C(=O)C(CC1CCN(Cc3ccccc3)CC1)C2	Inhibition	'<'	10.0	%				UO_0000187					False	CHEMBL3534890	Time dependent inhibition of CYP2C8 (unknown origin) at 100 uM by LC/MS system	A	BAO_0000357	single protein format	Homo sapiens	None	None	None	None	CHEMBL3721	Cytochrome P450 2C8	Homo sapiens	SINGLE PROTEIN	CHEMBL3526118	1	Scientific Literature	Drug Metab. Dispos.	2011	None	1.4190900000000006
550	CC(C)(C)NC(=O)c1ccc(Oc2cc(F)c(CC(=O)O[C@@H]3O[C@H](C(=O)O)[C@@H](O)[C@H](O)[C@H]3O)cc2Cl)c(NS(=O)(=O)c2ccc(C3CC3)cc2Cl)c1	COc1cc(C2CC2)cc(Cl)c1S(=O)(=O)Nc1cc(C(=O)NC(C)(C)C)ccc1Oc1cc(F)c(CC(=O)O[C@@H]2O[C@H](C(=O)O)[C@@H](O)[C@H](O)[C@H]2O)cc1Cl	-10.0189	-11.43761	OC		0	785.63	3	4.11	M1	CC(C)(C)NC(=O)c1ccc(Oc2cc(F)c(CC(=O)O[C@@H]3O[C@H](C(=O)O)[C@@H](O)[C@H](O)[C@H]3O)cc2Cl)c(NS(=O)(=O)c2ccc(C3CC3)cc2Cl)c1	Inhibition						Not Active						False	CHEMBL3532224	Time dependent inhibition of CYP2C8 in human liver microsomes using paclitaxel as substrate at 10 uM by LC-MS/MS analysis	A	BAO_0000019	assay format	Homo sapiens	CHEMBL3559723	Liver	None	None	CHEMBL3721	Cytochrome P450 2C8	Homo sapiens	SINGLE PROTEIN	CHEMBL3526017	1	Scientific Literature	Drug Metab. Dispos.	2012	None	1.418709999999999
551	C[C@H](c1ccc(F)cc1)N(Cc1cccc(C(=O)O)c1)C(=O)c1cc2ccccc2nn1	C[C@H](c1ccc(F)cc1)N(Cc1cc(C(=O)O)ccc1Cl)C(=O)c1cc2ccccc2nn1	-9.92856	-8.51038	Cl		0	429.45	0	4.87	9	C[C@H](c1ccc(F)cc1)N(Cc1cccc(C(=O)O)c1)C(=O)c1cc2ccccc2nn1	Inhibition						Not Determined						False	CHEMBL3579083	Inhibition of CYP2C8 (unknown origin) at 3 uM	A	BAO_0000357	single protein format	Homo sapiens	None	None	None	None	CHEMBL3721	Cytochrome P450 2C8	Homo sapiens	SINGLE PROTEIN	CHEMBL3576831	1	Scientific Literature	ACS Med. Chem. Lett.	2015	None	1.4181799999999996
552	OC(CNC1CCCCC1)Cn1c2ccc(Br)cc2c2cc(Br)ccc21	COCC1CCC(NCC(O)Cn2c3ccc(Br)cc3c3cc(Br)ccc32)CC1	-6.54779	-7.96595	COC		0	480.24	1	5.60	12	OC(CNC1CCCCC1)Cn1c2ccc(Br)cc2c2cc(Br)ccc21	Inhibition						Active						False	CHEMBL3102562	Inhibition of human recombinant CYP2C8 expressed in baculovirus-infected insect cells preincubated for 15 mins followed by substrate addition measured after 30 mins by luminescence assay	A	BAO_0000219	cell-based format	Homo sapiens	None	None	None	None	CHEMBL3721	Cytochrome P450 2C8	Homo sapiens	SINGLE PROTEIN	CHEMBL3098117	1	Scientific Literature	ACS Med. Chem. Lett.	2013	None	1.4181600000000003
553	O=C(NC1CCCCC1)c1nc(CS(=O)(=O)c2ccccc2)no1	CC(C)C1CCC(NC(=O)c2nc(CS(=O)(=O)c3ccccc3)no2)CC1	-8.74949	-7.331460000000001	C(C)C		0	349.41	0	2.11	25	O=C(NC1CCCCC1)c1nc(CS(=O)(=O)c2ccccc2)no1	Inhibition	'<'	13.0	%				UO_0000187					False	CHEMBL2072917	Time dependent inhibition of human recombinant CYP2C8 coexpressed in Escherichia coli at 50 uM using amodiaquine as probe	A	BAO_0000357	single protein format	Homo sapiens	None	None	None	None	CHEMBL3721	Cytochrome P450 2C8	Homo sapiens	SINGLE PROTEIN	CHEMBL2069246	1	Scientific Literature	J. Med. Chem.	2012	None	1.418029999999999
554	O=C(Nc1ccc(F)cn1)c1cc[nH]n1	CC(=O)c1nc(NC(=O)c2cc[nH]n2)ccc1F	-7.3677100000000015	-5.9500199999999985	C(=O)C		0	206.18	0	1.20	3d, BLX-2481	O=C(Nc1ccc(F)cn1)c1cc[nH]n1	Inhibition						Not Determined						False	CHEMBL3606431	Inhibition of human CYP2C8 at 10 uM	A	BAO_0000357	single protein format	Homo sapiens	None	None	None	None	CHEMBL3721	Cytochrome P450 2C8	Homo sapiens	SINGLE PROTEIN	CHEMBL3603736	1	Scientific Literature	Bioorg. Med. Chem. Lett.	2015	None	1.417690000000003
555	CC/C(=C(\c1ccccc1)c1ccc(OCCN(C)C)cc1)c1ccccc1	CC/C(=C(/c1ccc(OCCN(C)C)cc1)c1cccc(Br)c1)c1ccccc1	-8.18027	-6.7633199999999984	Br	TAMOXIFEN	4	371.52	1	6.00	Tamoxifen	CC/C(=C(\c1ccccc1)c1ccc(OCCN(C)C)cc1)c1ccccc1	Inhibition	'<'	10.0	%				UO_0000187					False	CHEMBL3534894	Time dependent inhibition of CYP2C8 (unknown origin) at 10 uM by LC/MS system	A	BAO_0000357	single protein format	Homo sapiens	None	None	None	None	CHEMBL3721	Cytochrome P450 2C8	Homo sapiens	SINGLE PROTEIN	CHEMBL3526118	1	Scientific Literature	Drug Metab. Dispos.	2011	None	1.4169500000000017
556	C[C@H](c1ccc(F)cc1F)N(Cc1cccc(C(=O)O)c1)C(=O)c1cc2ccccn2n1	C[C@H](c1ccc(F)cc1F)N(Cc1cccc(C(=O)O)c1)C(=O)c1cc2cccc(CO)n2n1	-10.92323	-9.50662	CO		0	435.43	0	4.71	30	C[C@H](c1ccc(F)cc1F)N(Cc1cccc(C(=O)O)c1)C(=O)c1cc2ccccn2n1	Inhibition						Not Determined						False	CHEMBL3579083	Inhibition of CYP2C8 (unknown origin) at 3 uM	A	BAO_0000357	single protein format	Homo sapiens	None	None	None	None	CHEMBL3721	Cytochrome P450 2C8	Homo sapiens	SINGLE PROTEIN	CHEMBL3576831	1	Scientific Literature	ACS Med. Chem. Lett.	2015	None	1.4166100000000004
557	COc1cccc(CC(=O)N2Cc3ccc(S(=O)(=O)Nc4cnn(-c5ccccc5)n4)cc3C2)c1	COc1cccc(CC(=O)N2Cc3ccc(S(=O)(=O)Nc4cnn(-c5ccccc5)n4)c(C(C)C)c3C2)c1	-10.56584	-9.14984	C(C)C		0	489.56	0	3.16	6c	COc1cccc(CC(=O)N2Cc3ccc(S(=O)(=O)Nc4cnn(-c5ccccc5)n4)cc3C2)c1	Inhibition	'='	48.0	%				UO_0000187					False	CHEMBL3616247	Inhibition of CYP2C8 (unknown origin) at 3 uM	A	BAO_0000357	single protein format	Homo sapiens	None	None	None	None	CHEMBL3721	Cytochrome P450 2C8	Homo sapiens	SINGLE PROTEIN	CHEMBL3612040	1	Scientific Literature	J. Med. Chem.	2015	None	1.4160000000000004
558	CCC1=C(c2cc(OC)c(OC)c(OC)c2)c2ccc(OC)c(O)c2CCC1	CCC1=C(c2cc(OC)c(OC)c(OC)c2)c2ccc(OC)c(O)c2CC(S)C1	-5.60752	-7.02314	S		0	384.47	0	4.97	19b	CCC1=C(c2cc(OC)c(OC)c(OC)c2)c2ccc(OC)c(O)c2CCC1	Inhibition	'='	71.5	%				UO_0000187					False	CHEMBL3095761	Inhibition of CYP2C8 (unknown origin) at 3 uM	A	BAO_0000357	single protein format	Homo sapiens	None	None	None	None	CHEMBL3721	Cytochrome P450 2C8	Homo sapiens	SINGLE PROTEIN	CHEMBL3091388	1	Scientific Literature	Bioorg. Med. Chem. Lett.	2013	None	1.4156199999999997
559	Cc1cc(C(=O)N2CCOc3ccc(-c4ccc5nc[nH]c5c4)cc3C2)ccc1S(C)(=O)=O	Cc1cc(C(=O)N2CCOc3ccc(-c4cc(C)c5nc[nH]c5c4)cc3C2)ccc1S(C)(=O)=O	-8.23086	-6.81568	C		0	461.54	0	3.98	24	Cc1cc(C(=O)N2CCOc3ccc(-c4ccc5nc[nH]c5c4)cc3C2)ccc1S(C)(=O)=O	Inhibition						Not Determined						False	CHEMBL2342499	Inhibition of CYP2C8 (unknown origin)	A	BAO_0000357	single protein format	Homo sapiens	None	None	None	None	CHEMBL3721	Cytochrome P450 2C8	Homo sapiens	SINGLE PROTEIN	CHEMBL2331117	1	Scientific Literature	J. Med. Chem.	2013	None	1.4151799999999994
560	CS(=O)(=O)O.Cc1ccc(NC(=O)c2ccc(CN3CCN(C)CC3)cc2)cc1Nc1nccc(-c2cccnc2)n1	Cc1ccc(NC(=O)c2ccc(CN3CCN(C)CC3)cc2)cc1Nc1ncc(F)c(-c2cccnc2)n1	-9.58412	-8.16916	F	IMATINIB MESYLATE	4	589.72	0	4.59	Imatinib, Glivec, Gleevec	CS(=O)(=O)O.Cc1ccc(NC(=O)c2ccc(CN3CCN(C)CC3)cc2)cc1Nc1nccc(-c2cccnc2)n1	Inhibition	'='	45.0	%				UO_0000187					False	CHEMBL3536386	Activity of CYP2C8 in human liver microsomes assessed as inhibition of montelukast-mediated N-desmethylimatinib formation at 0.1 uM after 5 mins by LC/MS analysis	A	BAO_0000019	assay format	Homo sapiens	CHEMBL3559723	Liver	None	None	CHEMBL3721	Cytochrome P450 2C8	Homo sapiens	SINGLE PROTEIN	CHEMBL3525950	1	Scientific Literature	Drug Metab. Dispos.	2013	None	1.4149600000000007
561	Cc1cc(C(=O)N2CCOc3ccc(-c4ccc5nc[nH]c5c4)cc3C2)ccc1S(C)(=O)=O	Cc1cc(C(=O)N2CCOc3ccc(-c4ccc5nc[nH]c5c4Cl)cc3C2)ccc1S(C)(=O)=O	-8.22887	-6.81568	Cl		0	461.54	0	3.98	24	Cc1cc(C(=O)N2CCOc3ccc(-c4ccc5nc[nH]c5c4)cc3C2)ccc1S(C)(=O)=O	Inhibition						Not Determined						False	CHEMBL2342499	Inhibition of CYP2C8 (unknown origin)	A	BAO_0000357	single protein format	Homo sapiens	None	None	None	None	CHEMBL3721	Cytochrome P450 2C8	Homo sapiens	SINGLE PROTEIN	CHEMBL2331117	1	Scientific Literature	J. Med. Chem.	2013	None	1.4131900000000002
562	CC/C(=C(\c1ccccc1)c1ccc(OCCN(C)C)cc1)c1ccccc1	CC/C(=C(\c1ccccc1)c1ccc(OCCN(C)C)cc1Br)c1ccccc1	-8.17569	-6.7633199999999984	Br	TAMOXIFEN	4	371.52	1	6.00	Tamoxifen	CC/C(=C(\c1ccccc1)c1ccc(OCCN(C)C)cc1)c1ccccc1	Inhibition	'<'	10.0	%				UO_0000187					False	CHEMBL3534894	Time dependent inhibition of CYP2C8 (unknown origin) at 10 uM by LC/MS system	A	BAO_0000357	single protein format	Homo sapiens	None	None	None	None	CHEMBL3721	Cytochrome P450 2C8	Homo sapiens	SINGLE PROTEIN	CHEMBL3526118	1	Scientific Literature	Drug Metab. Dispos.	2011	None	1.412370000000001
563	COC[C@H](C)NC(=O)c1nc(N2CC[C@@H](NC(=O)c3[nH]c(C)c(Cl)c3Cl)[C@@H](OC)C2)sc1C(=O)O	COC[C@H](C)NC(=O)c1nc(N2CC[C@@H](NC(=O)c3[nH]c(C)c(Cl)c3Cl)[C@@H](OC)C2S)sc1C(=O)O	-6.36239	-7.77475	S	AZD-5099	1	548.45	1	2.57	63, AZD5099	COC[C@H](C)NC(=O)c1nc(N2CC[C@@H](NC(=O)c3[nH]c(C)c(Cl)c3Cl)[C@@H](OC)C2)sc1C(=O)O	Inhibition						Not Active						False	CHEMBL3363889	Inhibition of human CYP2C8 at 50 uM	A	BAO_0000357	single protein format	Homo sapiens	None	None	None	None	CHEMBL3721	Cytochrome P450 2C8	Homo sapiens	SINGLE PROTEIN	CHEMBL3352173	1	Scientific Literature	J. Med. Chem.	2014	None	1.4123599999999996
564	CS(=O)(=O)O.Cc1ccc(NC(=O)c2ccc(CN3CCN(C)CC3)cc2)cc1Nc1nccc(-c2cccnc2)n1	Cc1ccc(NC(=O)c2ccc(CN3CCN(C)CC3)c(C(C)C)c2)cc1Nc1nccc(-c2cccnc2)n1	-9.58079	-8.16916	C(C)C	IMATINIB MESYLATE	4	589.72	0	4.59	Imatinib, Glivec, Gleevec	CS(=O)(=O)O.Cc1ccc(NC(=O)c2ccc(CN3CCN(C)CC3)cc2)cc1Nc1nccc(-c2cccnc2)n1	Inhibition	'='	45.0	%				UO_0000187					False	CHEMBL3536386	Activity of CYP2C8 in human liver microsomes assessed as inhibition of montelukast-mediated N-desmethylimatinib formation at 0.1 uM after 5 mins by LC/MS analysis	A	BAO_0000019	assay format	Homo sapiens	CHEMBL3559723	Liver	None	None	CHEMBL3721	Cytochrome P450 2C8	Homo sapiens	SINGLE PROTEIN	CHEMBL3525950	1	Scientific Literature	Drug Metab. Dispos.	2013	None	1.4116300000000006
565	C[C@@H](c1ncncc1F)[C@](O)(Cn1cncn1)c1ccc(F)cc1F	C[C@@H](c1ncnc(F)c1F)[C@](O)(Cn1cncn1)c1ccc(F)cc1F	-8.74187	-7.3312	F	VORICONAZOLE	4	349.32	0	2.18	VCZ	C[C@@H](c1ncncc1F)[C@](O)(Cn1cncn1)c1ccc(F)cc1F	Inhibition	'='	25.0	%				UO_0000187					False	CHEMBL1634981	Inhibition of CYP2C8 in human liver microsomes assessed as amodiquine N-deethylation at 100 uM after 15 mins	A	BAO_0000251	microsome format	Homo sapiens	CHEMBL3559723	Liver	None	Microsome	CHEMBL3721	Cytochrome P450 2C8	Homo sapiens	SINGLE PROTEIN	CHEMBL1629616	1	Scientific Literature	Antimicrob. Agents Chemother.	2009	None	1.4106700000000005
566	COC[C@H](C)NC(=O)c1nc(N2CC[C@@H](NC(=O)c3[nH]c(C)c(Cl)c3Cl)[C@@H](OC)C2)sc1C(=O)O	COC[C@H](C)NC(=O)c1nc(N2C[C@H](OC)[C@H](NC(=O)c3[nH]c(C)c(Cl)c3Cl)CC2S)sc1C(=O)O	-6.36414	-7.77475	S	AZD-5099	1	548.45	1	2.57	63, AZD5099	COC[C@H](C)NC(=O)c1nc(N2CC[C@@H](NC(=O)c3[nH]c(C)c(Cl)c3Cl)[C@@H](OC)C2)sc1C(=O)O	Inhibition						Not Active						False	CHEMBL3363889	Inhibition of human CYP2C8 at 50 uM	A	BAO_0000357	single protein format	Homo sapiens	None	None	None	None	CHEMBL3721	Cytochrome P450 2C8	Homo sapiens	SINGLE PROTEIN	CHEMBL3352173	1	Scientific Literature	J. Med. Chem.	2014	None	1.4106100000000001
567	CCCCc1oc2ccccc2c1C(=O)c1cc(I)c(OCCN(CC)CC)c(I)c1	CCCCc1oc2c(I)cccc2c1C(=O)c1cc(I)c(OCCN(CC)CC)c(I)c1	-6.87528	-8.28585	I	AMIODARONE	4	645.32	2	6.94	amiodarone	CCCCc1oc2ccccc2c1C(=O)c1cc(I)c(OCCN(CC)CC)c(I)c1	Inhibition	'='	32.7	%				UO_0000187					False	CHEMBL3534779	Inhibition of CYP2C8-mediated paclitaxel metabolite formation in human liver microsomes at 5 uM after 8 mins by LC-MS/MS analysis relative to control	A	BAO_0000019	assay format	Homo sapiens	CHEMBL3559723	Liver	None	None	CHEMBL3721	Cytochrome P450 2C8	Homo sapiens	SINGLE PROTEIN	CHEMBL3526133	1	Scientific Literature	Drug Metab. Dispos.	2012	None	1.4105699999999999
568	CC/C(=C(\c1ccccc1)c1ccc(OCCN(C)C)cc1)c1ccccc1	CC/C(=C(/c1ccc(OCCN(C)C)cc1)c1cccc(C(C)=O)c1)c1ccccc1	-8.17268	-6.7633199999999984	C(=O)C	TAMOXIFEN	4	371.52	1	6.00	Tamoxifen	CC/C(=C(\c1ccccc1)c1ccc(OCCN(C)C)cc1)c1ccccc1	Inhibition	'<'	10.0	%				UO_0000187					False	CHEMBL3534894	Time dependent inhibition of CYP2C8 (unknown origin) at 10 uM by LC/MS system	A	BAO_0000357	single protein format	Homo sapiens	None	None	None	None	CHEMBL3721	Cytochrome P450 2C8	Homo sapiens	SINGLE PROTEIN	CHEMBL3526118	1	Scientific Literature	Drug Metab. Dispos.	2011	None	1.4093600000000013
569	CC(=O)NC(C)c1ccc2sc(-c3ccc(Oc4cccc(OCC5CC5)c4)nc3)nc2c1	CC(=O)NC(C)c1ccc2sc(-c3ccc(Oc4cccc(OCC5CC5C(C)C)c4)nc3)nc2c1	-10.55227	-9.14295	C(C)C		0	459.57	1	6.14	1i	CC(=O)NC(C)c1ccc2sc(-c3ccc(Oc4cccc(OCC5CC5)c4)nc3)nc2c1	Inhibition	'='	14.4	%				UO_0000187					False	CHEMBL4027528	Inhibition of CYP2C8 (unknown origin) at 10 uM	A	BAO_0000357	single protein format	Homo sapiens	None	None	None	None	CHEMBL3721	Cytochrome P450 2C8	Homo sapiens	SINGLE PROTEIN	CHEMBL4024776	1	Scientific Literature	J Med Chem	2018	None	1.4093199999999992
570	C[C@H](c1ccc(F)cc1F)N(Cc1cccc(C(=O)O)n1)C(=O)c1cc2ccccc2cn1	C[C@H](c1ccc(F)cc1F)N(Cc1cccc(C(=O)O)n1)C(=O)c1cc2cccc(Br)c2cn1	-8.454260000000001	-9.86326	Br		0	447.44	1	5.01	31	C[C@H](c1ccc(F)cc1F)N(Cc1cccc(C(=O)O)n1)C(=O)c1cc2ccccc2cn1	Inhibition	'='	0.0	%				UO_0000187					False	CHEMBL3579083	Inhibition of CYP2C8 (unknown origin) at 3 uM	A	BAO_0000357	single protein format	Homo sapiens	None	None	None	None	CHEMBL3721	Cytochrome P450 2C8	Homo sapiens	SINGLE PROTEIN	CHEMBL3576831	1	Scientific Literature	ACS Med. Chem. Lett.	2015	None	1.408999999999999
571	CC(C)(C)NC(=O)c1ccc(Oc2cc(F)c(CC(=O)O[C@@H]3O[C@H](C(=O)O)[C@@H](O)[C@H](O)[C@H]3O)cc2Cl)c(NS(=O)(=O)c2ccc(C3CC3)cc2Cl)c1	CC(C)(C)NC(=O)c1cc(Br)c(Oc2cc(F)c(CC(=O)O[C@@H]3O[C@H](C(=O)O)[C@@H](O)[C@H](O)[C@H]3O)cc2Cl)c(NS(=O)(=O)c2ccc(C3CC3)cc2Cl)c1	-10.02888	-11.43761	Br		0	785.63	3	4.11	M1	CC(C)(C)NC(=O)c1ccc(Oc2cc(F)c(CC(=O)O[C@@H]3O[C@H](C(=O)O)[C@@H](O)[C@H](O)[C@H]3O)cc2Cl)c(NS(=O)(=O)c2ccc(C3CC3)cc2Cl)c1	Inhibition						Not Active						False	CHEMBL3532224	Time dependent inhibition of CYP2C8 in human liver microsomes using paclitaxel as substrate at 10 uM by LC-MS/MS analysis	A	BAO_0000019	assay format	Homo sapiens	CHEMBL3559723	Liver	None	None	CHEMBL3721	Cytochrome P450 2C8	Homo sapiens	SINGLE PROTEIN	CHEMBL3526017	1	Scientific Literature	Drug Metab. Dispos.	2012	None	1.4087300000000003
572	Cc1ccc(-c2c(-c3nn(C)c4ncnc(N5CC[C@H](N6CCCCC6)C5)c34)cnn2C)cc1	Cc1ccc(-c2c(-c3nn(C)c4ncnc(N5CC[C@H](N6CCCCC6)C5)c34)cnn2C)cc1O	-7.398630000000002	-5.9900699999999985	O		0	456.6	0	3.80	CYP3cide, PF-04981517	Cc1ccc(-c2c(-c3nn(C)c4ncnc(N5CC[C@H](N6CCCCC6)C5)c34)cnn2C)cc1	Inhibition	'='	13.0	%				UO_0000187					False	CHEMBL3532657	Time dependent inhibition of human CYP2C8 paclitaxel 6alpha-hydroxylase activity assessed as decrease in enzyme activity at 100 uM preincubated for 30 mins by IC25-shift assay	A	BAO_0000357	single protein format	Homo sapiens	None	None	None	None	CHEMBL3721	Cytochrome P450 2C8	Homo sapiens	SINGLE PROTEIN	CHEMBL3526089	1	Scientific Literature	Drug Metab. Dispos.	2012	None	1.4085600000000031
573	O=S1(=O)CCC(CNCCCCN(C[C@H]2Cc3ccccc3CN2)[C@H]2CCCc3cccnc32)CC1	O=S1(=O)CCC(CNCCCCN(C[C@H]2Cc3ccc(F)cc3CN2)[C@H]2CCCc3cccnc32)CC1	-10.31937	-8.91119	F		0	510.75	1	3.67	11f	O=S1(=O)CCC(CNCCCCN(C[C@H]2Cc3ccccc3CN2)[C@H]2CCCc3cccnc32)CC1	Inhibition						Not Active						False	CHEMBL4059174	Inhibition of CYP2C8 (unknown origin)	A	BAO_0000357	single protein format	Homo sapiens	None	None	None	None	CHEMBL3721	Cytochrome P450 2C8	Homo sapiens	SINGLE PROTEIN	CHEMBL4052827	1	Scientific Literature	J Med Chem	2018	None	1.4081799999999998
574	CCNc1cc(S(C)(=O)=O)ccc1C(=O)N1CCOc2ccc(-c3ccc4nc[nH]c4c3)cc2C1	CCNc1cc(S(C)(=O)=O)ccc1C(=O)N1Cc2cc(-c3ccc4nc[nH]c4c3)ccc2OCC1I	-6.1436	-7.55042	I		0	490.59	0	4.10	21	CCNc1cc(S(C)(=O)=O)ccc1C(=O)N1CCOc2ccc(-c3ccc4nc[nH]c4c3)cc2C1	Inhibition						Not Determined						False	CHEMBL2342499	Inhibition of CYP2C8 (unknown origin)	A	BAO_0000357	single protein format	Homo sapiens	None	None	None	None	CHEMBL3721	Cytochrome P450 2C8	Homo sapiens	SINGLE PROTEIN	CHEMBL2331117	1	Scientific Literature	J. Med. Chem.	2013	None	1.4068199999999997
575	Cc1cc2c(cc1CN(C)C)CCN(C(=O)c1cc3cc(Cl)ccc3n1C)C2	Cc1cc2c(cc1CN(C)C)C(CO)CN(C(=O)c1cc3cc(Cl)ccc3n1C)C2	-6.889360000000001	-5.48272	CO		0	395.93	0	4.40	25e	Cc1cc2c(cc1CN(C)C)CCN(C(=O)c1cc3cc(Cl)ccc3n1C)C2	Inhibition						Not Active						False	CHEMBL3368363	Inhibition of human recombinant CYP2C8 after 20 to 50 mins by high-throughput fluorescence assay	A	BAO_0000357	single protein format	Homo sapiens	None	None	None	None	CHEMBL3721	Cytochrome P450 2C8	Homo sapiens	SINGLE PROTEIN	CHEMBL3352699	1	Scientific Literature	J. Med. Chem.	2014	None	1.4066400000000012
576	CS(=O)(=O)O.Cc1ccc(NC(=O)c2ccc(CN3CCN(C)CC3)cc2)cc1Nc1nccc(-c2cccnc2)n1	Cc1ccc(NC(=O)c2ccc(CN3CCN(C)CC3F)cc2)cc1Nc1nccc(-c2cccnc2)n1	-9.57556	-8.16916	F	IMATINIB MESYLATE	4	589.72	0	4.59	Imatinib, Glivec, Gleevec	CS(=O)(=O)O.Cc1ccc(NC(=O)c2ccc(CN3CCN(C)CC3)cc2)cc1Nc1nccc(-c2cccnc2)n1	Inhibition	'='	45.0	%				UO_0000187					False	CHEMBL3536386	Activity of CYP2C8 in human liver microsomes assessed as inhibition of montelukast-mediated N-desmethylimatinib formation at 0.1 uM after 5 mins by LC/MS analysis	A	BAO_0000019	assay format	Homo sapiens	CHEMBL3559723	Liver	None	None	CHEMBL3721	Cytochrome P450 2C8	Homo sapiens	SINGLE PROTEIN	CHEMBL3525950	1	Scientific Literature	Drug Metab. Dispos.	2013	None	1.4063999999999997
577	CCCc1cc(S(C)(=O)=O)ccc1C(=O)N1CCOc2ccc(-c3ccc4nc[nH]c4c3)cc2C1	CCCc1cc(S(C)(=O)=O)cc(C)c1C(=O)N1CCOc2ccc(-c3ccc4nc[nH]c4c3)cc2C1	-6.09022	-7.495989999999999	C		0	489.6	0	4.62	20	CCCc1cc(S(C)(=O)=O)ccc1C(=O)N1CCOc2ccc(-c3ccc4nc[nH]c4c3)cc2C1	Inhibition						Not Determined						False	CHEMBL2342499	Inhibition of CYP2C8 (unknown origin)	A	BAO_0000357	single protein format	Homo sapiens	None	None	None	None	CHEMBL3721	Cytochrome P450 2C8	Homo sapiens	SINGLE PROTEIN	CHEMBL2331117	1	Scientific Literature	J. Med. Chem.	2013	None	1.4057699999999986
578	C#C[C@]1(O)CC[C@H]2[C@@H]3CCc4cc(O)ccc4[C@H]3CC[C@@]21C	C#C[C@]1(O)CC(C(C)=O)[C@H]2[C@@H]3CCc4cc(O)ccc4[C@H]3CC[C@@]21C	-6.84029	-8.24492	C(=O)C	ETHINYL ESTRADIOL	4	296.41	0	3.61	Ethinylestradiol	C#C[C@]1(O)CC[C@H]2[C@@H]3CCc4cc(O)ccc4[C@H]3CC[C@@]21C	Inhibition	'<'	10.0	%				UO_0000187					False	CHEMBL3534894	Time dependent inhibition of CYP2C8 (unknown origin) at 10 uM by LC/MS system	A	BAO_0000357	single protein format	Homo sapiens	None	None	None	None	CHEMBL3721	Cytochrome P450 2C8	Homo sapiens	SINGLE PROTEIN	CHEMBL3526118	1	Scientific Literature	Drug Metab. Dispos.	2011	None	1.40463
579	CCCc1cc(S(C)(=O)=O)ccc1C(=O)N1CCOc2ccc(-c3ccc4nc[nH]c4c3)cc2C1	CCCc1cc(S(C)(=O)=O)ccc1C(=O)N1CCOc2ccc(-c3ccc4nc(C(C)C)[nH]c4c3)cc2C1	-8.90039	-7.495989999999999	C(C)C		0	489.6	0	4.62	20	CCCc1cc(S(C)(=O)=O)ccc1C(=O)N1CCOc2ccc(-c3ccc4nc[nH]c4c3)cc2C1	Inhibition						Not Determined						False	CHEMBL2342499	Inhibition of CYP2C8 (unknown origin)	A	BAO_0000357	single protein format	Homo sapiens	None	None	None	None	CHEMBL3721	Cytochrome P450 2C8	Homo sapiens	SINGLE PROTEIN	CHEMBL2331117	1	Scientific Literature	J. Med. Chem.	2013	None	1.4044000000000008
580	Cc1n[nH]c2cc(OCCNC[C@H](O)c3cccc(NS(=O)(=O)C4CCC4)c3)ccc12	Cc1n[nH]c2cc(OCCNC[C@H](O)c3cccc(NS(=O)(=O)C4CCC4)c3)cc(S)c12	-9.40301	-7.999169999999999	S		0	444.56	0	2.87	15	Cc1n[nH]c2cc(OCCNC[C@H](O)c3cccc(NS(=O)(=O)C4CCC4)c3)ccc12	Inhibition	'<'	34.0	%				UO_0000187					False	CHEMBL4051055	Inhibition of CYP2C8 (unknown origin) at 10 uM relative to control	A	BAO_0000357	single protein format	Homo sapiens	None	None	None	None	CHEMBL3721	Cytochrome P450 2C8	Homo sapiens	SINGLE PROTEIN	CHEMBL4049422	1	Scientific Literature	J Med Chem	2017	None	1.4038400000000015
581	CC(C)c1c(C(=O)Nc2ccccc2)c(-c2ccccc2)c(-c2ccc(F)cc2)n1CC[C@@H](O)C[C@@H](O)CC(=O)O	CC(C)c1ccc(NC(=O)c2c(-c3ccccc3)c(-c3ccc(F)cc3)n(CC[C@@H](O)C[C@@H](O)CC(=O)O)c2C(C)C)cc1	-11.53843	-10.13473	C(C)C	ATORVASTATIN	4	558.65	2	6.31	Atorvastatin	CC(C)c1c(C(=O)Nc2ccccc2)c(-c2ccccc2)c(-c2ccc(F)cc2)n1CC[C@@H](O)C[C@@H](O)CC(=O)O	Inhibition	'<'	10.0	%				UO_0000187					False	CHEMBL3534890	Time dependent inhibition of CYP2C8 (unknown origin) at 100 uM by LC/MS system	A	BAO_0000357	single protein format	Homo sapiens	None	None	None	None	CHEMBL3721	Cytochrome P450 2C8	Homo sapiens	SINGLE PROTEIN	CHEMBL3526118	1	Scientific Literature	Drug Metab. Dispos.	2011	None	1.4037000000000006
582	CC(=O)NC(C)CCc1cnc(-c2ccc(Oc3cccc(OCC4CC4)c3)cc2)o1	CC(=O)NC(C)CCc1cnc(-c2ccc(Oc3cccc(OCC4CC4CO)c3)cc2)o1	-11.33595	-9.93267	CO		0	420.51	1	5.38	1l	CC(=O)NC(C)CCc1cnc(-c2ccc(Oc3cccc(OCC4CC4)c3)cc2)o1	Inhibition	'='	41.8	%				UO_0000187					False	CHEMBL4027528	Inhibition of CYP2C8 (unknown origin) at 10 uM	A	BAO_0000357	single protein format	Homo sapiens	None	None	None	None	CHEMBL3721	Cytochrome P450 2C8	Homo sapiens	SINGLE PROTEIN	CHEMBL4024776	1	Scientific Literature	J Med Chem	2018	None	1.4032800000000005
583	O[C@@H](CNC1CCCCC1)Cn1c2ccc(Br)cc2c2cc(Br)ccc21	OC1CCC(NC[C@H](O)Cn2c3ccc(Br)cc3c3cc(Br)ccc32)CC1	-6.42282	-7.82532	O		0	480.24	1	5.60	18a	O[C@@H](CNC1CCCCC1)Cn1c2ccc(Br)cc2c2cc(Br)ccc21	Inhibition						Active						False	CHEMBL3102562	Inhibition of human recombinant CYP2C8 expressed in baculovirus-infected insect cells preincubated for 15 mins followed by substrate addition measured after 30 mins by luminescence assay	A	BAO_0000219	cell-based format	Homo sapiens	None	None	None	None	CHEMBL3721	Cytochrome P450 2C8	Homo sapiens	SINGLE PROTEIN	CHEMBL3098117	1	Scientific Literature	ACS Med. Chem. Lett.	2013	None	1.4024999999999999
584	COc1ccc2c(c1O)CCCC(CCC#N)=C2c1cc(OC)c(OC)c(OC)c1	COc1cc(C(=O)O)c2c(c1O)CCCC(CCC#N)=C2c1cc(OC)c(OC)c(OC)c1	-5.894419999999998	-7.29672	C(=O)O		0	409.48	0	4.87	28	COc1ccc2c(c1O)CCCC(CCC#N)=C2c1cc(OC)c(OC)c(OC)c1	Inhibition	'='	45.3	%				UO_0000187					False	CHEMBL3095761	Inhibition of CYP2C8 (unknown origin) at 3 uM	A	BAO_0000357	single protein format	Homo sapiens	None	None	None	None	CHEMBL3721	Cytochrome P450 2C8	Homo sapiens	SINGLE PROTEIN	CHEMBL3091388	1	Scientific Literature	Bioorg. Med. Chem. Lett.	2013	None	1.4023000000000012
585	COCCOCn1ccc(NC(=O)c2cc(Oc3ccc(S(C)(=O)=O)cc3)cc(-c3ncccc3C)c2)n1	COCCOCn1ccc(NC(=O)c2cc(-c3ncccc3C)cc(Oc3ccc(S(C)(=O)=O)cc3)c2I)n1	-8.50055	-9.9026	I		0	536.61	1	4.32	19e	COCCOCn1ccc(NC(=O)c2cc(Oc3ccc(S(C)(=O)=O)cc3)cc(-c3ncccc3C)c2)n1	Inhibition						Not Active						False	CHEMBL3243414	Time dependent inhibition of CYP2C8 in human liver microsomes	A	BAO_0000019	assay format	Homo sapiens	CHEMBL3559723	Liver	None	None	CHEMBL3721	Cytochrome P450 2C8	Homo sapiens	SINGLE PROTEIN	CHEMBL3232870	1	Scientific Literature	Bioorg. Med. Chem.	2014	None	1.4020499999999991
586	c1ccc2c(c1)CN[C@@H](CN(CCCCNCC1CCNCC1)[C@H]1CCCc3cccnc31)C2	IC1CC(CNCCCCN(C[C@H]2Cc3ccccc3CN2)[C@H]2CCCc3cccnc32)CCN1	-8.0233	-9.42521	I		0	461.7	0	3.84	11d	c1ccc2c(c1)CN[C@@H](CN(CCCCNCC1CCNCC1)[C@H]1CCCc3cccnc31)C2	Inhibition						Not Active						False	CHEMBL4059174	Inhibition of CYP2C8 (unknown origin)	A	BAO_0000357	single protein format	Homo sapiens	None	None	None	None	CHEMBL3721	Cytochrome P450 2C8	Homo sapiens	SINGLE PROTEIN	CHEMBL4052827	1	Scientific Literature	J Med Chem	2018	None	1.401909999999999
587	CN(CCOc1ccc(CC2SC(=O)NC2=O)cc1)c1ccccn1	COCc1ccc(N(C)CCOc2ccc(CC3SC(=O)NC3=O)cc2)nc1	-8.49734	-7.09639	COC	ROSIGLITAZONE	4	357.44	0	2.49	Rosiglitazone	CN(CCOc1ccc(CC2SC(=O)NC2=O)cc1)c1ccccn1	Inhibition	'<'	10.0	%				UO_0000187					False	CHEMBL3534894	Time dependent inhibition of CYP2C8 (unknown origin) at 10 uM by LC/MS system	A	BAO_0000357	single protein format	Homo sapiens	None	None	None	None	CHEMBL3721	Cytochrome P450 2C8	Homo sapiens	SINGLE PROTEIN	CHEMBL3526118	1	Scientific Literature	Drug Metab. Dispos.	2011	None	1.400949999999999
588	O=C(NC1CCCCC1)c1nnc(CS(=O)(=O)c2ccccc2)o1	O=C(NC1CCCCC1)c1nnc(CS(=O)(=O)c2cccc(O)c2)o1	-8.75047	-7.34978	O		0	349.41	0	2.11	26	O=C(NC1CCCCC1)c1nnc(CS(=O)(=O)c2ccccc2)o1	Inhibition	'<'	13.0	%				UO_0000187					False	CHEMBL2072917	Time dependent inhibition of human recombinant CYP2C8 coexpressed in Escherichia coli at 50 uM using amodiaquine as probe	A	BAO_0000357	single protein format	Homo sapiens	None	None	None	None	CHEMBL3721	Cytochrome P450 2C8	Homo sapiens	SINGLE PROTEIN	CHEMBL2069246	1	Scientific Literature	J. Med. Chem.	2012	None	1.40069
589	CN(C)Cc1ccc2c(c1)CCN(C(=O)c1cc3cc(Br)ncc3n1C)C2	CN(C)Cc1cc(CO)c2c(c1)CCN(C(=O)c1cc3cc(Br)ncc3n1C)C2	-6.96742	-5.56804	CO		0	427.35	0	3.60	9c	CN(C)Cc1ccc2c(c1)CCN(C(=O)c1cc3cc(Br)ncc3n1C)C2	Inhibition						Not Active						False	CHEMBL3368363	Inhibition of human recombinant CYP2C8 after 20 to 50 mins by high-throughput fluorescence assay	A	BAO_0000357	single protein format	Homo sapiens	None	None	None	None	CHEMBL3721	Cytochrome P450 2C8	Homo sapiens	SINGLE PROTEIN	CHEMBL3352699	1	Scientific Literature	J. Med. Chem.	2014	None	1.3993799999999998
590	COc1cc(C(=O)NS(=O)(=O)c2ccccc2C)ccc1Cc1cn(C)c2ccc(NC(=O)OC3CCCC3)cc12	COc1cc(C(=O)NS(=O)(=O)c2ccccc2C)ccc1Cc1cn(C)c2ccc(NC(=O)OC3CCCC3)c(C(C)C)c12	-8.91991	-10.31921	C(C)C	ZAFIRLUKAST	4	575.69	2	5.70	Zafirlukast	COc1cc(C(=O)NS(=O)(=O)c2ccccc2C)ccc1Cc1cn(C)c2ccc(NC(=O)OC3CCCC3)cc12	Inhibition	'<'	10.0	%				UO_0000187					False	CHEMBL3534893	Time dependent inhibition of CYP2C8 (unknown origin) at 3 uM by LC/MS system	A	BAO_0000357	single protein format	Homo sapiens	None	None	None	None	CHEMBL3721	Cytochrome P450 2C8	Homo sapiens	SINGLE PROTEIN	CHEMBL3526118	1	Scientific Literature	Drug Metab. Dispos.	2011	None	1.3993000000000002
591	c1ccc2c(c1)CN[C@@H](CN(CCCCNC1CCNCC1)[C@H]1CCCc3cccnc31)C2	Brc1ccc2c(c1)CN[C@@H](CN(CCCCNC1CCNCC1)[C@H]1CCCc3cccnc31)C2	-7.86373	-9.26281	Br		0	447.67	0	3.60	13d	c1ccc2c(c1)CN[C@@H](CN(CCCCNC1CCNCC1)[C@H]1CCCc3cccnc31)C2	Inhibition						Not Active						False	CHEMBL4059174	Inhibition of CYP2C8 (unknown origin)	A	BAO_0000357	single protein format	Homo sapiens	None	None	None	None	CHEMBL3721	Cytochrome P450 2C8	Homo sapiens	SINGLE PROTEIN	CHEMBL4052827	1	Scientific Literature	J Med Chem	2018	None	1.3990799999999997
592	Cc1n[nH]c2cc(OCCNC[C@H](O)c3cccc(NS(=O)(=O)C4CCC4)c3)ccc12	Cc1n[nH]c2cc(OCCNC[C@H](O)c3cccc(NS(=O)(=O)C4CC(C(C)C)C4)c3)ccc12	-9.39796	-7.999169999999999	C(C)C		0	444.56	0	2.87	15	Cc1n[nH]c2cc(OCCNC[C@H](O)c3cccc(NS(=O)(=O)C4CCC4)c3)ccc12	Inhibition	'<'	34.0	%				UO_0000187					False	CHEMBL4051055	Inhibition of CYP2C8 (unknown origin) at 10 uM relative to control	A	BAO_0000357	single protein format	Homo sapiens	None	None	None	None	CHEMBL3721	Cytochrome P450 2C8	Homo sapiens	SINGLE PROTEIN	CHEMBL4049422	1	Scientific Literature	J Med Chem	2017	None	1.3987900000000009
593	c1ccc2c(c1)CN[C@@H](CN(CCCCNC1CCNCC1)[C@H]1CCCc3cccnc31)C2	OCC1c2ccccc2CN[C@H]1CN(CCCCNC1CCNCC1)[C@H]1CCCc2cccnc21	-7.86423	-9.26281	CO		0	447.67	0	3.60	13d	c1ccc2c(c1)CN[C@@H](CN(CCCCNC1CCNCC1)[C@H]1CCCc3cccnc31)C2	Inhibition						Not Active						False	CHEMBL4059174	Inhibition of CYP2C8 (unknown origin)	A	BAO_0000357	single protein format	Homo sapiens	None	None	None	None	CHEMBL3721	Cytochrome P450 2C8	Homo sapiens	SINGLE PROTEIN	CHEMBL4052827	1	Scientific Literature	J Med Chem	2018	None	1.39858
594	CS(=O)(=O)O.Cc1ccc(NC(=O)c2ccc(CN3CCN(C)CC3)cc2)cc1Nc1nccc(-c2cccnc2)n1	CCc1cc(CN2CCN(C)CC2)ccc1C(=O)Nc1ccc(C)c(Nc2nccc(-c3cccnc3)n2)c1	-9.56729	-8.16916	CC	IMATINIB MESYLATE	4	589.72	0	4.59	Imatinib, Glivec, Gleevec	CS(=O)(=O)O.Cc1ccc(NC(=O)c2ccc(CN3CCN(C)CC3)cc2)cc1Nc1nccc(-c2cccnc2)n1	Inhibition	'='	45.0	%				UO_0000187					False	CHEMBL3536386	Activity of CYP2C8 in human liver microsomes assessed as inhibition of montelukast-mediated N-desmethylimatinib formation at 0.1 uM after 5 mins by LC/MS analysis	A	BAO_0000019	assay format	Homo sapiens	CHEMBL3559723	Liver	None	None	CHEMBL3721	Cytochrome P450 2C8	Homo sapiens	SINGLE PROTEIN	CHEMBL3525950	1	Scientific Literature	Drug Metab. Dispos.	2013	None	1.39813
595	CC[C@H](C)C(=O)O[C@H]1C[C@H](O)C=C2C=C[C@H](C)[C@H](CC[C@@H](O)C[C@@H](O)CC(=O)O)[C@H]21	CC[C@H](C)C(=O)O[C@H]1C[C@H](O)C(COC)=C2C=C[C@H](C)[C@H](CC[C@@H](O)C[C@@H](O)CC(=O)O)[C@H]21	-9.11576	-7.71775	COC	PRAVASTATIN	4	424.53	0	2.44	Pravastatin	CC[C@H](C)C(=O)O[C@H]1C[C@H](O)C=C2C=C[C@H](C)[C@H](CC[C@@H](O)C[C@@H](O)CC(=O)O)[C@H]21	Inhibition	'<'	10.0	%				UO_0000187					False	CHEMBL3534890	Time dependent inhibition of CYP2C8 (unknown origin) at 100 uM by LC/MS system	A	BAO_0000357	single protein format	Homo sapiens	None	None	None	None	CHEMBL3721	Cytochrome P450 2C8	Homo sapiens	SINGLE PROTEIN	CHEMBL3526118	1	Scientific Literature	Drug Metab. Dispos.	2011	None	1.3980100000000002
596	CC[C@H](c1ccc(F)cc1F)N(Cc1cccc(C(=O)O)c1)C(=O)c1cc2ccccn2n1	CC[C@H](c1c(F)cc(F)cc1COC)N(Cc1cccc(C(=O)O)c1)C(=O)c1cc2ccccn2n1	-8.489180000000001	-9.88716	COC		0	449.46	1	5.10	29	CC[C@H](c1ccc(F)cc1F)N(Cc1cccc(C(=O)O)c1)C(=O)c1cc2ccccn2n1	Inhibition	'='	0.0	%				UO_0000187					False	CHEMBL3579083	Inhibition of CYP2C8 (unknown origin) at 3 uM	A	BAO_0000357	single protein format	Homo sapiens	None	None	None	None	CHEMBL3721	Cytochrome P450 2C8	Homo sapiens	SINGLE PROTEIN	CHEMBL3576831	1	Scientific Literature	ACS Med. Chem. Lett.	2015	None	1.3979799999999987
597	CC1(C)CCC(NCCCCN(C[C@H]2Cc3ccccc3CN2)[C@H]2CCCc3cccnc32)CC1	CC1(C)CCC(NCCCCN(C[C@H]2Cc3cc(C(=O)O)ccc3CN2)[C@H]2CCCc3cccnc32)CC1	-10.29918	-8.901480000000003	C(=O)O		0	474.74	1	5.81	13g	CC1(C)CCC(NCCCCN(C[C@H]2Cc3ccccc3CN2)[C@H]2CCCc3cccnc32)CC1	Inhibition						Not Active						False	CHEMBL4059174	Inhibition of CYP2C8 (unknown origin)	A	BAO_0000357	single protein format	Homo sapiens	None	None	None	None	CHEMBL3721	Cytochrome P450 2C8	Homo sapiens	SINGLE PROTEIN	CHEMBL4052827	1	Scientific Literature	J Med Chem	2018	None	1.3976999999999968
598	COc1cccc(CC(=O)N2Cc3ccc(S(=O)(=O)NCCc4cccc(F)c4)cc3C2)c1	COc1cccc(CC(=O)N2Cc3ccc(S(=O)(=O)NCCc4cccc(F)c4)c(F)c3C2)c1	-7.60407	-9.00125	F		0	468.55	0	3.44	1	COc1cccc(CC(=O)N2Cc3ccc(S(=O)(=O)NCCc4cccc(F)c4)cc3C2)c1	Inhibition	'='	29.0	%				UO_0000187					False	CHEMBL3616247	Inhibition of CYP2C8 (unknown origin) at 3 uM	A	BAO_0000357	single protein format	Homo sapiens	None	None	None	None	CHEMBL3721	Cytochrome P450 2C8	Homo sapiens	SINGLE PROTEIN	CHEMBL3612040	1	Scientific Literature	J. Med. Chem.	2015	None	1.3971800000000005
599	c1cc(-c2noc(C3CCCCC3)n2)ccn1	CC(C)C1CCC(c2nc(-c3ccncc3)no2)CC1	-8.219389999999999	-6.82275	C(C)C		0	229.28	0	3.18	23	c1cc(-c2noc(C3CCCCC3)n2)ccn1	Inhibition	'<'	13.0	%				UO_0000187					False	CHEMBL2072917	Time dependent inhibition of human recombinant CYP2C8 coexpressed in Escherichia coli at 50 uM using amodiaquine as probe	A	BAO_0000357	single protein format	Homo sapiens	None	None	None	None	CHEMBL3721	Cytochrome P450 2C8	Homo sapiens	SINGLE PROTEIN	CHEMBL2069246	1	Scientific Literature	J. Med. Chem.	2012	None	1.3966399999999988
600	O[C@@H](CNC1CCCCC1)Cn1c2ccc(Br)cc2c2cc(Br)ccc21	NC1CCC(NC[C@H](O)Cn2c3ccc(Br)cc3c3cc(Br)ccc32)CC1	-6.42884	-7.82532	N		0	480.24	1	5.60	18a	O[C@@H](CNC1CCCCC1)Cn1c2ccc(Br)cc2c2cc(Br)ccc21	Inhibition						Active						False	CHEMBL3102562	Inhibition of human recombinant CYP2C8 expressed in baculovirus-infected insect cells preincubated for 15 mins followed by substrate addition measured after 30 mins by luminescence assay	A	BAO_0000219	cell-based format	Homo sapiens	None	None	None	None	CHEMBL3721	Cytochrome P450 2C8	Homo sapiens	SINGLE PROTEIN	CHEMBL3098117	1	Scientific Literature	ACS Med. Chem. Lett.	2013	None	1.3964799999999995
601	CC(C)c1noc(C2CCN(C(=O)N[C@H]3C[C@@H]3c3ccccc3)CC2)n1	CC(C)c1noc(C2CCN(C(=O)N[C@H]3C[C@@H]3c3ccc(I)cc3)CC2)n1	-8.29648	-6.9006300000000005	I		0	354.45	0	3.64	2	CC(C)c1noc(C2CCN(C(=O)N[C@H]3C[C@@H]3c3ccccc3)CC2)n1	Inhibition						Active						False	CHEMBL3118261	Inhibition of CYP2C8 in human liver microsomes after 10 mins by mechanism-based assay	A	BAO_0000019	assay format	Homo sapiens	CHEMBL3559723	Liver	None	None	CHEMBL3721	Cytochrome P450 2C8	Homo sapiens	SINGLE PROTEIN	CHEMBL3112438	1	Scientific Literature	Bioorg. Med. Chem.	2014	None	1.3958500000000003
602	Cc1cc(C(=O)N2CCOc3ccc(-c4ccc5nc[nH]c5c4)cc3C2)ccc1S(C)(=O)=O	Cc1cc(C(=O)N2CCOc3c(CO)cc(-c4ccc5nc[nH]c5c4)cc3C2)ccc1S(C)(=O)=O	-8.21067	-6.81568	CO		0	461.54	0	3.98	24	Cc1cc(C(=O)N2CCOc3ccc(-c4ccc5nc[nH]c5c4)cc3C2)ccc1S(C)(=O)=O	Inhibition						Not Determined						False	CHEMBL2342499	Inhibition of CYP2C8 (unknown origin)	A	BAO_0000357	single protein format	Homo sapiens	None	None	None	None	CHEMBL3721	Cytochrome P450 2C8	Homo sapiens	SINGLE PROTEIN	CHEMBL2331117	1	Scientific Literature	J. Med. Chem.	2013	None	1.39499
603	CC/C(=C(\c1ccccc1)c1ccc(OCCN(C)C)cc1)c1ccccc1	CC/C(=C(\c1ccccc1)c1ccc(OCCN(C)C)cc1I)c1ccccc1	-8.15819	-6.7633199999999984	I	TAMOXIFEN	4	371.52	1	6.00	Tamoxifen	CC/C(=C(\c1ccccc1)c1ccc(OCCN(C)C)cc1)c1ccccc1	Inhibition	'<'	10.0	%				UO_0000187					False	CHEMBL3534894	Time dependent inhibition of CYP2C8 (unknown origin) at 10 uM by LC/MS system	A	BAO_0000357	single protein format	Homo sapiens	None	None	None	None	CHEMBL3721	Cytochrome P450 2C8	Homo sapiens	SINGLE PROTEIN	CHEMBL3526118	1	Scientific Literature	Drug Metab. Dispos.	2011	None	1.394870000000001
604	Nc1ccc(-c2cnc(N)c(-c3ccc(Cl)cc3)c2)cn1	Nc1ccc(-c2cnc(N)c(-c3ccc(Cl)cc3)c2C(=O)O)cn1	-7.021719999999998	-8.41641	C(=O)O		0	296.76	0	3.63	16; PF-6260933	Nc1ccc(-c2cnc(N)c(-c3ccc(Cl)cc3)c2)cn1	Inhibition	'<'	15.0	%				UO_0000187					False	CHEMBL3755439	Inhibition of CYP2C8 (unknown origin) at 3 uM	A	BAO_0000357	single protein format	Homo sapiens	None	None	None	None	CHEMBL3721	Cytochrome P450 2C8	Homo sapiens	SINGLE PROTEIN	CHEMBL3751803	1	Scientific Literature	ACS Med. Chem. Lett.	2015	None	1.3946900000000024
605	COc1cc(C(=O)NS(=O)(=O)c2ccccc2C)ccc1Cc1cn(C)c2ccc(NC(=O)OC3CCCC3)cc12	COc1ccc(S(=O)(=O)NC(=O)c2ccc(Cc3cn(C)c4ccc(NC(=O)OC5CCCC5)cc34)c(OC)c2)c(C)c1	-8.92537	-10.31921	OC	ZAFIRLUKAST	4	575.69	2	5.70	Zafirlukast	COc1cc(C(=O)NS(=O)(=O)c2ccccc2C)ccc1Cc1cn(C)c2ccc(NC(=O)OC3CCCC3)cc12	Inhibition	'<'	10.0	%				UO_0000187					False	CHEMBL3534893	Time dependent inhibition of CYP2C8 (unknown origin) at 3 uM by LC/MS system	A	BAO_0000357	single protein format	Homo sapiens	None	None	None	None	CHEMBL3721	Cytochrome P450 2C8	Homo sapiens	SINGLE PROTEIN	CHEMBL3526118	1	Scientific Literature	Drug Metab. Dispos.	2011	None	1.3938400000000009
606	O=C(NCc1ccncc1)c1nc(CS(=O)(=O)c2ccccc2)no1	O=C(NCc1ccncc1)c1nc(CS(=O)(=O)c2ccccc2CO)no1	-8.502419999999999	-7.10955	CO		0	358.38	0	1.37	21	O=C(NCc1ccncc1)c1nc(CS(=O)(=O)c2ccccc2)no1	Inhibition	'<'	14.0	%				UO_0000187					False	CHEMBL2072917	Time dependent inhibition of human recombinant CYP2C8 coexpressed in Escherichia coli at 50 uM using amodiaquine as probe	A	BAO_0000357	single protein format	Homo sapiens	None	None	None	None	CHEMBL3721	Cytochrome P450 2C8	Homo sapiens	SINGLE PROTEIN	CHEMBL2069246	1	Scientific Literature	J. Med. Chem.	2012	None	1.3928699999999994
607	COc1ccc(CCN2CCC(Nc3nc4ccccc4n3Cc3ccc(F)cc3)CC2)cc1	COc1ccc(CCN2CCC(Nc3nc4ccccc4n3Cc3ccc(F)cc3OC)CC2)cc1	-10.70099	-9.30847	OC	ASTEMIZOLE	4	458.58	1	5.35	Astemizole	COc1ccc(CCN2CCC(Nc3nc4ccccc4n3Cc3ccc(F)cc3)CC2)cc1	Inhibition	'='	1.1	%				UO_0000187					False	CHEMBL3535105	Inhibition of CYP2C8-mediated paclitaxel metabolite formation in human liver microsomes at 0.3 uM after 8 mins by LC-MS/MS analysis relative to control	A	BAO_0000019	assay format	Homo sapiens	CHEMBL3559723	Liver	None	None	CHEMBL3721	Cytochrome P450 2C8	Homo sapiens	SINGLE PROTEIN	CHEMBL3526133	1	Scientific Literature	Drug Metab. Dispos.	2012	None	1.3925199999999993
608	O[C@H](CNC1CCCCC1)Cn1c2ccc(Br)cc2c2cc(Br)ccc21	CC(C)c1cc(Br)cc2c3cc(Br)ccc3n(C[C@H](O)CNC3CCCCC3)c12	-7.7084100000000015	-6.3163	C(C)C		0	480.24	1	5.60	18b	O[C@H](CNC1CCCCC1)Cn1c2ccc(Br)cc2c2cc(Br)ccc21	Inhibition						Active						False	CHEMBL3102562	Inhibition of human recombinant CYP2C8 expressed in baculovirus-infected insect cells preincubated for 15 mins followed by substrate addition measured after 30 mins by luminescence assay	A	BAO_0000219	cell-based format	Homo sapiens	None	None	None	None	CHEMBL3721	Cytochrome P450 2C8	Homo sapiens	SINGLE PROTEIN	CHEMBL3098117	1	Scientific Literature	ACS Med. Chem. Lett.	2013	None	1.3921100000000015
609	C#C[C@]1(O)CC[C@H]2[C@@H]3CCc4cc(O)ccc4[C@H]3CC[C@@]21C	C#C[C@]1(O)CC[C@H]2[C@@H]3C(Br)Cc4cc(O)ccc4[C@H]3CC[C@@]21C	-6.853210000000002	-8.24492	Br	ETHINYL ESTRADIOL	4	296.41	0	3.61	Ethinylestradiol	C#C[C@]1(O)CC[C@H]2[C@@H]3CCc4cc(O)ccc4[C@H]3CC[C@@]21C	Inhibition	'<'	10.0	%				UO_0000187					False	CHEMBL3534894	Time dependent inhibition of CYP2C8 (unknown origin) at 10 uM by LC/MS system	A	BAO_0000357	single protein format	Homo sapiens	None	None	None	None	CHEMBL3721	Cytochrome P450 2C8	Homo sapiens	SINGLE PROTEIN	CHEMBL3526118	1	Scientific Literature	Drug Metab. Dispos.	2011	None	1.391709999999999
610	CC(C)(C)NC(=O)c1ccc(Oc2cc(F)c(CC(=O)O)cc2Cl)c(NS(=O)(=O)c2ccc(C3CC3)cc2Cl)c1	CC(C)(C)NC(=O)c1cc(NS(=O)(=O)c2ccc(C3CC3)cc2Cl)c(Oc2cc(F)c(CC(=O)O)cc2Cl)cc1N	-8.8511	-10.24272	N	VIDUPIPRANT	2	609.5	2	6.76	AMG 853	CC(C)(C)NC(=O)c1ccc(Oc2cc(F)c(CC(=O)O)cc2Cl)c(NS(=O)(=O)c2ccc(C3CC3)cc2Cl)c1	Inhibition						Not Active						False	CHEMBL3532224	Time dependent inhibition of CYP2C8 in human liver microsomes using paclitaxel as substrate at 10 uM by LC-MS/MS analysis	A	BAO_0000019	assay format	Homo sapiens	CHEMBL3559723	Liver	None	None	CHEMBL3721	Cytochrome P450 2C8	Homo sapiens	SINGLE PROTEIN	CHEMBL3526017	1	Scientific Literature	Drug Metab. Dispos.	2012	None	1.3916199999999996
611	COc1cccc(CC(=O)N2Cc3ccc(S(=O)(=O)NCCc4cccc(F)c4)cc3C2)c1	COc1cccc(CC(=O)N2Cc3ccc(S(=O)(=O)NCCc4ccc(Br)c(F)c4)cc3C2)c1	-7.6105	-9.00125	Br		0	468.55	0	3.44	1	COc1cccc(CC(=O)N2Cc3ccc(S(=O)(=O)NCCc4cccc(F)c4)cc3C2)c1	Inhibition	'='	29.0	%				UO_0000187					False	CHEMBL3616247	Inhibition of CYP2C8 (unknown origin) at 3 uM	A	BAO_0000357	single protein format	Homo sapiens	None	None	None	None	CHEMBL3721	Cytochrome P450 2C8	Homo sapiens	SINGLE PROTEIN	CHEMBL3612040	1	Scientific Literature	J. Med. Chem.	2015	None	1.3907500000000006
612	O=C(Nc1ccc(Cl)cc1Cl)c1cn[nH]n1	O=C(Nc1cc(S)c(Cl)cc1Cl)c1cn[nH]n1	-5.36038	-6.74967	S		0	257.08	0	2.36	5, BLX-2477	O=C(Nc1ccc(Cl)cc1Cl)c1cn[nH]n1	Inhibition						Not Active						False	CHEMBL3606431	Inhibition of human CYP2C8 at 10 uM	A	BAO_0000357	single protein format	Homo sapiens	None	None	None	None	CHEMBL3721	Cytochrome P450 2C8	Homo sapiens	SINGLE PROTEIN	CHEMBL3603736	1	Scientific Literature	Bioorg. Med. Chem. Lett.	2015	None	1.38929
613	COc1cc(-c2cnn(C)c2)ccc1Nc1ncc2ccnc(N[C@@H](C)C(C)(C)C)c2n1	COc1c(Nc2ncc3ccnc(N[C@@H](C)C(C)(C)C)c3n2)ccc(-c2cnn(C)c2)c1CO	-8.003039999999999	-9.39218	CO		0	431.54	1	5.02	34h	COc1cc(-c2cnn(C)c2)ccc1Nc1ncc2ccnc(N[C@@H](C)C(C)(C)C)c2n1	Inhibition						Not Active						False	CHEMBL3811853	Inhibition of CYP2C8 (unknown origin)	A	BAO_0000357	single protein format	Homo sapiens	None	None	None	None	CHEMBL3721	Cytochrome P450 2C8	Homo sapiens	SINGLE PROTEIN	CHEMBL3808337	1	Scientific Literature	J. Med. Chem.	2016	None	1.3891400000000012
614	C[C@H](c1ccc(F)cc1F)N(Cc1cccc(C(=O)O)c1)C(=O)c1cc2ccccc2cn1	COCc1cc([C@@H](C)N(Cc2cccc(C(=O)O)c2)C(=O)c2cc3ccccc3cn2)c(F)cc1F	-8.455860000000001	-9.845	COC		0	446.45	1	5.61	28	C[C@H](c1ccc(F)cc1F)N(Cc1cccc(C(=O)O)c1)C(=O)c1cc2ccccc2cn1	Inhibition	'='	0.0	%				UO_0000187					False	CHEMBL3579083	Inhibition of CYP2C8 (unknown origin) at 3 uM	A	BAO_0000357	single protein format	Homo sapiens	None	None	None	None	CHEMBL3721	Cytochrome P450 2C8	Homo sapiens	SINGLE PROTEIN	CHEMBL3576831	1	Scientific Literature	ACS Med. Chem. Lett.	2015	None	1.3891399999999994
615	CN(C)[C@]1(c2ccccc2)CC[C@]2(CC1)OCCc1c3cc(F)ccc3[nH]c12.O=C(O)CC(O)(CC(=O)O)C(=O)O	CN(C)[C@]1(c2ccccc2)CC[C@]2(CC1)OCC(N)c1c3cc(F)ccc3[nH]c12	-7.69063	-6.3015300000000005	N		0	570.61	1	5.11	3a, cebranopadol	CN(C)[C@]1(c2ccccc2)CC[C@]2(CC1)OCCc1c3cc(F)ccc3[nH]c12.O=C(O)CC(O)(CC(=O)O)C(=O)O	Inhibition						Not Active						False	CHEMBL3366633	Inhibition of human CYP2C8 up to 250 nM	A	BAO_0000357	single protein format	Homo sapiens	None	None	None	None	CHEMBL3721	Cytochrome P450 2C8	Homo sapiens	SINGLE PROTEIN	CHEMBL3352090	1	Scientific Literature	ACS Med. Chem. Lett.	2014	None	1.3890999999999991
616	COc1ccc2ccc(C(=O)N3CCC4(CC3)Cc3cn(C(C)(C)C)nc3C(=O)N4)cc2n1	CCc1c(C(=O)N2CCC3(CC2)Cc2cn(C(C)(C)C)nc2C(=O)N3)ccc2ccc(OC)nc12	-4.88742	-6.27625	CC		0	447.54	0	3.16	21	COc1ccc2ccc(C(=O)N3CCC4(CC3)Cc3cn(C(C)(C)C)nc3C(=O)N4)cc2n1	Inhibition						Not Active						False	CHEMBL2422741	Inhibition of human CYP2C8 at 10 uM	B	BAO_0000357	single protein format	Homo sapiens	None	None	None	None	CHEMBL3721	Cytochrome P450 2C8	Homo sapiens	SINGLE PROTEIN	CHEMBL2417512	1	Scientific Literature	J. Med. Chem.	2013	None	1.3888300000000005
617	c1ccc2c(c1)CN[C@@H](CN(CCCCNCC1CCNCC1)[C@H]1CCCc3cccnc31)C2	COCc1cccc2c1CN[C@@H](CN(CCCCNCC1CCNCC1)[C@H]1CCCc3cccnc31)C2	-8.03665	-9.42521	COC		0	461.7	0	3.84	11d	c1ccc2c(c1)CN[C@@H](CN(CCCCNCC1CCNCC1)[C@H]1CCCc3cccnc31)C2	Inhibition						Not Active						False	CHEMBL4059174	Inhibition of CYP2C8 (unknown origin)	A	BAO_0000357	single protein format	Homo sapiens	None	None	None	None	CHEMBL3721	Cytochrome P450 2C8	Homo sapiens	SINGLE PROTEIN	CHEMBL4052827	1	Scientific Literature	J Med Chem	2018	None	1.38856
618	COc1cc2c(cc1OC)C(=O)C(CC1CCN(Cc3ccccc3)CC1)C2	COCc1c(OC)c(OC)cc2c1C(=O)C(CC1CCN(Cc3ccccc3)CC1)C2	-6.96015	-8.34795	COC	DONEPEZIL	4	379.5	0	4.36	Donepezil	COc1cc2c(cc1OC)C(=O)C(CC1CCN(Cc3ccccc3)CC1)C2	Inhibition	'<'	10.0	%				UO_0000187					False	CHEMBL3534890	Time dependent inhibition of CYP2C8 (unknown origin) at 100 uM by LC/MS system	A	BAO_0000357	single protein format	Homo sapiens	None	None	None	None	CHEMBL3721	Cytochrome P450 2C8	Homo sapiens	SINGLE PROTEIN	CHEMBL3526118	1	Scientific Literature	Drug Metab. Dispos.	2011	None	1.3878000000000013
619	CC/C(=C(\c1ccccc1)c1ccc(OCCN(C)C)cc1)c1ccccc1	CC/C(=C(\c1ccccc1)c1ccc(OCCN(C)C)cc1C(=O)O)c1ccccc1	-8.15035	-6.7633199999999984	C(=O)O	TAMOXIFEN	4	371.52	1	6.00	Tamoxifen	CC/C(=C(\c1ccccc1)c1ccc(OCCN(C)C)cc1)c1ccccc1	Inhibition	'<'	10.0	%				UO_0000187					False	CHEMBL3534894	Time dependent inhibition of CYP2C8 (unknown origin) at 10 uM by LC/MS system	A	BAO_0000357	single protein format	Homo sapiens	None	None	None	None	CHEMBL3721	Cytochrome P450 2C8	Homo sapiens	SINGLE PROTEIN	CHEMBL3526118	1	Scientific Literature	Drug Metab. Dispos.	2011	None	1.387030000000001
620	c1ccc(CN2CCN(Cc3nc(-c4ccccc4)no3)CC2)cc1	COc1ccccc1CN1CCN(Cc2nc(-c3ccccc3)no2)CC1	-7.16023	-8.5466	OC		0	334.42	0	3.05	27	c1ccc(CN2CCN(Cc3nc(-c4ccccc4)no3)CC2)cc1	Inhibition	'<'	13.0	%				UO_0000187					False	CHEMBL2072917	Time dependent inhibition of human recombinant CYP2C8 coexpressed in Escherichia coli at 50 uM using amodiaquine as probe	A	BAO_0000357	single protein format	Homo sapiens	None	None	None	None	CHEMBL3721	Cytochrome P450 2C8	Homo sapiens	SINGLE PROTEIN	CHEMBL2069246	1	Scientific Literature	J. Med. Chem.	2012	None	1.3863699999999994
621	COc1cccc(C(=O)NCC(=O)N[C@@H](C)c2ccccc2)c1	COc1cccc(C(=O)NCC(=O)N[C@@H](C)c2ccccc2CO)c1	-6.24742	-7.63295	CO		0	312.37	0	2.30	7h	COc1cccc(C(=O)NCC(=O)N[C@@H](C)c2ccccc2)c1	Inhibition						Not Active						False	CHEMBL3637291	Inhibition of CYP2C8 in human liver microsomes using paclitaxel as substrate up to 10 uM by LC-MS/MS analysis	A	BAO_0000019	assay format	Homo sapiens	CHEMBL3559723	Liver	None	None	CHEMBL3721	Cytochrome P450 2C8	Homo sapiens	SINGLE PROTEIN	CHEMBL3632607	1	Scientific Literature	ACS Med. Chem. Lett.	2015	None	1.3855300000000002
622	CS(=O)(=O)O.Cc1ccc(NC(=O)c2ccc(CN3CCN(C)CC3)cc2)cc1Nc1nccc(-c2cccnc2)n1	Cc1ccc(NC(=O)c2ccc(CN3CCN(C)CC3)c(Cl)c2)cc1Nc1nccc(-c2cccnc2)n1	-9.55369	-8.16916	Cl	IMATINIB MESYLATE	4	589.72	0	4.59	Imatinib, Glivec, Gleevec	CS(=O)(=O)O.Cc1ccc(NC(=O)c2ccc(CN3CCN(C)CC3)cc2)cc1Nc1nccc(-c2cccnc2)n1	Inhibition	'='	45.0	%				UO_0000187					False	CHEMBL3536386	Activity of CYP2C8 in human liver microsomes assessed as inhibition of montelukast-mediated N-desmethylimatinib formation at 0.1 uM after 5 mins by LC/MS analysis	A	BAO_0000019	assay format	Homo sapiens	CHEMBL3559723	Liver	None	None	CHEMBL3721	Cytochrome P450 2C8	Homo sapiens	SINGLE PROTEIN	CHEMBL3525950	1	Scientific Literature	Drug Metab. Dispos.	2013	None	1.3845299999999998
623	C[C@H](c1ccc(F)cc1)N(Cc1cccc(C(=O)O)c1)C(=O)c1cc2ccccc2nn1	Cc1cc([C@@H](C)N(Cc2cccc(C(=O)O)c2)C(=O)c2cc3ccccc3nn2)ccc1F	-9.89314	-8.51038	C		0	429.45	0	4.87	9	C[C@H](c1ccc(F)cc1)N(Cc1cccc(C(=O)O)c1)C(=O)c1cc2ccccc2nn1	Inhibition						Not Determined						False	CHEMBL3579083	Inhibition of CYP2C8 (unknown origin) at 3 uM	A	BAO_0000357	single protein format	Homo sapiens	None	None	None	None	CHEMBL3721	Cytochrome P450 2C8	Homo sapiens	SINGLE PROTEIN	CHEMBL3576831	1	Scientific Literature	ACS Med. Chem. Lett.	2015	None	1.382760000000001
624	O=C1COc2ccc(-c3ccc(N4C[C@H](CO)OC4=O)cc3F)cc2N1	CC(C)c1cc(N2C[C@H](CO)OC2=O)cc(F)c1-c1ccc2c(c1)NC(=O)CO2	-6.50651	-7.8883100000000015	C(C)C		0	358.33	0	2.14	8c	O=C1COc2ccc(-c3ccc(N4C[C@H](CO)OC4=O)cc3F)cc2N1	Inhibition	'='	0.0	%				UO_0000187					False	CHEMBL4136329	Inhibition of CYP2C8 (unknown origin) at 10 uM	A	BAO_0000357	single protein format	Homo sapiens	None	None	None	None	CHEMBL3721	Cytochrome P450 2C8	Homo sapiens	SINGLE PROTEIN	CHEMBL4130562	1	Scientific Literature	ACS Med Chem Lett	2017	None	1.381800000000002
625	COc1ccc(CCN2CCC(Nc3nc4ccccc4n3Cc3ccc(F)cc3)CC2)cc1	COc1ccc(CCN2CCC(Nc3nc4ccccc4n3Cc3ccc(F)cc3CO)CC2)cc1	-10.68946	-9.30847	CO	ASTEMIZOLE	4	458.58	1	5.35	Astemizole	COc1ccc(CCN2CCC(Nc3nc4ccccc4n3Cc3ccc(F)cc3)CC2)cc1	Inhibition	'='	1.1	%				UO_0000187					False	CHEMBL3535105	Inhibition of CYP2C8-mediated paclitaxel metabolite formation in human liver microsomes at 0.3 uM after 8 mins by LC-MS/MS analysis relative to control	A	BAO_0000019	assay format	Homo sapiens	CHEMBL3559723	Liver	None	None	CHEMBL3721	Cytochrome P450 2C8	Homo sapiens	SINGLE PROTEIN	CHEMBL3526133	1	Scientific Literature	Drug Metab. Dispos.	2012	None	1.3809900000000006
626	O=C(NCc1ccncc1)c1nc(CS(=O)(=O)c2ccccc2)no1	CC(C)c1ccccc1S(=O)(=O)Cc1noc(C(=O)NCc2ccncc2)n1	-8.489510000000001	-7.10955	C(C)C		0	358.38	0	1.37	21	O=C(NCc1ccncc1)c1nc(CS(=O)(=O)c2ccccc2)no1	Inhibition	'<'	14.0	%				UO_0000187					False	CHEMBL2072917	Time dependent inhibition of human recombinant CYP2C8 coexpressed in Escherichia coli at 50 uM using amodiaquine as probe	A	BAO_0000357	single protein format	Homo sapiens	None	None	None	None	CHEMBL3721	Cytochrome P450 2C8	Homo sapiens	SINGLE PROTEIN	CHEMBL2069246	1	Scientific Literature	J. Med. Chem.	2012	None	1.3799600000000014
627	CCNc1cc(S(C)(=O)=O)ccc1C(=O)N1CCOc2ccc(-c3ccc4nc[nH]c4c3)cc2C1	CCNc1cc(S(C)(=O)=O)ccc1C(=O)N1CCOc2ccc(-c3cc4[nH]cnc4cc3O)cc2C1	-6.17195	-7.55042	O		0	490.59	0	4.10	21	CCNc1cc(S(C)(=O)=O)ccc1C(=O)N1CCOc2ccc(-c3ccc4nc[nH]c4c3)cc2C1	Inhibition						Not Determined						False	CHEMBL2342499	Inhibition of CYP2C8 (unknown origin)	A	BAO_0000357	single protein format	Homo sapiens	None	None	None	None	CHEMBL3721	Cytochrome P450 2C8	Homo sapiens	SINGLE PROTEIN	CHEMBL2331117	1	Scientific Literature	J. Med. Chem.	2013	None	1.37847
628	CC/C(=C(\c1ccccc1)c1ccc(OCCN(C)C)cc1)c1ccccc1	CC/C(=C(\c1ccccc1)c1ccc(OCCN(C)C)cc1C)c1ccccc1	-8.1414	-6.7633199999999984	C	TAMOXIFEN	4	371.52	1	6.00	Tamoxifen	CC/C(=C(\c1ccccc1)c1ccc(OCCN(C)C)cc1)c1ccccc1	Inhibition	'<'	10.0	%				UO_0000187					False	CHEMBL3534894	Time dependent inhibition of CYP2C8 (unknown origin) at 10 uM by LC/MS system	A	BAO_0000357	single protein format	Homo sapiens	None	None	None	None	CHEMBL3721	Cytochrome P450 2C8	Homo sapiens	SINGLE PROTEIN	CHEMBL3526118	1	Scientific Literature	Drug Metab. Dispos.	2011	None	1.3780800000000024
629	CC(C)c1noc(C2CCN(C(=O)N[C@H]3C[C@@H]3c3ccccc3)CC2)n1	CC(C)c1noc(C2CCN(C(=O)N[C@H]3C[C@@H]3c3ccc(Br)cc3)CC2)n1	-8.27825	-6.9006300000000005	Br		0	354.45	0	3.64	2	CC(C)c1noc(C2CCN(C(=O)N[C@H]3C[C@@H]3c3ccccc3)CC2)n1	Inhibition						Active						False	CHEMBL3118261	Inhibition of CYP2C8 in human liver microsomes after 10 mins by mechanism-based assay	A	BAO_0000019	assay format	Homo sapiens	CHEMBL3559723	Liver	None	None	CHEMBL3721	Cytochrome P450 2C8	Homo sapiens	SINGLE PROTEIN	CHEMBL3112438	1	Scientific Literature	Bioorg. Med. Chem.	2014	None	1.3776199999999994
630	C[C@H](c1ccc(F)cc1F)N(Cc1cccc(C(=O)O)c1)C(=O)c1cc2ccccn2n1	COCc1cc(CN(C(=O)c2cc3ccccn3n2)[C@H](C)c2ccc(F)cc2F)cc(C(=O)O)c1	-8.12905	-9.50662	COC		0	435.43	0	4.71	30	C[C@H](c1ccc(F)cc1F)N(Cc1cccc(C(=O)O)c1)C(=O)c1cc2ccccn2n1	Inhibition						Not Determined						False	CHEMBL3579083	Inhibition of CYP2C8 (unknown origin) at 3 uM	A	BAO_0000357	single protein format	Homo sapiens	None	None	None	None	CHEMBL3721	Cytochrome P450 2C8	Homo sapiens	SINGLE PROTEIN	CHEMBL3576831	1	Scientific Literature	ACS Med. Chem. Lett.	2015	None	1.3775700000000004
631	O=C(Nc1ccc(F)cn1)c1cc[nH]n1	O=C(Nc1cc(F)c(F)cn1)c1cc[nH]n1	-7.32693	-5.9500199999999985	F		0	206.18	0	1.20	3d, BLX-2481	O=C(Nc1ccc(F)cn1)c1cc[nH]n1	Inhibition						Not Determined						False	CHEMBL3606431	Inhibition of human CYP2C8 at 10 uM	A	BAO_0000357	single protein format	Homo sapiens	None	None	None	None	CHEMBL3721	Cytochrome P450 2C8	Homo sapiens	SINGLE PROTEIN	CHEMBL3603736	1	Scientific Literature	Bioorg. Med. Chem. Lett.	2015	None	1.3769100000000014
632	c1ccc(CN2CCN(Cc3nc(-c4ccccc4)no3)CC2)cc1	COCC1CN(Cc2ccccc2)CCN1Cc1nc(-c2ccccc2)no1	-7.17025	-8.5466	COC		0	334.42	0	3.05	27	c1ccc(CN2CCN(Cc3nc(-c4ccccc4)no3)CC2)cc1	Inhibition	'<'	13.0	%				UO_0000187					False	CHEMBL2072917	Time dependent inhibition of human recombinant CYP2C8 coexpressed in Escherichia coli at 50 uM using amodiaquine as probe	A	BAO_0000357	single protein format	Homo sapiens	None	None	None	None	CHEMBL3721	Cytochrome P450 2C8	Homo sapiens	SINGLE PROTEIN	CHEMBL2069246	1	Scientific Literature	J. Med. Chem.	2012	None	1.3763499999999995
633	CCc1ccc(CCOc2ccc(CC3SC(=O)NC3=O)cc2)nc1	CCc1ccc(CCOc2ccc(CC3SC(=O)NC3=O)c(CO)c2)nc1	-8.66942	-7.29321	CO	PIOGLITAZONE	4	356.45	0	3.16	SID174007207	CCc1ccc(CCOc2ccc(CC3SC(=O)NC3=O)cc2)nc1	Inhibition	'<'	10.0	%				UO_0000187					False	CHEMBL3534892	Time dependent inhibition of CYP2C8 (unknown origin) at 30 uM by LC/MS system	A	BAO_0000357	single protein format	Homo sapiens	None	None	None	None	CHEMBL3721	Cytochrome P450 2C8	Homo sapiens	SINGLE PROTEIN	CHEMBL3526118	1	Scientific Literature	Drug Metab. Dispos.	2011	None	1.3762100000000004
634	CS(=O)(=O)O.Cc1ccc(NC(=O)c2ccc(CN3CCN(C)CC3)cc2)cc1Nc1nccc(-c2cccnc2)n1	Cc1ccc(NC(=O)c2ccc(CN3CCN(C)CC3)cc2)cc1Nc1nccc(-c2ccc(C(C)C)nc2)n1	-9.54533	-8.16916	C(C)C	IMATINIB MESYLATE	4	589.72	0	4.59	Imatinib, Glivec, Gleevec	CS(=O)(=O)O.Cc1ccc(NC(=O)c2ccc(CN3CCN(C)CC3)cc2)cc1Nc1nccc(-c2cccnc2)n1	Inhibition	'='	45.0	%				UO_0000187					False	CHEMBL3536386	Activity of CYP2C8 in human liver microsomes assessed as inhibition of montelukast-mediated N-desmethylimatinib formation at 0.1 uM after 5 mins by LC/MS analysis	A	BAO_0000019	assay format	Homo sapiens	CHEMBL3559723	Liver	None	None	CHEMBL3721	Cytochrome P450 2C8	Homo sapiens	SINGLE PROTEIN	CHEMBL3525950	1	Scientific Literature	Drug Metab. Dispos.	2013	None	1.3761700000000001
635	COc1ccc2c(c1O)CCCC(CCC#N)=C2c1cc(OC)c(OC)c(OC)c1	COc1cc(C(C)=O)c2c(c1O)CCCC(CCC#N)=C2c1cc(OC)c(OC)c(OC)c1	-5.92111	-7.29672	C(=O)C		0	409.48	0	4.87	28	COc1ccc2c(c1O)CCCC(CCC#N)=C2c1cc(OC)c(OC)c(OC)c1	Inhibition	'='	45.3	%				UO_0000187					False	CHEMBL3095761	Inhibition of CYP2C8 (unknown origin) at 3 uM	A	BAO_0000357	single protein format	Homo sapiens	None	None	None	None	CHEMBL3721	Cytochrome P450 2C8	Homo sapiens	SINGLE PROTEIN	CHEMBL3091388	1	Scientific Literature	Bioorg. Med. Chem. Lett.	2013	None	1.37561
636	C#C[C@]1(O)CC[C@H]2[C@@H]3CCc4cc(O)ccc4[C@H]3CC[C@@]21C	C#C[C@]1(O)CC[C@H]2[C@@H]3CCc4cc(O)ccc4[C@H]3CC(C(=O)O)[C@@]21C	-6.86989	-8.24492	C(=O)O	ETHINYL ESTRADIOL	4	296.41	0	3.61	Ethinylestradiol	C#C[C@]1(O)CC[C@H]2[C@@H]3CCc4cc(O)ccc4[C@H]3CC[C@@]21C	Inhibition	'<'	10.0	%				UO_0000187					False	CHEMBL3534894	Time dependent inhibition of CYP2C8 (unknown origin) at 10 uM by LC/MS system	A	BAO_0000357	single protein format	Homo sapiens	None	None	None	None	CHEMBL3721	Cytochrome P450 2C8	Homo sapiens	SINGLE PROTEIN	CHEMBL3526118	1	Scientific Literature	Drug Metab. Dispos.	2011	None	1.3750300000000006
637	NC(=O)c1cc(-c2ccc(S(=O)(=O)[C@H]3CC[C@H](Nc4ccc(C(F)(F)F)cn4)CC3)cc2)ccn1	CCc1cc(N[C@H]2CC[C@H](S(=O)(=O)c3ccc(-c4ccnc(C(N)=O)c4)cc3)CC2)ncc1C(F)(F)F	-11.23821	-9.86439	CC		0	504.53	1	4.46	35	NC(=O)c1cc(-c2ccc(S(=O)(=O)[C@H]3CC[C@H](Nc4ccc(C(F)(F)F)cn4)CC3)cc2)ccn1	Inhibition	'<'	50.0	%				UO_0000187					False	CHEMBL4235813	Inhibition of CYP2C8 (unknown origin) at 10 uM relative to control	A	BAO_0000357	single protein format	Homo sapiens	None	None	None	None	CHEMBL3721	Cytochrome P450 2C8	Homo sapiens	SINGLE PROTEIN	CHEMBL4229521	1	Scientific Literature	Bioorg Med Chem Lett	2018	None	1.3738200000000003
638	Cc1c(-c2ccc(N3CCC(F)(F)C3)cc2)[nH]c2cc(F)cc(F)c2c1=O	Cc1c(-c2ccc(N3CCC(F)(F)C3)cc2)[nH]c2cc(F)c(Br)c(F)c2c1=O	-6.21159	-7.58511	Br		0	376.35	0	4.63	42a	Cc1c(-c2ccc(N3CCC(F)(F)C3)cc2)[nH]c2cc(F)cc(F)c2c1=O	Inhibition	'='	38.0	%				UO_0000187					False	CHEMBL4050720	Inhibition of human microsomal CYP2C8 expressed in insect cells at 10 uM using DBOMF as substrate measured every minute for 1 hr by fluorescence-based assay	A	BAO_0000219	cell-based format	Homo sapiens	None	None	None	None	CHEMBL3721	Cytochrome P450 2C8	Homo sapiens	SINGLE PROTEIN	CHEMBL4049411	1	Scientific Literature	J Med Chem	2017	None	1.37352
639	COc1ccc2c(c1O)CCCC(CCC#N)=C2c1cc(OC)c(OC)c(OC)c1	COc1ccc2c(c1O)CC(Br)CC(CCC#N)=C2c1cc(OC)c(OC)c(OC)c1	-5.92331	-7.29672	Br		0	409.48	0	4.87	28	COc1ccc2c(c1O)CCCC(CCC#N)=C2c1cc(OC)c(OC)c(OC)c1	Inhibition	'='	45.3	%				UO_0000187					False	CHEMBL3095761	Inhibition of CYP2C8 (unknown origin) at 3 uM	A	BAO_0000357	single protein format	Homo sapiens	None	None	None	None	CHEMBL3721	Cytochrome P450 2C8	Homo sapiens	SINGLE PROTEIN	CHEMBL3091388	1	Scientific Literature	Bioorg. Med. Chem. Lett.	2013	None	1.3734099999999998
640	c1ccc2c(c1)CN[C@@H](CN(CCCCNCC1CCCCC1)[C@H]1CCCc3cccnc31)C2	Fc1ccc2c(c1)CN[C@@H](CN(CCCCNCC1CCCCC1)[C@H]1CCCc3cccnc31)C2	-10.3431	-8.96974	F		0	460.71	1	5.43	11a	c1ccc2c(c1)CN[C@@H](CN(CCCCNCC1CCCCC1)[C@H]1CCCc3cccnc31)C2	Inhibition						Not Active						False	CHEMBL4059174	Inhibition of CYP2C8 (unknown origin)	A	BAO_0000357	single protein format	Homo sapiens	None	None	None	None	CHEMBL3721	Cytochrome P450 2C8	Homo sapiens	SINGLE PROTEIN	CHEMBL4052827	1	Scientific Literature	J Med Chem	2018	None	1.37336
641	c1ccc2c(c1)CN[C@@H](CN(CCCCNCC1CCOCC1)[C@H]1CCCc3cccnc31)C2	OC1COCCC1CNCCCCN(C[C@H]1Cc2ccccc2CN1)[C@H]1CCCc2cccnc21	-7.72537	-9.09826	O		0	462.68	0	4.27	11c	c1ccc2c(c1)CN[C@@H](CN(CCCCNCC1CCOCC1)[C@H]1CCCc3cccnc31)C2	Inhibition						Not Active						False	CHEMBL4059174	Inhibition of CYP2C8 (unknown origin)	A	BAO_0000357	single protein format	Homo sapiens	None	None	None	None	CHEMBL3721	Cytochrome P450 2C8	Homo sapiens	SINGLE PROTEIN	CHEMBL4052827	1	Scientific Literature	J Med Chem	2018	None	1.37289
642	c1ccc2c(c1)CN[C@@H](CN(CCCCNC1CCNCC1)[C@H]1CCCc3cccnc31)C2	Ic1ccc2c(n1)[C@@H](N(CCCCNC1CCNCC1)C[C@H]1Cc3ccccc3CN1)CCC2	-7.89023	-9.26281	I		0	447.67	0	3.60	13d	c1ccc2c(c1)CN[C@@H](CN(CCCCNC1CCNCC1)[C@H]1CCCc3cccnc31)C2	Inhibition						Not Active						False	CHEMBL4059174	Inhibition of CYP2C8 (unknown origin)	A	BAO_0000357	single protein format	Homo sapiens	None	None	None	None	CHEMBL3721	Cytochrome P450 2C8	Homo sapiens	SINGLE PROTEIN	CHEMBL4052827	1	Scientific Literature	J Med Chem	2018	None	1.3725800000000001
643	Cc1cc(C(=O)N2CCOc3ccc(-c4ccc5nc[nH]c5c4)cc3C2)ccc1S(C)(=O)=O	CCC1c2cc(-c3ccc4nc[nH]c4c3)ccc2OCCN1C(=O)c1ccc(S(C)(=O)=O)c(C)c1	-8.18786	-6.81568	CC		0	461.54	0	3.98	24	Cc1cc(C(=O)N2CCOc3ccc(-c4ccc5nc[nH]c5c4)cc3C2)ccc1S(C)(=O)=O	Inhibition						Not Determined						False	CHEMBL2342499	Inhibition of CYP2C8 (unknown origin)	A	BAO_0000357	single protein format	Homo sapiens	None	None	None	None	CHEMBL3721	Cytochrome P450 2C8	Homo sapiens	SINGLE PROTEIN	CHEMBL2331117	1	Scientific Literature	J. Med. Chem.	2013	None	1.3721800000000002
644	CC/C(=C(\c1ccccc1)c1ccc(OCCN(C)C)cc1)c1ccccc1	CC/C(=C(\c1ccccc1)c1ccc(OCCN(C)C)cc1)c1cccc(C(C)=O)c1	-8.13495	-6.7633199999999984	C(=O)C	TAMOXIFEN	4	371.52	1	6.00	Tamoxifen	CC/C(=C(\c1ccccc1)c1ccc(OCCN(C)C)cc1)c1ccccc1	Inhibition	'<'	10.0	%				UO_0000187					False	CHEMBL3534894	Time dependent inhibition of CYP2C8 (unknown origin) at 10 uM by LC/MS system	A	BAO_0000357	single protein format	Homo sapiens	None	None	None	None	CHEMBL3721	Cytochrome P450 2C8	Homo sapiens	SINGLE PROTEIN	CHEMBL3526118	1	Scientific Literature	Drug Metab. Dispos.	2011	None	1.3716300000000015
645	C#C[C@]1(O)CC[C@H]2[C@@H]3CCc4cc(O)ccc4[C@H]3CC[C@@]21C	C#C[C@]1(O)CC(C(=O)O)[C@H]2[C@@H]3CCc4cc(O)ccc4[C@H]3CC[C@@]21C	-6.87335	-8.24492	C(=O)O	ETHINYL ESTRADIOL	4	296.41	0	3.61	Ethinylestradiol	C#C[C@]1(O)CC[C@H]2[C@@H]3CCc4cc(O)ccc4[C@H]3CC[C@@]21C	Inhibition	'<'	10.0	%				UO_0000187					False	CHEMBL3534894	Time dependent inhibition of CYP2C8 (unknown origin) at 10 uM by LC/MS system	A	BAO_0000357	single protein format	Homo sapiens	None	None	None	None	CHEMBL3721	Cytochrome P450 2C8	Homo sapiens	SINGLE PROTEIN	CHEMBL3526118	1	Scientific Literature	Drug Metab. Dispos.	2011	None	1.3715700000000002
646	CC(C)c1noc(C2CCN(C(=O)N[C@H]3C[C@@H]3c3ccccc3)CC2)n1	CC(C)c1noc(C2CCN(C(=O)N[C@H]3C[C@@H]3c3ccc(Cl)cc3)CC2)n1	-8.27132	-6.9006300000000005	Cl		0	354.45	0	3.64	2	CC(C)c1noc(C2CCN(C(=O)N[C@H]3C[C@@H]3c3ccccc3)CC2)n1	Inhibition						Active						False	CHEMBL3118261	Inhibition of CYP2C8 in human liver microsomes after 10 mins by mechanism-based assay	A	BAO_0000019	assay format	Homo sapiens	CHEMBL3559723	Liver	None	None	CHEMBL3721	Cytochrome P450 2C8	Homo sapiens	SINGLE PROTEIN	CHEMBL3112438	1	Scientific Literature	Bioorg. Med. Chem.	2014	None	1.3706899999999989
647	c1ccc(CN2CCN(Cc3nc(-c4ccccc4)no3)CC2)cc1	Sc1cccc(CN2CCN(Cc3nc(-c4ccccc4)no3)CC2)c1	-7.176	-8.5466	S		0	334.42	0	3.05	27	c1ccc(CN2CCN(Cc3nc(-c4ccccc4)no3)CC2)cc1	Inhibition	'<'	13.0	%				UO_0000187					False	CHEMBL2072917	Time dependent inhibition of human recombinant CYP2C8 coexpressed in Escherichia coli at 50 uM using amodiaquine as probe	A	BAO_0000357	single protein format	Homo sapiens	None	None	None	None	CHEMBL3721	Cytochrome P450 2C8	Homo sapiens	SINGLE PROTEIN	CHEMBL2069246	1	Scientific Literature	J. Med. Chem.	2012	None	1.3705999999999996
648	O=c1c(O)c(-c2ccc(O)c(O)c2)oc2cc(O)cc(O)c12	O=c1c(O)c(-c2ccc(O)c(O)c2Br)oc2cc(O)cc(O)c12	-7.1681300000000014	-8.53852	Br	QUERCETIN	3	302.24	0	1.99	Quercetin	O=c1c(O)c(-c2ccc(O)c(O)c2)oc2cc(O)cc(O)c12	Inhibition	'='	95.0	%				UO_0000187					False	CHEMBL3820780	Inhibition of CYP2C8 in human liver microsomes at 10 uM incubated for 5 mins followed by NADPH addition by LC-MS/MS analysis relative to control	A	BAO_0000221	tissue-based format	Homo sapiens	CHEMBL3559723	Liver	None	None	CHEMBL3721	Cytochrome P450 2C8	Homo sapiens	SINGLE PROTEIN	CHEMBL3817743	1	Scientific Literature	J. Med. Chem.	2016	None	1.3703899999999987
649	c1ccc2c(c1)CN[C@@H](CN(CCCCNC1CCSCC1)[C@H]1CCCc3cccnc31)C2	Oc1ccc2c(n1)[C@@H](N(CCCCNC1CCSCC1)C[C@H]1Cc3ccccc3CN1)CCC2	-9.5212	-8.15103	O		0	464.72	0	4.74	13e	c1ccc2c(c1)CN[C@@H](CN(CCCCNC1CCSCC1)[C@H]1CCCc3cccnc31)C2	Inhibition						Not Active						False	CHEMBL4059174	Inhibition of CYP2C8 (unknown origin)	A	BAO_0000357	single protein format	Homo sapiens	None	None	None	None	CHEMBL3721	Cytochrome P450 2C8	Homo sapiens	SINGLE PROTEIN	CHEMBL4052827	1	Scientific Literature	J Med Chem	2018	None	1.3701699999999999
650	COc1ccc2c(c1O)CCCC(Cc1ccccc1)=C2c1cc(OC)c(OC)c(OC)c1	COc1ccc2c(c1O)CCCC(Cc1ccccc1)=C2c1cc(OC)c(OC)c(OC)c1C(C)C	-7.21108	-8.580969999999999	C(C)C		0	446.54	1	5.81	19c	COc1ccc2c(c1O)CCCC(Cc1ccccc1)=C2c1cc(OC)c(OC)c(OC)c1	Inhibition	'='	83.5	%				UO_0000187					False	CHEMBL3095761	Inhibition of CYP2C8 (unknown origin) at 3 uM	A	BAO_0000357	single protein format	Homo sapiens	None	None	None	None	CHEMBL3721	Cytochrome P450 2C8	Homo sapiens	SINGLE PROTEIN	CHEMBL3091388	1	Scientific Literature	Bioorg. Med. Chem. Lett.	2013	None	1.369889999999999
651	COc1ccc2c(c1O)CCCC(C)=C2c1cc(OC)c(OC)c(OC)c1	COc1ccc2c(c1O)CCCC(C)=C2c1cc(OC)c(OC)c(OC)c1OC	-5.62496	-6.993339999999999	OC		0	370.45	0	4.58	19a	COc1ccc2c(c1O)CCCC(C)=C2c1cc(OC)c(OC)c(OC)c1	Inhibition	'='	83.2	%				UO_0000187					False	CHEMBL3095761	Inhibition of CYP2C8 (unknown origin) at 3 uM	A	BAO_0000357	single protein format	Homo sapiens	None	None	None	None	CHEMBL3721	Cytochrome P450 2C8	Homo sapiens	SINGLE PROTEIN	CHEMBL3091388	1	Scientific Literature	Bioorg. Med. Chem. Lett.	2013	None	1.3683799999999993
652	COc1ccc2c(c1O)CCCC(Cc1ccccc1)=C2c1cc(OC)c(OC)c(OC)c1	COc1ccc2c(c1O)C(C)CCC(Cc1ccccc1)=C2c1cc(OC)c(OC)c(OC)c1	-7.2126100000000015	-8.580969999999999	C		0	446.54	1	5.81	19c	COc1ccc2c(c1O)CCCC(Cc1ccccc1)=C2c1cc(OC)c(OC)c(OC)c1	Inhibition	'='	83.5	%				UO_0000187					False	CHEMBL3095761	Inhibition of CYP2C8 (unknown origin) at 3 uM	A	BAO_0000357	single protein format	Homo sapiens	None	None	None	None	CHEMBL3721	Cytochrome P450 2C8	Homo sapiens	SINGLE PROTEIN	CHEMBL3091388	1	Scientific Literature	Bioorg. Med. Chem. Lett.	2013	None	1.3683599999999974
653	CS(=O)(=O)O.Cc1ccc(NC(=O)c2ccc(CN3CCN(C)CC3)cc2)cc1Nc1nccc(-c2cccnc2)n1	Cc1ccc(NC(=O)c2ccc(CN3CCN(C)CC3)cc2)c(F)c1Nc1nccc(-c2cccnc2)n1	-9.53692	-8.16916	F	IMATINIB MESYLATE	4	589.72	0	4.59	Imatinib, Glivec, Gleevec	CS(=O)(=O)O.Cc1ccc(NC(=O)c2ccc(CN3CCN(C)CC3)cc2)cc1Nc1nccc(-c2cccnc2)n1	Inhibition	'='	45.0	%				UO_0000187					False	CHEMBL3536386	Activity of CYP2C8 in human liver microsomes assessed as inhibition of montelukast-mediated N-desmethylimatinib formation at 0.1 uM after 5 mins by LC/MS analysis	A	BAO_0000019	assay format	Homo sapiens	CHEMBL3559723	Liver	None	None	CHEMBL3721	Cytochrome P450 2C8	Homo sapiens	SINGLE PROTEIN	CHEMBL3525950	1	Scientific Literature	Drug Metab. Dispos.	2013	None	1.3677600000000005
654	Cc1c(-c2ccc(N3CCC(F)(F)C3)cc2)[nH]c2cc(F)cc(F)c2c1=O	COCc1cc(N2CCC(F)(F)C2)ccc1-c1[nH]c2cc(F)cc(F)c2c(=O)c1C	-6.21756	-7.58511	COC		0	376.35	0	4.63	42a	Cc1c(-c2ccc(N3CCC(F)(F)C3)cc2)[nH]c2cc(F)cc(F)c2c1=O	Inhibition	'='	38.0	%				UO_0000187					False	CHEMBL4050720	Inhibition of human microsomal CYP2C8 expressed in insect cells at 10 uM using DBOMF as substrate measured every minute for 1 hr by fluorescence-based assay	A	BAO_0000219	cell-based format	Homo sapiens	None	None	None	None	CHEMBL3721	Cytochrome P450 2C8	Homo sapiens	SINGLE PROTEIN	CHEMBL4049411	1	Scientific Literature	J Med Chem	2017	None	1.3675500000000005
655	CC/C(=C(\c1ccccc1)c1ccc(OCCN(C)C)cc1)c1ccccc1	CC/C(=C(\c1ccccc1)c1ccc(OCCN(C)C)cc1F)c1ccccc1	-8.130419999999999	-6.7633199999999984	F	TAMOXIFEN	4	371.52	1	6.00	Tamoxifen	CC/C(=C(\c1ccccc1)c1ccc(OCCN(C)C)cc1)c1ccccc1	Inhibition	'<'	10.0	%				UO_0000187					False	CHEMBL3534894	Time dependent inhibition of CYP2C8 (unknown origin) at 10 uM by LC/MS system	A	BAO_0000357	single protein format	Homo sapiens	None	None	None	None	CHEMBL3721	Cytochrome P450 2C8	Homo sapiens	SINGLE PROTEIN	CHEMBL3526118	1	Scientific Literature	Drug Metab. Dispos.	2011	None	1.3671000000000006
656	c1ccc2c(c1)CN[C@@H](CN(CCCCNCC1CCNCC1)[C@H]1CCCc3cccnc31)C2	COc1ccc2c(c1)CN[C@@H](CN(CCCCNCC1CCNCC1)[C@H]1CCCc3cccnc31)C2	-8.05822	-9.42521	OC		0	461.7	0	3.84	11d	c1ccc2c(c1)CN[C@@H](CN(CCCCNCC1CCNCC1)[C@H]1CCCc3cccnc31)C2	Inhibition						Not Active						False	CHEMBL4059174	Inhibition of CYP2C8 (unknown origin)	A	BAO_0000357	single protein format	Homo sapiens	None	None	None	None	CHEMBL3721	Cytochrome P450 2C8	Homo sapiens	SINGLE PROTEIN	CHEMBL4052827	1	Scientific Literature	J Med Chem	2018	None	1.3669899999999995
657	C[C@H](c1ccc(F)cc1)N(Cc1cccc(C(=O)O)c1)C(=O)c1cc2ccccc2nn1	C[C@H](c1ccc(F)cc1Br)N(Cc1cccc(C(=O)O)c1)C(=O)c1cc2ccccc2nn1	-9.8773	-8.51038	Br		0	429.45	0	4.87	9	C[C@H](c1ccc(F)cc1)N(Cc1cccc(C(=O)O)c1)C(=O)c1cc2ccccc2nn1	Inhibition						Not Determined						False	CHEMBL3579083	Inhibition of CYP2C8 (unknown origin) at 3 uM	A	BAO_0000357	single protein format	Homo sapiens	None	None	None	None	CHEMBL3721	Cytochrome P450 2C8	Homo sapiens	SINGLE PROTEIN	CHEMBL3576831	1	Scientific Literature	ACS Med. Chem. Lett.	2015	None	1.3669200000000004
658	COc1cc2c(c(OC)c1OC)-c1ccc(OC)c(=O)cc1[C@@H](NC(C)=O)CC2	COCc1cc2c(cc(=O)c1OC)[C@@H](NC(C)=O)CCc1cc(OC)c(OC)c(OC)c1-2	-4.74011	-6.1067800000000005	COC	COLCHICINE	4	399.44	0	2.87	SID17389096	COc1cc2c(c(OC)c1OC)-c1ccc(OC)c(=O)cc1[C@@H](NC(C)=O)CC2	Inhibition	'='	20.4	%				UO_0000187					False	CHEMBL3095761	Inhibition of CYP2C8 (unknown origin) at 3 uM	A	BAO_0000357	single protein format	Homo sapiens	None	None	None	None	CHEMBL3721	Cytochrome P450 2C8	Homo sapiens	SINGLE PROTEIN	CHEMBL3091388	1	Scientific Literature	Bioorg. Med. Chem. Lett.	2013	None	1.366670000000001
659	COc1ccc2c(c1O)CCCC(CC(O)CO)=C2c1cc(OC)c(OC)c(OC)c1	COc1cc(C2=C(CC(O)CO)CCCc3c2cc(O)c(OC)c3O)cc(OC)c1OC	-8.35131	-6.9847899999999985	O		0	430.5	0	3.31	23	COc1ccc2c(c1O)CCCC(CC(O)CO)=C2c1cc(OC)c(OC)c(OC)c1	Inhibition	'='	35.4	%				UO_0000187					False	CHEMBL3095761	Inhibition of CYP2C8 (unknown origin) at 3 uM	A	BAO_0000357	single protein format	Homo sapiens	None	None	None	None	CHEMBL3721	Cytochrome P450 2C8	Homo sapiens	SINGLE PROTEIN	CHEMBL3091388	1	Scientific Literature	Bioorg. Med. Chem. Lett.	2013	None	1.3665200000000013
660	O=C(Nc1ccc2ccccc2n1)c1cc[nH]n1	O=C(Nc1ccc2c(F)cccc2n1)c1cc[nH]n1	-7.686669999999999	-6.3205800000000005	F		0	238.25	0	2.21	3e, BLX-1873	O=C(Nc1ccc2ccccc2n1)c1cc[nH]n1	Inhibition						Not Determined						False	CHEMBL3606431	Inhibition of human CYP2C8 at 10 uM	A	BAO_0000357	single protein format	Homo sapiens	None	None	None	None	CHEMBL3721	Cytochrome P450 2C8	Homo sapiens	SINGLE PROTEIN	CHEMBL3603736	1	Scientific Literature	Bioorg. Med. Chem. Lett.	2015	None	1.366089999999998
661	CCNc1cc(S(C)(=O)=O)ccc1C(=O)N1CCOc2ccc(-c3ccc4nc[nH]c4c3)cc2C1	CCNc1c(C(=O)N2CCOc3ccc(-c4ccc5nc[nH]c5c4)cc3C2)ccc(S(C)(=O)=O)c1OC	-6.18438	-7.55042	OC		0	490.59	0	4.10	21	CCNc1cc(S(C)(=O)=O)ccc1C(=O)N1CCOc2ccc(-c3ccc4nc[nH]c4c3)cc2C1	Inhibition						Not Determined						False	CHEMBL2342499	Inhibition of CYP2C8 (unknown origin)	A	BAO_0000357	single protein format	Homo sapiens	None	None	None	None	CHEMBL3721	Cytochrome P450 2C8	Homo sapiens	SINGLE PROTEIN	CHEMBL2331117	1	Scientific Literature	J. Med. Chem.	2013	None	1.36604
662	CC(=O)N[C@@H](C)COc1cnc(-c2ccc(Oc3cccc(OCC4CC4)c3)cc2)o1	CC(=O)N[C@@H](C)COc1oc(-c2ccc(Oc3cccc(OCC4CC4)c3)cc2)nc1S	-8.796289999999997	-10.16199	S		0	422.48	0	4.83	1m	CC(=O)N[C@@H](C)COc1cnc(-c2ccc(Oc3cccc(OCC4CC4)c3)cc2)o1	Inhibition	'='	13.5	%				UO_0000187					False	CHEMBL4027528	Inhibition of CYP2C8 (unknown origin) at 10 uM	A	BAO_0000357	single protein format	Homo sapiens	None	None	None	None	CHEMBL3721	Cytochrome P450 2C8	Homo sapiens	SINGLE PROTEIN	CHEMBL4024776	1	Scientific Literature	J Med Chem	2018	None	1.3657000000000021
663	OC(CNC1CCCCC1)Cn1c2ccc(Br)cc2c2cc(Br)ccc21	CC(=O)c1c(Br)ccc2c1c1cc(Br)ccc1n2CC(O)CNC1CCCCC1	-6.6009	-7.96595	C(=O)C		0	480.24	1	5.60	12	OC(CNC1CCCCC1)Cn1c2ccc(Br)cc2c2cc(Br)ccc21	Inhibition						Active						False	CHEMBL3102562	Inhibition of human recombinant CYP2C8 expressed in baculovirus-infected insect cells preincubated for 15 mins followed by substrate addition measured after 30 mins by luminescence assay	A	BAO_0000219	cell-based format	Homo sapiens	None	None	None	None	CHEMBL3721	Cytochrome P450 2C8	Homo sapiens	SINGLE PROTEIN	CHEMBL3098117	1	Scientific Literature	ACS Med. Chem. Lett.	2013	None	1.36505
664	CC(C)c1noc(C2CCN(C(=O)N[C@H]3C[C@@H]3c3ccccc3)CC2)n1	CC(=O)c1ccc([C@H]2C[C@@H]2NC(=O)N2CCC(c3nc(C(C)C)no3)CC2)cc1	-8.26563	-6.9006300000000005	C(=O)C		0	354.45	0	3.64	2	CC(C)c1noc(C2CCN(C(=O)N[C@H]3C[C@@H]3c3ccccc3)CC2)n1	Inhibition						Active						False	CHEMBL3118261	Inhibition of CYP2C8 in human liver microsomes after 10 mins by mechanism-based assay	A	BAO_0000019	assay format	Homo sapiens	CHEMBL3559723	Liver	None	None	CHEMBL3721	Cytochrome P450 2C8	Homo sapiens	SINGLE PROTEIN	CHEMBL3112438	1	Scientific Literature	Bioorg. Med. Chem.	2014	None	1.3649999999999993
665	O=C1COc2ccc(-c3ccc(N4C[C@H](CO)OC4=O)cc3F)cc2N1	CCc1cc(N2C[C@H](CO)OC2=O)cc(F)c1-c1ccc2c(c1)NC(=O)CO2	-6.52338	-7.8883100000000015	CC		0	358.33	0	2.14	8c	O=C1COc2ccc(-c3ccc(N4C[C@H](CO)OC4=O)cc3F)cc2N1	Inhibition	'='	0.0	%				UO_0000187					False	CHEMBL4136329	Inhibition of CYP2C8 (unknown origin) at 10 uM	A	BAO_0000357	single protein format	Homo sapiens	None	None	None	None	CHEMBL3721	Cytochrome P450 2C8	Homo sapiens	SINGLE PROTEIN	CHEMBL4130562	1	Scientific Literature	ACS Med Chem Lett	2017	None	1.364930000000001
666	Cc1cc(C(=O)N2CCOc3ccc(-c4ccc5nc[nH]c5c4)cc3C2)ccc1S(C)(=O)=O	Cc1cc(C(=O)N2CCOc3ccc(-c4ccc5nc[nH]c5c4)cc3C2Cl)ccc1S(C)(=O)=O	-8.18047	-6.81568	Cl		0	461.54	0	3.98	24	Cc1cc(C(=O)N2CCOc3ccc(-c4ccc5nc[nH]c5c4)cc3C2)ccc1S(C)(=O)=O	Inhibition						Not Determined						False	CHEMBL2342499	Inhibition of CYP2C8 (unknown origin)	A	BAO_0000357	single protein format	Homo sapiens	None	None	None	None	CHEMBL3721	Cytochrome P450 2C8	Homo sapiens	SINGLE PROTEIN	CHEMBL2331117	1	Scientific Literature	J. Med. Chem.	2013	None	1.3647899999999993
667	CS(=O)(=O)O.Cc1ccc(NC(=O)c2ccc(CN3CCN(C)CC3)cc2)cc1Nc1nccc(-c2cccnc2)n1	Cc1ccc(NC(=O)c2ccc(CN3CCN(C)CC3)cc2)cc1Nc1nccc(-c2cccnc2C(=O)O)n1	-9.53338	-8.16916	C(=O)O	IMATINIB MESYLATE	4	589.72	0	4.59	Imatinib, Glivec, Gleevec	CS(=O)(=O)O.Cc1ccc(NC(=O)c2ccc(CN3CCN(C)CC3)cc2)cc1Nc1nccc(-c2cccnc2)n1	Inhibition	'='	45.0	%				UO_0000187					False	CHEMBL3536386	Activity of CYP2C8 in human liver microsomes assessed as inhibition of montelukast-mediated N-desmethylimatinib formation at 0.1 uM after 5 mins by LC/MS analysis	A	BAO_0000019	assay format	Homo sapiens	CHEMBL3559723	Liver	None	None	CHEMBL3721	Cytochrome P450 2C8	Homo sapiens	SINGLE PROTEIN	CHEMBL3525950	1	Scientific Literature	Drug Metab. Dispos.	2013	None	1.3642199999999995
668	COCCOCn1ccc(NC(=O)c2cc(Oc3ccc(S(C)(=O)=O)cc3)cc(-c3ncccc3C)c2)n1	CCc1c(C(=O)Nc2ccn(COCCOC)n2)cc(Oc2ccc(S(C)(=O)=O)cc2)cc1-c1ncccc1C	-8.539810000000001	-9.9026	CC		0	536.61	1	4.32	19e	COCCOCn1ccc(NC(=O)c2cc(Oc3ccc(S(C)(=O)=O)cc3)cc(-c3ncccc3C)c2)n1	Inhibition						Not Active						False	CHEMBL3243414	Time dependent inhibition of CYP2C8 in human liver microsomes	A	BAO_0000019	assay format	Homo sapiens	CHEMBL3559723	Liver	None	None	CHEMBL3721	Cytochrome P450 2C8	Homo sapiens	SINGLE PROTEIN	CHEMBL3232870	1	Scientific Literature	Bioorg. Med. Chem.	2014	None	1.3627899999999986
669	CS(=O)(=O)O.Cc1ccc(NC(=O)c2ccc(CN3CCN(C)CC3)cc2)cc1Nc1nccc(-c2cccnc2)n1	CC(=O)c1ncccc1-c1ccnc(Nc2cc(NC(=O)c3ccc(CN4CCN(C)CC4)cc3)ccc2C)n1	-9.53157	-8.16916	C(=O)C	IMATINIB MESYLATE	4	589.72	0	4.59	Imatinib, Glivec, Gleevec	CS(=O)(=O)O.Cc1ccc(NC(=O)c2ccc(CN3CCN(C)CC3)cc2)cc1Nc1nccc(-c2cccnc2)n1	Inhibition	'='	45.0	%				UO_0000187					False	CHEMBL3536386	Activity of CYP2C8 in human liver microsomes assessed as inhibition of montelukast-mediated N-desmethylimatinib formation at 0.1 uM after 5 mins by LC/MS analysis	A	BAO_0000019	assay format	Homo sapiens	CHEMBL3559723	Liver	None	None	CHEMBL3721	Cytochrome P450 2C8	Homo sapiens	SINGLE PROTEIN	CHEMBL3525950	1	Scientific Literature	Drug Metab. Dispos.	2013	None	1.3624100000000006
670	C#C[C@]1(O)CC[C@H]2[C@@H]3CCc4cc(O)ccc4[C@H]3CC[C@@]21C	C#C[C@]1(O)CC[C@H]2[C@@H]3CC(COC)c4cc(O)ccc4[C@H]3CC[C@@]21C	-6.88252	-8.24492	COC	ETHINYL ESTRADIOL	4	296.41	0	3.61	Ethinylestradiol	C#C[C@]1(O)CC[C@H]2[C@@H]3CCc4cc(O)ccc4[C@H]3CC[C@@]21C	Inhibition	'<'	10.0	%				UO_0000187					False	CHEMBL3534894	Time dependent inhibition of CYP2C8 (unknown origin) at 10 uM by LC/MS system	A	BAO_0000357	single protein format	Homo sapiens	None	None	None	None	CHEMBL3721	Cytochrome P450 2C8	Homo sapiens	SINGLE PROTEIN	CHEMBL3526118	1	Scientific Literature	Drug Metab. Dispos.	2011	None	1.3624
[truncated: 20,367 more rows]
